# Supplementary material for: Genome Organization and Copy-Number Variation Reveal Clues to Virulence Evolution in Coccidioides posadasii
Source: J Fungi (Basel). 2022 Nov 22;8(12):1235. doi: 10.3390/jof8121235 (PMC9782707; doi:10.3390/jof8121235)
Supplement: Supplementary file 1 [file jof-08-01235-s001.zip]

Archive with 11 entries (9 files):
- jof-2020636-supplementary/
- jof-2020636-supplementary/Dubin_Supplementary_Files/
- jof-2020636-supplementary/Dubin_Supplementary_Files/.DS_Store
- jof-2020636-supplementary/Dubin_Supplementary_Files/Dubin_supplementary_figures.pdf
- jof-2020636-supplementary/Dubin_Supplementary_Files/Dubin_Supplementary_Table_captions.pdf
- jof-2020636-supplementary/Dubin_Supplementary_Files/Dubin_TableS1.xlsx
- jof-2020636-supplementary/Dubin_Supplementary_Files/Dubin_TableS2.xlsx
- jof-2020636-supplementary/Dubin_Supplementary_Files/Dubin_TableS3.xlsx
- jof-2020636-supplementary/Dubin_Supplementary_Files/Dubin_TableS4.xlsx
- jof-2020636-supplementary/Dubin_Supplementary_Files/Dubin_TableS5.xlsx
- jof-2020636-supplementary/Dubin_Supplementary_Files/Dubin_TableS6.xlsx
