# Supplementary material for: Genome Organization and Copy-Number Variation Reveal Clues to Virulence Evolution in Coccidioides posadasii
Source: J Fungi (Basel). 2022 Nov 22;8(12):1235. doi: 10.3390/jof8121235 (PMC9782707; doi:10.3390/jof8121235)
Supplement: Supplementary file 1 [file jof-08-01235-s001.zip › jof-2020636-supplementary/Dubin_Supplementary_Files/Dubin_TableS1.xlsx]

## Sheet: TableS1
Isolate ID	SRA accesion number	Publication	Population	Admixed	Country of isolation	Concordant strains	Year Isolated
4545-MICE_Venezuela	SRR6830881	Teixeira et al. 2019, mBio	CB	FALSE	Venezuela	4545_Venezuela; 4542_Venezuela	NA
3796_Venezuela	SRR6830886	Teixeira et al. 2019, mBio	CB	FALSE	Venezuela	34698_Venezuela	NA
2566_Venezuela	SRR6830885	Teixeira et al. 2019, mBio	CB	FALSE	Venezuela		NA
JTORRES_Venezuela	SRR6830888	Teixeira et al. 2019, mBio	CB	FALSE	Venezuela		NA
3490_Mexico	SRR6830887	Teixeira et al. 2019, mBio	CB	TRUE	Mexico	Tucson_24	1991
GT120_USA	SRR6830880	Teixeira et al. 2019, mBio	CB	TRUE	USA		NA
GT162_USA	SRR6830879	Teixeira et al. 2019, mBio	AZ	FALSE	USA		NA
730332_Guatemala	SRR3468076	Engelthaler et al. 2016, mBio	CB	TRUE	Guatemala	730333_Guatemala	2014
730334_Guatemala	SRR3468078	Engelthaler et al. 2016, mBio	TXMXSA	FALSE	Guatemala		2014
B0858_Guatemala	SRR3468067	Engelthaler et al. 2016, mBio	CB	TRUE	Guatemala		1967
B10757_Nevada	SRR3468068	Engelthaler et al. 2016, mBio	AZ	FALSE	USA		2014
B10813_Texas	SRR3468069	Engelthaler et al. 2016, mBio	TXMXSA	TRUE	USA		2014
B1249_Guatemala	SRR3468070	Engelthaler et al. 2016, mBio	CB	TRUE	Guatemala		1971
B5773_Brazil	SRR3468072	Engelthaler et al. 2016, mBio	TXMXSA	FALSE	Brazil		1997
Coahuila_2	SRR3468053	Engelthaler et al. 2016, mBio	TXMXSA	FALSE	Mexico		NA
Colorado_Springs_1	SRR3468050	Engelthaler et al. 2016, mBio	AZ	FALSE	USA		1997
GT002_Texas	SRR3468075	Engelthaler et al. 2016, mBio	TXMXSA	FALSE	USA		1947
GT017_Paraguay	SRR3468074	Engelthaler et al. 2016, mBio	TXMXSA	TRUE	Paraguay		NA
Michoacan_1	SRR3468066	Engelthaler et al. 2016, mBio	TXMXSA	TRUE	Mexico		NA
Nuevo_Leon_1	SRR3468064	Engelthaler et al. 2016, mBio	TXMXSA	FALSE	Mexico		NA
Nuevo_Leon_2	SRR3468065	Engelthaler et al. 2016, mBio	TXMXSA	FALSE	Mexico		NA
Phoenix_1	SRR3468054	Engelthaler et al. 2016, mBio	AZ	FALSE	USA		2002
Phoenix_2	SRR3468055	Engelthaler et al. 2016, mBio	AZ	FALSE	USA		2003
Phoenix_3	SRR3468056	Engelthaler et al. 2016, mBio	AZ	FALSE	USA		2002
Phoenix_4	SRR3468057	Engelthaler et al. 2016, mBio	AZ	FALSE	USA		2003
Phoenix_5	SRR3468058	Engelthaler et al. 2016, mBio	AZ	FALSE	USA		2002
Phoenix_6	SRR3468059	Engelthaler et al. 2016, mBio	AZ	FALSE	USA		2002
Phoenix_7	SRR3468061	Engelthaler et al. 2016, mBio	AZ	FALSE	USA		2002
Phoenix_8	SRR3468062	Engelthaler et al. 2016, mBio	AZ	FALSE	USA		2002
Phoenix_9	SRR3468063	Engelthaler et al. 2016, mBio	AZ	FALSE	USA		2002
San_Antonio_1	SRR3468048	Engelthaler et al. 2016, mBio	TXMXSA	FALSE	USA		NA
Sonora_1	SRR3468051	Engelthaler et al. 2016, mBio	TXMXSA	FALSE	Mexico		NA
Sonora_2	SRR3468052	Engelthaler et al. 2016, mBio	CB	TRUE	Mexico		NA
Tucson_10	SRR3468033	Engelthaler et al. 2016, mBio	AZ	FALSE	USA		1988
Tucson_11	SRR3468034	Engelthaler et al. 2016, mBio	AZ	TRUE	USA		1988
Tucson_12	SRR3468035	Engelthaler et al. 2016, mBio	AZ	FALSE	USA		1988
Tucson_13	SRR3468036	Engelthaler et al. 2016, mBio	AZ	FALSE	USA		1988
Tucson_14	SRR3468037	Engelthaler et al. 2016, mBio	AZ	FALSE	USA		1989
Tucson_15	SRR3468039	Engelthaler et al. 2016, mBio	AZ	FALSE	USA		1989
Tucson_16	SRR3468040	Engelthaler et al. 2016, mBio	AZ	TRUE	USA		1989
Tucson_17	SRR3468041	Engelthaler et al. 2016, mBio	AZ	FALSE	USA		1986
Tucson_18	SRR3468042	Engelthaler et al. 2016, mBio	AZ	FALSE	USA		1987
Tucson_19	SRR3468043	Engelthaler et al. 2016, mBio	AZ	FALSE	USA		1987
Tucson_20	SRR3468044	Engelthaler et al. 2016, mBio	AZ	TRUE	USA		1987
Tucson_21	SRR3468045	Engelthaler et al. 2016, mBio	AZ	FALSE	USA		1988
Tucson_22	SRR3468046	Engelthaler et al. 2016, mBio	AZ	FALSE	USA		1988
Tucson_23	SRR3468047	Engelthaler et al. 2016, mBio	AZ	FALSE	USA		1976
Tucson_9	SRR3468032	Engelthaler et al. 2016, mBio	AZ	FALSE	USA		1988
Tucson_8	SRR3468031	Engelthaler et al. 2016, mBio	AZ	FALSE	USA		NA
Tucson_7	SRR3468030	Engelthaler et al. 2016, mBio	AZ	TRUE	USA		1991
Tucson_6	SRR3468029	Engelthaler et al. 2016, mBio	AZ	FALSE	USA		1991
Tucson_5	SRR3468028	Engelthaler et al. 2016, mBio	AZ	FALSE	USA		1991
Tucson_3	SRR3468025	Engelthaler et al. 2016, mBio	AZ	FALSE	USA	Tucson_4	1991
Tucson_2	SRR3468024	Engelthaler et al. 2016, mBio	AZ	TRUE	USA		NA
Tucson_1	SRR3468023	Engelthaler et al. 2016, mBio	AZ	FALSE	USA		1990
