# Supplementary material for: Genome Organization and Copy-Number Variation Reveal Clues to Virulence Evolution in Coccidioides posadasii
Source: J Fungi (Basel). 2022 Nov 22;8(12):1235. doi: 10.3390/jof8121235 (PMC9782707; doi:10.3390/jof8121235)
Supplement: Supplementary file 1 [file jof-08-01235-s001.zip › jof-2020636-supplementary/Dubin_Supplementary_Files/Dubin_TableS2.xlsx]

## Sheet: TableS2A_spherules
window_number	gene	chrom	start	stop	annotation	expression (Mandel et al 2022)
1	D8B26_001344	1	4801685	4802922	ID=gene-D8B26_001344;Name=D8B26_001344;gbkey=Gene;gene_biotype=protein_coding;locus_tag=D8B26_001344	no upreg
1	D8B26_001345	1	4802316	4804852	ID=gene-D8B26_001345;Name=D8B26_001345;gbkey=Gene;gene_biotype=protein_coding;locus_tag=D8B26_001345	no upreg
1	D8B26_001348	1	4809638	4811908	ID=gene-D8B26_001348;Name=D8B26_001348;gbkey=Gene;gene_biotype=protein_coding;locus_tag=D8B26_001348	spherule_upreg
1	D8B26_001350	1	4812883	4815642	ID=gene-D8B26_001350;Name=D8B26_001350;gbkey=Gene;gene_biotype=protein_coding;locus_tag=D8B26_001350	spherule_upreg
1	D8B26_001351	1	4816029	4816781	ID=gene-D8B26_001351;Name=D8B26_001351;gbkey=Gene;gene_biotype=protein_coding;locus_tag=D8B26_001351	spherule_upreg
1	D8B26_001352	1	4817609	4819519	ID=gene-D8B26_001352;Name=D8B26_001352;gbkey=Gene;gene_biotype=protein_coding;locus_tag=D8B26_001352	spherule_upreg
1	D8B26_001353	1	4820044	4822340	ID=gene-D8B26_001353;Name=D8B26_001353;gbkey=Gene;gene_biotype=protein_coding;locus_tag=D8B26_001353	no upreg
1	D8B26_001354	1	4822832	4824841	ID=gene-D8B26_001354;Name=D8B26_001354;gbkey=Gene;gene_biotype=protein_coding;locus_tag=D8B26_001354	no upreg
2	D8B26_001385	1	4902667	4903261	ID=gene-D8B26_001385;Name=MGR2;gbkey=Gene;gene=MGR2;gene_biotype=protein_coding;locus_tag=D8B26_001385	no upreg
2	D8B26_001386	1	4903611	4907267	ID=gene-D8B26_001386;Name=D8B26_001386;gbkey=Gene;gene_biotype=protein_coding;locus_tag=D8B26_001386	no upreg
2	D8B26_001387	1	4907721	4909405	ID=gene-D8B26_001387;Name=D8B26_001387;gbkey=Gene;gene_biotype=protein_coding;locus_tag=D8B26_001387	hyphae_upreg
2	D8B26_001388	1	4909875	4912099	ID=gene-D8B26_001388;Name=D8B26_001388;gbkey=Gene;gene_biotype=protein_coding;locus_tag=D8B26_001388	no upreg
2	D8B26_001389	1	4914023	4915357	ID=gene-D8B26_001389;Name=D8B26_001389;gbkey=Gene;gene_biotype=protein_coding;locus_tag=D8B26_001389	spherule_upreg
2	D8B26_001390	1	4917021	4918420	ID=gene-D8B26_001390;Name=D8B26_001390;gbkey=Gene;gene_biotype=protein_coding;locus_tag=D8B26_001390	spherule_upreg
2	D8B26_001391	1	4919157	4922439	ID=gene-D8B26_001391;Name=D8B26_001391;gbkey=Gene;gene_biotype=protein_coding;locus_tag=D8B26_001391	spherule_upreg
2	D8B26_001392	1	4922490	4923750	ID=gene-D8B26_001392;Name=D8B26_001392;gbkey=Gene;gene_biotype=protein_coding;locus_tag=D8B26_001392	spherule_upreg
3	D8B26_001708	1	5872916	5878507	ID=gene-D8B26_001708;Name=LYS2;gbkey=Gene;gene=LYS2;gene_biotype=protein_coding;locus_tag=D8B26_001708	no upreg
3	D8B26_001709	1	5877528	5878786	ID=gene-D8B26_001709;Name=NRK1;gbkey=Gene;gene=NRK1;gene_biotype=protein_coding;locus_tag=D8B26_001709	no upreg
3	D8B26_001710	1	5879208	5883385	ID=gene-D8B26_001710;Name=D8B26_001710;gbkey=Gene;gene_biotype=protein_coding;locus_tag=D8B26_001710	spherule_upreg
3	D8B26_001711	1	5884020	5885764	ID=gene-D8B26_001711;Name=D8B26_001711;gbkey=Gene;gene_biotype=protein_coding;locus_tag=D8B26_001711	spherule_upreg
3	D8B26_001712	1	5887960	5889322	ID=gene-D8B26_001712;Name=D8B26_001712;gbkey=Gene;gene_biotype=protein_coding;locus_tag=D8B26_001712	no upreg
3	D8B26_001713	1	5889688	5892629	ID=gene-D8B26_001713;Name=D8B26_001713;gbkey=Gene;gene_biotype=protein_coding;locus_tag=D8B26_001713	spherule_upreg
3	D8B26_001715	1	5894965	5896876	ID=gene-D8B26_001715;Name=D8B26_001715;gbkey=Gene;gene_biotype=protein_coding;locus_tag=D8B26_001715	spherule_upreg
3	D8B26_001716	1	5898470	5899120	ID=gene-D8B26_001716;Name=D8B26_001716;gbkey=Gene;gene_biotype=protein_coding;locus_tag=D8B26_001716	hyphae_upreg
4	D8B26_001759	1	6024977	6026819	ID=gene-D8B26_001759;Name=SID3;gbkey=Gene;gene=SID3;gene_biotype=protein_coding;locus_tag=D8B26_001759	spherule_upreg
4	D8B26_001760	1	6026874	6029733	ID=gene-D8B26_001760;Name=SID4;gbkey=Gene;gene=SID4;gene_biotype=protein_coding;locus_tag=D8B26_001760	spherule_upreg
4	D8B26_001761	1	6030593	6032736	ID=gene-D8B26_001761;Name=SID1;gbkey=Gene;gene=SID1;gene_biotype=protein_coding;locus_tag=D8B26_001761	no upreg
4	D8B26_001762	1	6033116	6036390	ID=gene-D8B26_001762;Name=D8B26_001762;gbkey=Gene;gene_biotype=protein_coding;locus_tag=D8B26_001762	spherule_upreg
4	D8B26_001763	1	6035200	6039466	ID=gene-D8B26_001763;Name=ABC1;gbkey=Gene;gene=ABC1;gene_biotype=protein_coding;locus_tag=D8B26_001763	spherule_upreg
4	D8B26_001764	1	6040357	6046281	ID=gene-D8B26_001764;Name=NPS1;gbkey=Gene;gene=NPS1;gene_biotype=protein_coding;locus_tag=D8B26_001764	no upreg
5	D8B26_002475	1	8100632	8101392	ID=gene-D8B26_002475;Name=D8B26_002475;gbkey=Gene;gene_biotype=protein_coding;locus_tag=D8B26_002475	no upreg
5	D8B26_002476	1	8102018	8102870	ID=gene-D8B26_002476;Name=D8B26_002476;gbkey=Gene;gene_biotype=protein_coding;locus_tag=D8B26_002476	no upreg
5	D8B26_002477	1	8105775	8106224	ID=gene-D8B26_002477;Name=D8B26_002477;gbkey=Gene;gene_biotype=protein_coding;locus_tag=D8B26_002477	spherule_upreg
5	D8B26_002478	1	8106277	8108003	ID=gene-D8B26_002478;Name=D8B26_002478;gbkey=Gene;gene_biotype=protein_coding;locus_tag=D8B26_002478	no upreg
5	D8B26_002481	1	8112502	8112909	ID=gene-D8B26_002481;Name=D8B26_002481;gbkey=Gene;gene_biotype=protein_coding;locus_tag=D8B26_002481	no upreg
5	D8B26_002482	1	8115655	8116034	ID=gene-D8B26_002482;Name=D8B26_002482;gbkey=Gene;gene_biotype=protein_coding;locus_tag=D8B26_002482	spherule_upreg
5	D8B26_002483	1	8116149	8117337	ID=gene-D8B26_002483;Name=D8B26_002483;gbkey=Gene;gene_biotype=protein_coding;locus_tag=D8B26_002483	spherule_upreg
5	D8B26_002484	1	8119527	8123826	ID=gene-D8B26_002484;Name=BNI4;gbkey=Gene;gene=BNI4;gene_biotype=protein_coding;locus_tag=D8B26_002484	spherule_upreg
5	D8B26_002485	1	8124316	8125230	ID=gene-D8B26_002485;Name=D8B26_002485;gbkey=Gene;gene_biotype=protein_coding;locus_tag=D8B26_002485	spherule_upreg
6	D8B26_002768	2	799612	801053	ID=gene-D8B26_002768;Name=D8B26_002768;gbkey=Gene;gene_biotype=protein_coding;locus_tag=D8B26_002768	no upreg
6	D8B26_002769	2	802223	804847	ID=gene-D8B26_002769;Name=D8B26_002769;gbkey=Gene;gene_biotype=protein_coding;locus_tag=D8B26_002769	spherule_upreg
6	D8B26_002770	2	805107	807679	ID=gene-D8B26_002770;Name=D8B26_002770;gbkey=Gene;gene_biotype=protein_coding;locus_tag=D8B26_002770	no upreg
6	D8B26_002771	2	807732	811417	ID=gene-D8B26_002771;Name=D8B26_002771;gbkey=Gene;gene_biotype=protein_coding;locus_tag=D8B26_002771	spherule_upreg
6	D8B26_002772	2	811713	813551	ID=gene-D8B26_002772;Name=D8B26_002772;gbkey=Gene;gene_biotype=protein_coding;locus_tag=D8B26_002772	spherule_upreg
6	D8B26_002773	2	817275	817766	ID=gene-D8B26_002773;Name=D8B26_002773;gbkey=Gene;gene_biotype=protein_coding;locus_tag=D8B26_002773	spherule_upreg
6	D8B26_002774	2	819526	822533	ID=gene-D8B26_002774;Name=D8B26_002774;gbkey=Gene;gene_biotype=protein_coding;locus_tag=D8B26_002774	no upreg
6	D8B26_002775	2	823104	823849	ID=gene-D8B26_002775;Name=D8B26_002775;gbkey=Gene;gene_biotype=protein_coding;locus_tag=D8B26_002775	no upreg
6	D8B26_002776	2	824101	825451	ID=gene-D8B26_002776;Name=D8B26_002776;gbkey=Gene;gene_biotype=protein_coding;locus_tag=D8B26_002776	spherule_upreg
7	D8B26_002877	2	1125233	1126160	ID=gene-D8B26_002877;Name=TAF9;gbkey=Gene;gene=TAF9;gene_biotype=protein_coding;locus_tag=D8B26_002877	no upreg
7	D8B26_002878	2	1126590	1127138	ID=gene-D8B26_002878;Name=D8B26_002878;gbkey=Gene;gene_biotype=protein_coding;locus_tag=D8B26_002878	no upreg
7	D8B26_002879	2	1127587	1128577	ID=gene-D8B26_002879;Name=D8B26_002879;gbkey=Gene;gene_biotype=protein_coding;locus_tag=D8B26_002879	no upreg
7	D8B26_002880	2	1127774	1131715	ID=gene-D8B26_002880;Name=HIS4;gbkey=Gene;gene=HIS4;gene_biotype=protein_coding;locus_tag=D8B26_002880	no upreg
7	D8B26_002881	2	1133146	1135843	ID=gene-D8B26_002881;Name=MNS1B;gbkey=Gene;gene=MNS1B;gene_biotype=protein_coding;locus_tag=D8B26_002881	spherule_upreg
7	D8B26_002882	2	1136192	1138997	ID=gene-D8B26_002882;Name=D8B26_002882;gbkey=Gene;gene_biotype=protein_coding;locus_tag=D8B26_002882	spherule_upreg
7	D8B26_002883	2	1139652	1140755	ID=gene-D8B26_002883;Name=D8B26_002883;gbkey=Gene;gene_biotype=protein_coding;locus_tag=D8B26_002883	hyphae_upreg
7	D8B26_002884	2	1145820	1146934	ID=gene-D8B26_002884;Name=D8B26_002884;gbkey=Gene;gene_biotype=protein_coding;locus_tag=D8B26_002884	spherule_upreg
7	D8B26_002885	2	1146648	1148049	ID=gene-D8B26_002885;Name=D8B26_002885;gbkey=Gene;gene_biotype=protein_coding;locus_tag=D8B26_002885	spherule_upreg
7	D8B26_002886	2	1148351	1150975	ID=gene-D8B26_002886;Name=D8B26_002886;gbkey=Gene;gene_biotype=protein_coding;locus_tag=D8B26_002886	hyphae_upreg
8	D8B26_003021	2	1551221	1552055	ID=gene-D8B26_003021;Name=D8B26_003021;gbkey=Gene;gene_biotype=protein_coding;locus_tag=D8B26_003021	no upreg
8	D8B26_003022	2	1552391	1553275	ID=gene-D8B26_003022;Name=D8B26_003022;gbkey=Gene;gene_biotype=protein_coding;locus_tag=D8B26_003022	no upreg
8	D8B26_003023	2	1554246	1554554	ID=gene-D8B26_003023;Name=D8B26_003023;gbkey=Gene;gene_biotype=protein_coding;locus_tag=D8B26_003023	no upreg
8	D8B26_003024	2	1556689	1558199	ID=gene-D8B26_003024;Name=D8B26_003024;gbkey=Gene;gene_biotype=protein_coding;locus_tag=D8B26_003024	spherule_upreg
8	D8B26_003025	2	1559688	1563320	ID=gene-D8B26_003025;Name=D8B26_003025;gbkey=Gene;gene_biotype=protein_coding;locus_tag=D8B26_003025	spherule_upreg
8	D8B26_003026	2	1567871	1569630	ID=gene-D8B26_003026;Name=D8B26_003026;gbkey=Gene;gene_biotype=protein_coding;locus_tag=D8B26_003026	spherule_upreg
8	D8B26_003027	2	1570962	1572752	ID=gene-D8B26_003027;Name=D8B26_003027;gbkey=Gene;gene_biotype=protein_coding;locus_tag=D8B26_003027	spherule_upreg
9	D8B26_003081	2	1724374	1726102	ID=gene-D8B26_003081;Name=D8B26_003081;gbkey=Gene;gene_biotype=protein_coding;locus_tag=D8B26_003081	no upreg
9	D8B26_003082	2	1726320	1728436	ID=gene-D8B26_003082;Name=D8B26_003082;gbkey=Gene;gene_biotype=protein_coding;locus_tag=D8B26_003082	spherule_upreg
9	D8B26_003083	2	1729153	1730632	ID=gene-D8B26_003083;Name=D8B26_003083;gbkey=Gene;gene_biotype=protein_coding;locus_tag=D8B26_003083	spherule_upreg
9	D8B26_003084	2	1732420	1732818	ID=gene-D8B26_003084;Name=D8B26_003084;gbkey=Gene;gene_biotype=protein_coding;locus_tag=D8B26_003084	spherule_upreg
9	D8B26_003085	2	1733227	1733559	ID=gene-D8B26_003085;Name=D8B26_003085;gbkey=Gene;gene_biotype=protein_coding;locus_tag=D8B26_003085	spherule_upreg
9	D8B26_003086	2	1734835	1736143	ID=gene-D8B26_003086;Name=D8B26_003086;gbkey=Gene;gene_biotype=protein_coding;locus_tag=D8B26_003086	no upreg
9	D8B26_003087	2	1736837	1738573	ID=gene-D8B26_003087;Name=D8B26_003087;gbkey=Gene;gene_biotype=protein_coding;locus_tag=D8B26_003087	no upreg
9	D8B26_003088	2	1739242	1741396	ID=gene-D8B26_003088;Name=SPT15;gbkey=Gene;gene=SPT15;gene_biotype=protein_coding;locus_tag=D8B26_003088	hyphae_upreg
9	D8B26_003089	2	1743442	1745834	ID=gene-D8B26_003089;Name=D8B26_003089;gbkey=Gene;gene_biotype=protein_coding;locus_tag=D8B26_003089	hyphae_upreg
9	D8B26_003090	2	1746148	1748892	ID=gene-D8B26_003090;Name=D8B26_003090;gbkey=Gene;gene_biotype=protein_coding;locus_tag=D8B26_003090	no upreg
9	D8B26_003091	2	1749207	1750732	ID=gene-D8B26_003091;Name=D8B26_003091;gbkey=Gene;gene_biotype=protein_coding;locus_tag=D8B26_003091	no upreg
10	D8B26_003294	2	2349907	2352139	ID=gene-D8B26_003294;Name=NOP9;gbkey=Gene;gene=NOP9;gene_biotype=protein_coding;locus_tag=D8B26_003294	no upreg
10	D8B26_003295	2	2352472	2354827	ID=gene-D8B26_003295;Name=D8B26_003295;gbkey=Gene;gene_biotype=protein_coding;locus_tag=D8B26_003295	no upreg
10	D8B26_003296	2	2354447	2357244	ID=gene-D8B26_003296;Name=D8B26_003296;gbkey=Gene;gene_biotype=protein_coding;locus_tag=D8B26_003296	spherule_upreg
10	D8B26_003297	2	2357292	2359925	ID=gene-D8B26_003297;Name=D8B26_003297;gbkey=Gene;gene_biotype=protein_coding;locus_tag=D8B26_003297	spherule_upreg
10	D8B26_003299	2	2360282	2362422	ID=gene-D8B26_003299;Name=D8B26_003299;gbkey=Gene;gene_biotype=protein_coding;locus_tag=D8B26_003299	spherule_upreg
10	D8B26_003298	2	2360298	2361156	ID=gene-D8B26_003298;Name=D8B26_003298;gbkey=Gene;gene_biotype=protein_coding;locus_tag=D8B26_003298	spherule_upreg
10	D8B26_003300	2	2365105	2367075	ID=gene-D8B26_003300;Name=D8B26_003300;gbkey=Gene;gene_biotype=protein_coding;locus_tag=D8B26_003300	no upreg
10	D8B26_003301	2	2369614	2373308	ID=gene-D8B26_003301;Name=D8B26_003301;gbkey=Gene;gene_biotype=protein_coding;locus_tag=D8B26_003301	no upreg
11	D8B26_003307	2	2399853	2401555	ID=gene-D8B26_003307;Name=D8B26_003307;gbkey=Gene;gene_biotype=protein_coding;locus_tag=D8B26_003307	spherule_upreg
11	D8B26_003308	2	2402421	2404428	ID=gene-D8B26_003308;Name=ACE2;gbkey=Gene;gene=ACE2;gene_biotype=protein_coding;locus_tag=D8B26_003308	hyphae_upreg
11	D8B26_008418	2	2405038	2406026	ID=gene-D8B26_008418;Name=RPS27A;gbkey=Gene;gene=RPS27A;gene_biotype=protein_coding;locus_tag=D8B26_008418	no upreg
11	D8B26_003309	2	2406359	2408820	ID=gene-D8B26_003309;Name=CTS1_3;gbkey=Gene;gene=CTS1_3;gene_biotype=protein_coding;locus_tag=D8B26_003309	spherule_upreg
11	D8B26_003310	2	2410587	2412821	ID=gene-D8B26_003310;Name=D8B26_003310;gbkey=Gene;gene_biotype=protein_coding;locus_tag=D8B26_003310	hyphae_upreg
11	D8B26_003311	2	2414723	2415288	ID=gene-D8B26_003311;Name=D8B26_003311;gbkey=Gene;gene_biotype=protein_coding;locus_tag=D8B26_003311	spherule_upreg
11	D8B26_003312	2	2420062	2420785	ID=gene-D8B26_003312;Name=D8B26_003312;gbkey=Gene;gene_biotype=protein_coding;locus_tag=D8B26_003312	spherule_upreg
11	D8B26_003313	2	2421620	2423021	ID=gene-D8B26_003313;Name=SCL1;gbkey=Gene;gene=SCL1;gene_biotype=protein_coding;locus_tag=D8B26_003313	no upreg
11	D8B26_003314	2	2423399	2426476	ID=gene-D8B26_003314;Name=D8B26_003314;gbkey=Gene;gene_biotype=protein_coding;locus_tag=D8B26_003314	no upreg
12	D8B26_003315	2	2425155	2428325	ID=gene-D8B26_003315;Name=SPC98;gbkey=Gene;gene=SPC98;gene_biotype=protein_coding;locus_tag=D8B26_003315	no upreg
12	D8B26_003316	2	2428726	2429336	ID=gene-D8B26_003316;Name=D8B26_003316;gbkey=Gene;gene_biotype=protein_coding;locus_tag=D8B26_003316	spherule_upreg
12	D8B26_003317	2	2429905	2432988	ID=gene-D8B26_003317;Name=APL4;gbkey=Gene;gene=APL4;gene_biotype=protein_coding;locus_tag=D8B26_003317	no upreg
12	D8B26_003318	2	2433208	2435605	ID=gene-D8B26_003318;Name=D8B26_003318;gbkey=Gene;gene_biotype=protein_coding;locus_tag=D8B26_003318	no upreg
12	D8B26_003319	2	2436033	2437754	ID=gene-D8B26_003319;Name=D8B26_003319;gbkey=Gene;gene_biotype=protein_coding;locus_tag=D8B26_003319	spherule_upreg
12	D8B26_003320	2	2438124	2439759	ID=gene-D8B26_003320;Name=D8B26_003320;gbkey=Gene;gene_biotype=protein_coding;locus_tag=D8B26_003320	hyphae_upreg
12	D8B26_003321	2	2440711	2441188	ID=gene-D8B26_003321;Name=D8B26_003321;gbkey=Gene;gene_biotype=protein_coding;locus_tag=D8B26_003321	spherule_upreg
12	D8B26_003322	2	2441845	2443335	ID=gene-D8B26_003322;Name=D8B26_003322;gbkey=Gene;gene_biotype=protein_coding;locus_tag=D8B26_003322	spherule_upreg
12	D8B26_003323	2	2446105	2450148	ID=gene-D8B26_003323;Name=D8B26_003323;gbkey=Gene;gene_biotype=protein_coding;locus_tag=D8B26_003323	hyphae_upreg
13	D8B26_003786	2	4126732	4128309	ID=gene-D8B26_003786;Name=D8B26_003786;gbkey=Gene;gene_biotype=protein_coding;locus_tag=D8B26_003786	spherule_upreg
13	D8B26_003787	2	4128584	4130540	ID=gene-D8B26_003787;Name=D8B26_003787;gbkey=Gene;gene_biotype=protein_coding;locus_tag=D8B26_003787	spherule_upreg
13	D8B26_003788	2	4130049	4130327	ID=gene-D8B26_003788;Name=D8B26_003788;gbkey=Gene;gene_biotype=protein_coding;locus_tag=D8B26_003788	spherule_upreg
13	D8B26_003789	2	4130898	4135024	ID=gene-D8B26_003789;Name=D8B26_003789;gbkey=Gene;gene_biotype=protein_coding;locus_tag=D8B26_003789	no upreg
13	D8B26_003790	2	4135101	4139754	ID=gene-D8B26_003790;Name=D8B26_003790;gbkey=Gene;gene_biotype=protein_coding;locus_tag=D8B26_003790	spherule_upreg
13	D8B26_003791	2	4140386	4143580	ID=gene-D8B26_003791;Name=D8B26_003791;gbkey=Gene;gene_biotype=protein_coding;locus_tag=D8B26_003791	spherule_upreg
13	D8B26_003792	2	4144723	4147702	ID=gene-D8B26_003792;Name=HSP70_2;gbkey=Gene;gene=HSP70_2;gene_biotype=protein_coding;locus_tag=D8B26_003792	no upreg
13	D8B26_003793	2	4147595	4149155	ID=gene-D8B26_003793;Name=D8B26_003793;gbkey=Gene;gene_biotype=protein_coding;locus_tag=D8B26_003793	no upreg
14	D8B26_003794	2	4149739	4150610	ID=gene-D8B26_003794;Name=D8B26_003794;gbkey=Gene;gene_biotype=protein_coding;locus_tag=D8B26_003794	hyphae_upreg
14	D8B26_003795	2	4151477	4152849	ID=gene-D8B26_003795;Name=D8B26_003795;gbkey=Gene;gene_biotype=protein_coding;locus_tag=D8B26_003795	spherule_upreg
14	D8B26_003796	2	4152931	4153706	ID=gene-D8B26_003796;Name=D8B26_003796;gbkey=Gene;gene_biotype=protein_coding;locus_tag=D8B26_003796	spherule_upreg
14	D8B26_003797	2	4154813	4155577	ID=gene-D8B26_003797;Name=D8B26_003797;gbkey=Gene;gene_biotype=protein_coding;locus_tag=D8B26_003797	no upreg
14	D8B26_003798	2	4157261	4159934	ID=gene-D8B26_003798;Name=DPP4;gbkey=Gene;gene=DPP4;gene_biotype=protein_coding;locus_tag=D8B26_003798	hyphae_upreg
14	D8B26_003799	2	4160318	4161977	ID=gene-D8B26_003799;Name=D8B26_003799;gbkey=Gene;gene_biotype=protein_coding;locus_tag=D8B26_003799	hyphae_upreg
14	D8B26_003800	2	4162831	4165122	ID=gene-D8B26_003800;Name=D8B26_003800;gbkey=Gene;gene_biotype=protein_coding;locus_tag=D8B26_003800	spherule_upreg
14	D8B26_003801	2	4165801	4167522	ID=gene-D8B26_003801;Name=D8B26_003801;gbkey=Gene;gene_biotype=protein_coding;locus_tag=D8B26_003801	spherule_upreg
14	D8B26_003802	2	4168161	4169347	ID=gene-D8B26_003802;Name=D8B26_003802;gbkey=Gene;gene_biotype=protein_coding;locus_tag=D8B26_003802	spherule_upreg
15	D8B26_003998	2	4779604	4781532	ID=gene-D8B26_003998;Name=D8B26_003998;gbkey=Gene;gene_biotype=protein_coding;locus_tag=D8B26_003998	spherule_upreg
15	D8B26_003999	2	4781588	4782618	ID=gene-D8B26_003999;Name=D8B26_003999;gbkey=Gene;gene_biotype=protein_coding;locus_tag=D8B26_003999	no upreg
15	D8B26_004000	2	4783009	4784738	ID=gene-D8B26_004000;Name=D8B26_004000;gbkey=Gene;gene_biotype=protein_coding;locus_tag=D8B26_004000	no upreg
15	D8B26_004001	2	4785356	4786411	ID=gene-D8B26_004001;Name=PLR1;gbkey=Gene;gene=PLR1;gene_biotype=protein_coding;locus_tag=D8B26_004001	spherule_upreg
15	D8B26_004002	2	4787030	4788551	ID=gene-D8B26_004002;Name=D8B26_004002;gbkey=Gene;gene_biotype=protein_coding;locus_tag=D8B26_004002	spherule_upreg
15	D8B26_004003	2	4789051	4790716	ID=gene-D8B26_004003;Name=D8B26_004003;gbkey=Gene;gene_biotype=protein_coding;locus_tag=D8B26_004003	spherule_upreg
15	D8B26_004004	2	4791540	4792564	ID=gene-D8B26_004004;Name=D8B26_004004;gbkey=Gene;gene_biotype=protein_coding;locus_tag=D8B26_004004	spherule_upreg
15	D8B26_004005	2	4794858	4796347	ID=gene-D8B26_004005;Name=D8B26_004005;gbkey=Gene;gene_biotype=protein_coding;locus_tag=D8B26_004005	no upreg
15	D8B26_004006	2	4797569	4801281	ID=gene-D8B26_004006;Name=D8B26_004006;gbkey=Gene;gene_biotype=protein_coding;locus_tag=D8B26_004006	spherule_upreg
16	D8B26_004319	2	5799467	5801173	ID=gene-D8B26_004319;Name=D8B26_004319;gbkey=Gene;gene_biotype=protein_coding;locus_tag=D8B26_004319	hyphae_upreg
16	D8B26_004320	2	5801656	5806019	ID=gene-D8B26_004320;Name=D8B26_004320;gbkey=Gene;gene_biotype=protein_coding;locus_tag=D8B26_004320	spherule_upreg
16	D8B26_004321	2	5805625	5807716	ID=gene-D8B26_004321;Name=D8B26_004321;gbkey=Gene;gene_biotype=protein_coding;locus_tag=D8B26_004321	spherule_upreg
16	D8B26_004322	2	5807918	5808732	ID=gene-D8B26_004322;Name=D8B26_004322;gbkey=Gene;gene_biotype=protein_coding;locus_tag=D8B26_004322	spherule_upreg
16	D8B26_004323	2	5810135	5812285	ID=gene-D8B26_004323;Name=D8B26_004323;gbkey=Gene;gene_biotype=protein_coding;locus_tag=D8B26_004323	no upreg
16	D8B26_004324	2	5812698	5814691	ID=gene-D8B26_004324;Name=D8B26_004324;gbkey=Gene;gene_biotype=protein_coding;locus_tag=D8B26_004324	no upreg
16	D8B26_004325	2	5814923	5819423	ID=gene-D8B26_004325;Name=D8B26_004325;gbkey=Gene;gene_biotype=protein_coding;locus_tag=D8B26_004325	spherule_upreg
16	D8B26_004326	2	5818794	5822111	ID=gene-D8B26_004326;Name=D8B26_004326;gbkey=Gene;gene_biotype=protein_coding;locus_tag=D8B26_004326	no upreg
16	D8B26_004327	2	5823210	5825631	ID=gene-D8B26_004327;Name=D8B26_004327;gbkey=Gene;gene_biotype=protein_coding;locus_tag=D8B26_004327	no upreg
17	D8B26_004534	2	6498697	6502917	ID=gene-D8B26_004534;Name=D8B26_004534;gbkey=Gene;gene_biotype=protein_coding;locus_tag=D8B26_004534	no upreg
17	D8B26_004535	2	6503159	6505236	ID=gene-D8B26_004535;Name=D8B26_004535;gbkey=Gene;gene_biotype=protein_coding;locus_tag=D8B26_004535	spherule_upreg
17	D8B26_004536	2	6509802	6510668	ID=gene-D8B26_004536;Name=D8B26_004536;gbkey=Gene;gene_biotype=protein_coding;locus_tag=D8B26_004536	spherule_upreg
17	D8B26_004537	2	6509810	6511530	ID=gene-D8B26_004537;Name=D8B26_004537;gbkey=Gene;gene_biotype=protein_coding;locus_tag=D8B26_004537	spherule_upreg
17	D8B26_004538	2	6513491	6515085	ID=gene-D8B26_004538;Name=D8B26_004538;gbkey=Gene;gene_biotype=protein_coding;locus_tag=D8B26_004538	spherule_upreg
17	D8B26_004539	2	6515237	6517431	ID=gene-D8B26_004539;Name=D8B26_004539;gbkey=Gene;gene_biotype=protein_coding;locus_tag=D8B26_004539	no upreg
17	D8B26_004542	2	6520481	6523711	ID=gene-D8B26_004542;Name=D8B26_004542;gbkey=Gene;gene_biotype=protein_coding;locus_tag=D8B26_004542	hyphae_upreg
18	D8B26_004791	2	7274172	7276889	ID=gene-D8B26_004791;Name=D8B26_004791;gbkey=Gene;gene_biotype=protein_coding;locus_tag=D8B26_004791	spherule_upreg
18	D8B26_004792	2	7277905	7278519	ID=gene-D8B26_004792;Name=D8B26_004792;gbkey=Gene;gene_biotype=protein_coding;locus_tag=D8B26_004792	hyphae_upreg
18	D8B26_004793	2	7279107	7280273	ID=gene-D8B26_004793;Name=D8B26_004793;gbkey=Gene;gene_biotype=protein_coding;locus_tag=D8B26_004793	no upreg
18	D8B26_004794	2	7280849	7282253	ID=gene-D8B26_004794;Name=SPE1;gbkey=Gene;gene=SPE1;gene_biotype=protein_coding;locus_tag=D8B26_004794	no upreg
18	D8B26_004795	2	7283549	7284718	ID=gene-D8B26_004795;Name=D8B26_004795;gbkey=Gene;gene_biotype=protein_coding;locus_tag=D8B26_004795	spherule_upreg
18	D8B26_004796	2	7287043	7288549	ID=gene-D8B26_004796;Name=D8B26_004796;gbkey=Gene;gene_biotype=protein_coding;locus_tag=D8B26_004796	spherule_upreg
18	D8B26_004797	2	7288766	7289991	ID=gene-D8B26_004797;Name=D8B26_004797;gbkey=Gene;gene_biotype=protein_coding;locus_tag=D8B26_004797	spherule_upreg
18	D8B26_004798	2	7290429	7292906	ID=gene-D8B26_004798;Name=D8B26_004798;gbkey=Gene;gene_biotype=protein_coding;locus_tag=D8B26_004798	spherule_upreg
18	D8B26_004799	2	7293038	7294703	ID=gene-D8B26_004799;Name=D8B26_004799;gbkey=Gene;gene_biotype=protein_coding;locus_tag=D8B26_004799	spherule_upreg
18	D8B26_004800	2	7295267	7295992	ID=gene-D8B26_004800;Name=D8B26_004800;gbkey=Gene;gene_biotype=protein_coding;locus_tag=D8B26_004800	no upreg
18	D8B26_004801	2	7296983	7300273	ID=gene-D8B26_004801;Name=D8B26_004801;gbkey=Gene;gene_biotype=protein_coding;locus_tag=D8B26_004801	no upreg
19	D8B26_004859	2	7448429	7453264	ID=gene-D8B26_004859;Name=D8B26_004859;gbkey=Gene;gene_biotype=protein_coding;locus_tag=D8B26_004859	no upreg
19	D8B26_004860	2	7453582	7456167	ID=gene-D8B26_004860;Name=D8B26_004860;gbkey=Gene;gene_biotype=protein_coding;locus_tag=D8B26_004860	hyphae_upreg
19	D8B26_004861	2	7456394	7457764	ID=gene-D8B26_004861;Name=D8B26_004861;gbkey=Gene;gene_biotype=protein_coding;locus_tag=D8B26_004861	spherule_upreg
19	D8B26_004862	2	7458402	7461055	ID=gene-D8B26_004862;Name=D8B26_004862;gbkey=Gene;gene_biotype=protein_coding;locus_tag=D8B26_004862	spherule_upreg
19	D8B26_004865	2	7465116	7467641	ID=gene-D8B26_004865;Name=D8B26_004865;gbkey=Gene;gene_biotype=protein_coding;locus_tag=D8B26_004865	no upreg
19	D8B26_004864	2	7465204	7466045	ID=gene-D8B26_004864;Name=TAE1;gbkey=Gene;gene=TAE1;gene_biotype=protein_coding;locus_tag=D8B26_004864	no upreg
19	D8B26_004866	2	7467823	7469811	ID=gene-D8B26_004866;Name=ALD2;gbkey=Gene;gene=ALD2;gene_biotype=protein_coding;locus_tag=D8B26_004866	no upreg
19	D8B26_004867	2	7470239	7471376	ID=gene-D8B26_004867;Name=D8B26_004867;gbkey=Gene;gene_biotype=protein_coding;locus_tag=D8B26_004867	no upreg
19	D8B26_004868	2	7471633	7472672	ID=gene-D8B26_004868;Name=D8B26_004868;gbkey=Gene;gene_biotype=protein_coding;locus_tag=D8B26_004868	spherule_upreg
19	D8B26_004869	2	7473378	7475374	ID=gene-D8B26_004869;Name=D8B26_004869;gbkey=Gene;gene_biotype=protein_coding;locus_tag=D8B26_004869	spherule_upreg
20	D8B26_005144	3	724466	727951	ID=gene-D8B26_005144;Name=UBA1;gbkey=Gene;gene=UBA1;gene_biotype=protein_coding;locus_tag=D8B26_005144	no upreg
20	D8B26_005145	3	728427	729853	ID=gene-D8B26_005145;Name=ECM4;gbkey=Gene;gene=ECM4;gene_biotype=protein_coding;locus_tag=D8B26_005145	spherule_upreg
20	D8B26_005146	3	730410	732814	ID=gene-D8B26_005146;Name=D8B26_005146;gbkey=Gene;gene_biotype=protein_coding;locus_tag=D8B26_005146	spherule_upreg
20	D8B26_005147	3	733071	734535	ID=gene-D8B26_005147;Name=SSN8;gbkey=Gene;gene=SSN8;gene_biotype=protein_coding;locus_tag=D8B26_005147	no upreg
20	D8B26_005149	3	736882	738555	ID=gene-D8B26_005149;Name=D8B26_005149;gbkey=Gene;gene_biotype=protein_coding;locus_tag=D8B26_005149	no upreg
20	D8B26_005150	3	741918	742885	ID=gene-D8B26_005150;Name=D8B26_005150;gbkey=Gene;gene_biotype=protein_coding;locus_tag=D8B26_005150	spherule_upreg
20	D8B26_005151	3	743102	744268	ID=gene-D8B26_005151;Name=D8B26_005151;gbkey=Gene;gene_biotype=protein_coding;locus_tag=D8B26_005151	no upreg
20	D8B26_005152	3	744662	746241	ID=gene-D8B26_005152;Name=D8B26_005152;gbkey=Gene;gene_biotype=protein_coding;locus_tag=D8B26_005152	spherule_upreg
20	D8B26_005153	3	746305	747856	ID=gene-D8B26_005153;Name=D8B26_005153;gbkey=Gene;gene_biotype=protein_coding;locus_tag=D8B26_005153	hyphae_upreg
21	D8B26_005348	3	1251029	1252135	ID=gene-D8B26_005348;Name=D8B26_005348;gbkey=Gene;gene_biotype=protein_coding;locus_tag=D8B26_005348	no upreg
21	D8B26_005349	3	1253342	1254154	ID=gene-D8B26_005349;Name=D8B26_005349;gbkey=Gene;gene_biotype=protein_coding;locus_tag=D8B26_005349	hyphae_upreg
21	D8B26_005351	3	1256758	1257504	ID=gene-D8B26_005351;Name=D8B26_005351;gbkey=Gene;gene_biotype=protein_coding;locus_tag=D8B26_005351	spherule_upreg
21	D8B26_005352	3	1261377	1262340	ID=gene-D8B26_005352;Name=D8B26_005352;gbkey=Gene;gene_biotype=protein_coding;locus_tag=D8B26_005352	spherule_upreg
21	D8B26_005353	3	1262946	1263935	ID=gene-D8B26_005353;Name=D8B26_005353;gbkey=Gene;gene_biotype=protein_coding;locus_tag=D8B26_005353	spherule_upreg
21	D8B26_005354	3	1264038	1264852	ID=gene-D8B26_005354;Name=D8B26_005354;gbkey=Gene;gene_biotype=protein_coding;locus_tag=D8B26_005354	no upreg
21	D8B26_005355	3	1265316	1266534	ID=gene-D8B26_005355;Name=D8B26_005355;gbkey=Gene;gene_biotype=protein_coding;locus_tag=D8B26_005355	no upreg
21	D8B26_005356	3	1267919	1268817	ID=gene-D8B26_005356;Name=D8B26_005356;gbkey=Gene;gene_biotype=protein_coding;locus_tag=D8B26_005356	hyphae_upreg
21	D8B26_005357	3	1268827	1269230	ID=gene-D8B26_005357;Name=D8B26_005357;gbkey=Gene;gene_biotype=protein_coding;locus_tag=D8B26_005357	hyphae_upreg
21	D8B26_005358	3	1269953	1270977	ID=gene-D8B26_005358;Name=D8B26_005358;gbkey=Gene;gene_biotype=protein_coding;locus_tag=D8B26_005358	no upreg
21	D8B26_005359	3	1271496	1272753	ID=gene-D8B26_005359;Name=D8B26_005359;gbkey=Gene;gene_biotype=protein_coding;locus_tag=D8B26_005359	spherule_upreg
22	D8B26_005396	3	1376865	1379181	ID=gene-D8B26_005396;Name=D8B26_005396;gbkey=Gene;gene_biotype=protein_coding;locus_tag=D8B26_005396	no upreg
22	D8B26_005398	3	1380870	1381686	ID=gene-D8B26_005398;Name=D8B26_005398;gbkey=Gene;gene_biotype=protein_coding;locus_tag=D8B26_005398	hyphae_upreg
22	D8B26_005403	3	1388496	1389319	ID=gene-D8B26_005403;Name=D8B26_005403;gbkey=Gene;gene_biotype=protein_coding;locus_tag=D8B26_005403	spherule_upreg
22	D8B26_005404	3	1389597	1390072	ID=gene-D8B26_005404;Name=D8B26_005404;gbkey=Gene;gene_biotype=protein_coding;locus_tag=D8B26_005404	spherule_upreg
22	D8B26_005407	3	1392328	1394823	ID=gene-D8B26_005407;Name=D8B26_005407;gbkey=Gene;gene_biotype=protein_coding;locus_tag=D8B26_005407	spherule_upreg
22	D8B26_005408	3	1397108	1397852	ID=gene-D8B26_005408;Name=D8B26_005408;gbkey=Gene;gene_biotype=protein_coding;locus_tag=D8B26_005408	spherule_upreg
23	D8B26_005436	3	1475213	1476714	ID=gene-D8B26_005436;Name=D8B26_005436;gbkey=Gene;gene_biotype=protein_coding;locus_tag=D8B26_005436	hyphae_upreg
23	D8B26_005437	3	1476909	1478148	ID=gene-D8B26_005437;Name=D8B26_005437;gbkey=Gene;gene_biotype=protein_coding;locus_tag=D8B26_005437	spherule_upreg
23	D8B26_005438	3	1481330	1482623	ID=gene-D8B26_005438;Name=D8B26_005438;gbkey=Gene;gene_biotype=protein_coding;locus_tag=D8B26_005438	hyphae_upreg
23	D8B26_005439	3	1483525	1483922	ID=gene-D8B26_005439;Name=D8B26_005439;gbkey=Gene;gene_biotype=protein_coding;locus_tag=D8B26_005439	no upreg
23	D8B26_005440	3	1484322	1486651	ID=gene-D8B26_005440;Name=D8B26_005440;gbkey=Gene;gene_biotype=protein_coding;locus_tag=D8B26_005440	no upreg
23	D8B26_005441	3	1488475	1490695	ID=gene-D8B26_005441;Name=D8B26_005441;gbkey=Gene;gene_biotype=protein_coding;locus_tag=D8B26_005441	spherule_upreg
23	D8B26_005442	3	1490738	1495669	ID=gene-D8B26_005442;Name=MDR1_1;gbkey=Gene;gene=MDR1_1;gene_biotype=protein_coding;locus_tag=D8B26_005442	spherule_upreg
23	D8B26_005443	3	1497862	1499175	ID=gene-D8B26_005443;Name=D8B26_005443;gbkey=Gene;gene_biotype=protein_coding;locus_tag=D8B26_005443	spherule_upreg
24	D8B26_005617	3	2000866	2002200	ID=gene-D8B26_005617;Name=D8B26_005617;gbkey=Gene;gene_biotype=protein_coding;locus_tag=D8B26_005617	hyphae_upreg
24	D8B26_005618	3	2003455	2006143	ID=gene-D8B26_005618;Name=D8B26_005618;gbkey=Gene;gene_biotype=protein_coding;locus_tag=D8B26_005618	spherule_upreg
24	D8B26_005619	3	2006924	2008837	ID=gene-D8B26_005619;Name=D8B26_005619;gbkey=Gene;gene_biotype=protein_coding;locus_tag=D8B26_005619	spherule_upreg
24	D8B26_005622	3	2016356	2017380	ID=gene-D8B26_005622;Name=D8B26_005622;gbkey=Gene;gene_biotype=protein_coding;locus_tag=D8B26_005622	no upreg
24	D8B26_005623	3	2017819	2018816	ID=gene-D8B26_005623;Name=D8B26_005623;gbkey=Gene;gene_biotype=protein_coding;locus_tag=D8B26_005623	no upreg
24	D8B26_005624	3	2020493	2021734	ID=gene-D8B26_005624;Name=D8B26_005624;gbkey=Gene;gene_biotype=protein_coding;locus_tag=D8B26_005624	spherule_upreg
24	D8B26_005626	3	2022094	2023295	ID=gene-D8B26_005626;Name=D8B26_005626;gbkey=Gene;gene_biotype=protein_coding;locus_tag=D8B26_005626	spherule_upreg
24	D8B26_005627	3	2023388	2025347	ID=gene-D8B26_005627;Name=D8B26_005627;gbkey=Gene;gene_biotype=protein_coding;locus_tag=D8B26_005627	spherule_upreg
25	D8B26_005704	3	2299612	2301662	ID=gene-D8B26_005704;Name=D8B26_005704;gbkey=Gene;gene_biotype=protein_coding;locus_tag=D8B26_005704	spherule_upreg
25	D8B26_005705	3	2302644	2303980	ID=gene-D8B26_005705;Name=RIB1;gbkey=Gene;gene=RIB1;gene_biotype=protein_coding;locus_tag=D8B26_005705	no upreg
25	D8B26_005706	3	2304094	2305333	ID=gene-D8B26_005706;Name=D8B26_005706;gbkey=Gene;gene_biotype=protein_coding;locus_tag=D8B26_005706	spherule_upreg
25	D8B26_005707	3	2306971	2309151	ID=gene-D8B26_005707;Name=D8B26_005707;gbkey=Gene;gene_biotype=protein_coding;locus_tag=D8B26_005707	spherule_upreg
25	D8B26_005708	3	2309653	2311401	ID=gene-D8B26_005708;Name=ARP2;gbkey=Gene;gene=ARP2;gene_biotype=protein_coding;locus_tag=D8B26_005708	no upreg
25	D8B26_005709	3	2311484	2313716	ID=gene-D8B26_005709;Name=D8B26_005709;gbkey=Gene;gene_biotype=protein_coding;locus_tag=D8B26_005709	no upreg
25	D8B26_005711	3	2314790	2316175	ID=gene-D8B26_005711;Name=D8B26_005711;gbkey=Gene;gene_biotype=protein_coding;locus_tag=D8B26_005711	no upreg
25	D8B26_005712	3	2316342	2318126	ID=gene-D8B26_005712;Name=D8B26_005712;gbkey=Gene;gene_biotype=protein_coding;locus_tag=D8B26_005712	spherule_upreg
25	D8B26_005713	3	2320719	2321795	ID=gene-D8B26_005713;Name=D8B26_005713;gbkey=Gene;gene_biotype=protein_coding;locus_tag=D8B26_005713	no upreg
25	D8B26_005714	3	2322319	2325258	ID=gene-D8B26_005714;Name=D8B26_005714;gbkey=Gene;gene_biotype=protein_coding;locus_tag=D8B26_005714	hyphae_upreg
26	D8B26_005962	3	3203068	3204927	ID=gene-D8B26_005962;Name=D8B26_005962;gbkey=Gene;gene_biotype=protein_coding;locus_tag=D8B26_005962	spherule_upreg
26	D8B26_005964	3	3208238	3213070	ID=gene-D8B26_005964;Name=STU1;gbkey=Gene;gene=STU1;gene_biotype=protein_coding;locus_tag=D8B26_005964	hyphae_upreg
26	D8B26_005965	3	3213664	3214975	ID=gene-D8B26_005965;Name=D8B26_005965;gbkey=Gene;gene_biotype=protein_coding;locus_tag=D8B26_005965	hyphae_upreg
26	D8B26_005966	3	3214815	3215999	ID=gene-D8B26_005966;Name=D8B26_005966;gbkey=Gene;gene_biotype=protein_coding;locus_tag=D8B26_005966	spherule_upreg
26	D8B26_005967	3	3216690	3217808	ID=gene-D8B26_005967;Name=D8B26_005967;gbkey=Gene;gene_biotype=protein_coding;locus_tag=D8B26_005967	no upreg
26	D8B26_005968	3	3218128	3218519	ID=gene-D8B26_005968;Name=D8B26_005968;gbkey=Gene;gene_biotype=protein_coding;locus_tag=D8B26_005968	no upreg
26	D8B26_005969	3	3218622	3220030	ID=gene-D8B26_005969;Name=D8B26_005969;gbkey=Gene;gene_biotype=protein_coding;locus_tag=D8B26_005969	spherule_upreg
26	D8B26_005970	3	3220113	3223246	ID=gene-D8B26_005970;Name=D8B26_005970;gbkey=Gene;gene_biotype=protein_coding;locus_tag=D8B26_005970	no upreg
26	D8B26_005971	3	3222672	3225303	ID=gene-D8B26_005971;Name=D8B26_005971;gbkey=Gene;gene_biotype=protein_coding;locus_tag=D8B26_005971	spherule_upreg
27	D8B26_006256	3	4103905	4106482	ID=gene-D8B26_006256;Name=D8B26_006256;gbkey=Gene;gene_biotype=protein_coding;locus_tag=D8B26_006256	hyphae_upreg
27	D8B26_006257	3	4107019	4108519	ID=gene-D8B26_006257;Name=D8B26_006257;gbkey=Gene;gene_biotype=protein_coding;locus_tag=D8B26_006257	hyphae_upreg
27	D8B26_006258	3	4109253	4110786	ID=gene-D8B26_006258;Name=D8B26_006258;gbkey=Gene;gene_biotype=protein_coding;locus_tag=D8B26_006258	no upreg
27	D8B26_006259	3	4111537	4113249	ID=gene-D8B26_006259;Name=D8B26_006259;gbkey=Gene;gene_biotype=protein_coding;locus_tag=D8B26_006259	spherule_upreg
27	D8B26_006261	3	4117468	4118412	ID=gene-D8B26_006261;Name=YIH1;gbkey=Gene;gene=YIH1;gene_biotype=protein_coding;locus_tag=D8B26_006261	spherule_upreg
27	D8B26_006262	3	4118756	4120807	ID=gene-D8B26_006262;Name=D8B26_006262;gbkey=Gene;gene_biotype=protein_coding;locus_tag=D8B26_006262	no upreg
27	D8B26_006263	3	4121152	4125446	ID=gene-D8B26_006263;Name=D8B26_006263;gbkey=Gene;gene_biotype=protein_coding;locus_tag=D8B26_006263	spherule_upreg
27	D8B26_006264	3	4124037	4125713	ID=gene-D8B26_006264;Name=D8B26_006264;gbkey=Gene;gene_biotype=protein_coding;locus_tag=D8B26_006264	spherule_upreg
28	D8B26_006320	3	4299610	4303167	ID=gene-D8B26_006320;Name=D8B26_006320;gbkey=Gene;gene_biotype=protein_coding;locus_tag=D8B26_006320	no upreg
28	D8B26_006321	3	4303515	4307220	ID=gene-D8B26_006321;Name=D8B26_006321;gbkey=Gene;gene_biotype=protein_coding;locus_tag=D8B26_006321	hyphae_upreg
28	D8B26_006322	3	4307689	4309620	ID=gene-D8B26_006322;Name=CYS17;gbkey=Gene;gene=CYS17;gene_biotype=protein_coding;locus_tag=D8B26_006322	no upreg
28	D8B26_006324	3	4312235	4313311	ID=gene-D8B26_006324;Name=D8B26_006324;gbkey=Gene;gene_biotype=protein_coding;locus_tag=D8B26_006324	hyphae_upreg
28	D8B26_006325	3	4313658	4315408	ID=gene-D8B26_006325;Name=D8B26_006325;gbkey=Gene;gene_biotype=protein_coding;locus_tag=D8B26_006325	spherule_upreg
28	D8B26_006326	3	4316005	4317531	ID=gene-D8B26_006326;Name=TIM22;gbkey=Gene;gene=TIM22;gene_biotype=protein_coding;locus_tag=D8B26_006326	spherule_upreg
28	D8B26_006327	3	4318247	4320080	ID=gene-D8B26_006327;Name=D8B26_006327;gbkey=Gene;gene_biotype=protein_coding;locus_tag=D8B26_006327	spherule_upreg
28	D8B26_006328	3	4320516	4323390	ID=gene-D8B26_006328;Name=D8B26_006328;gbkey=Gene;gene_biotype=protein_coding;locus_tag=D8B26_006328	hyphae_upreg
28	D8B26_006329	3	4323831	4325869	ID=gene-D8B26_006329;Name=D8B26_006329;gbkey=Gene;gene_biotype=protein_coding;locus_tag=D8B26_006329	spherule_upreg
29	D8B26_006395	3	4500960	4503228	ID=gene-D8B26_006395;Name=SER33;gbkey=Gene;gene=SER33;gene_biotype=protein_coding;locus_tag=D8B26_006395	spherule_upreg
29	D8B26_006396	3	4503440	4505525	ID=gene-D8B26_006396;Name=SES1;gbkey=Gene;gene=SES1;gene_biotype=protein_coding;locus_tag=D8B26_006396	no upreg
29	D8B26_006397	3	4506368	4507145	ID=gene-D8B26_006397;Name=RHB1;gbkey=Gene;gene=RHB1;gene_biotype=protein_coding;locus_tag=D8B26_006397	spherule_upreg
29	D8B26_006398	3	4508361	4511297	ID=gene-D8B26_006398;Name=D8B26_006398;gbkey=Gene;gene_biotype=protein_coding;locus_tag=D8B26_006398	no upreg
29	D8B26_006400	3	4511839	4513615	ID=gene-D8B26_006400;Name=FUR1;gbkey=Gene;gene=FUR1;gene_biotype=protein_coding;locus_tag=D8B26_006400	no upreg
29	D8B26_006401	3	4513800	4514490	ID=gene-D8B26_006401;Name=D8B26_006401;gbkey=Gene;gene_biotype=protein_coding;locus_tag=D8B26_006401	no upreg
29	D8B26_006402	3	4515162	4517416	ID=gene-D8B26_006402;Name=URG1;gbkey=Gene;gene=URG1;gene_biotype=protein_coding;locus_tag=D8B26_006402	hyphae_upreg
29	D8B26_006403	3	4517556	4519105	ID=gene-D8B26_006403;Name=RPS1;gbkey=Gene;gene=RPS1;gene_biotype=protein_coding;locus_tag=D8B26_006403	no upreg
29	D8B26_006404	3	4519382	4520720	ID=gene-D8B26_006404;Name=D8B26_006404;gbkey=Gene;gene_biotype=protein_coding;locus_tag=D8B26_006404	spherule_upreg
29	D8B26_006405	3	4521184	4521702	ID=gene-D8B26_006405;Name=D8B26_006405;gbkey=Gene;gene_biotype=protein_coding;locus_tag=D8B26_006405	hyphae_upreg
29	D8B26_006406	3	4522333	4523273	ID=gene-D8B26_006406;Name=D8B26_006406;gbkey=Gene;gene_biotype=protein_coding;locus_tag=D8B26_006406	spherule_upreg
29	D8B26_006407	3	4524181	4525485	ID=gene-D8B26_006407;Name=D8B26_006407;gbkey=Gene;gene_biotype=protein_coding;locus_tag=D8B26_006407	no upreg
30	D8B26_006641	3	5222512	5230197	ID=gene-D8B26_006641;Name=THO2;gbkey=Gene;gene=THO2;gene_biotype=protein_coding;locus_tag=D8B26_006641	no upreg
30	D8B26_006642	3	5231066	5232168	ID=gene-D8B26_006642;Name=D8B26_006642;gbkey=Gene;gene_biotype=protein_coding;locus_tag=D8B26_006642	spherule_upreg
30	D8B26_006643	3	5234916	5237117	ID=gene-D8B26_006643;Name=MEP5_2;gbkey=Gene;gene=MEP5_2;gene_biotype=protein_coding;locus_tag=D8B26_006643	spherule_upreg
30	D8B26_006646	3	5239978	5242168	ID=gene-D8B26_006646;Name=D8B26_006646;gbkey=Gene;gene_biotype=protein_coding;locus_tag=D8B26_006646	spherule_upreg
30	D8B26_006647	3	5243638	5245934	ID=gene-D8B26_006647;Name=MET2;gbkey=Gene;gene=MET2;gene_biotype=protein_coding;locus_tag=D8B26_006647	no upreg
30	D8B26_006648	3	5246526	5248640	ID=gene-D8B26_006648;Name=D8B26_006648;gbkey=Gene;gene_biotype=protein_coding;locus_tag=D8B26_006648	spherule_upreg
31	D8B26_007064	4	475796	476998	ID=gene-D8B26_007064;Name=D8B26_007064;gbkey=Gene;gene_biotype=protein_coding;locus_tag=D8B26_007064	spherule_upreg
31	D8B26_007065	4	477575	479127	ID=gene-D8B26_007065;Name=D8B26_007065;gbkey=Gene;gene_biotype=protein_coding;locus_tag=D8B26_007065	spherule_upreg
31	D8B26_007068	4	485723	486407	ID=gene-D8B26_007068;Name=D8B26_007068;gbkey=Gene;gene_biotype=protein_coding;locus_tag=D8B26_007068	no upreg
31	D8B26_007069	4	486847	490348	ID=gene-D8B26_007069;Name=D8B26_007069;gbkey=Gene;gene_biotype=protein_coding;locus_tag=D8B26_007069	no upreg
31	D8B26_007070	4	491148	493996	ID=gene-D8B26_007070;Name=D8B26_007070;gbkey=Gene;gene_biotype=protein_coding;locus_tag=D8B26_007070	no upreg
31	D8B26_007071	4	494270	497373	ID=gene-D8B26_007071;Name=MSH4;gbkey=Gene;gene=MSH4;gene_biotype=protein_coding;locus_tag=D8B26_007071	spherule_upreg
31	D8B26_007072	4	497632	499300	ID=gene-D8B26_007072;Name=D8B26_007072;gbkey=Gene;gene_biotype=protein_coding;locus_tag=D8B26_007072	no upreg
31	D8B26_007073	4	499073	500209	ID=gene-D8B26_007073;Name=D8B26_007073;gbkey=Gene;gene_biotype=protein_coding;locus_tag=D8B26_007073	spherule_upreg
32	D8B26_007784	4	2853460	2854487	ID=gene-D8B26_007784;Name=D8B26_007784;gbkey=Gene;gene_biotype=protein_coding;locus_tag=D8B26_007784	no upreg
32	D8B26_007787	4	2856675	2857592	ID=gene-D8B26_007787;Name=D8B26_007787;gbkey=Gene;gene_biotype=protein_coding;locus_tag=D8B26_007787	spherule_upreg
32	D8B26_007788	4	2858265	2859470	ID=gene-D8B26_007788;Name=D8B26_007788;gbkey=Gene;gene_biotype=protein_coding;locus_tag=D8B26_007788	spherule_upreg
32	D8B26_007789	4	2859954	2860496	ID=gene-D8B26_007789;Name=D8B26_007789;gbkey=Gene;gene_biotype=protein_coding;locus_tag=D8B26_007789	hyphae_upreg
32	D8B26_007790	4	2861631	2866018	ID=gene-D8B26_007790;Name=CDC48;gbkey=Gene;gene=CDC48;gene_biotype=protein_coding;locus_tag=D8B26_007790	no upreg
32	D8B26_007791	4	2864940	2866407	ID=gene-D8B26_007791;Name=D8B26_007791;gbkey=Gene;gene_biotype=protein_coding;locus_tag=D8B26_007791	spherule_upreg
32	D8B26_007792	4	2868397	2869565	ID=gene-D8B26_007792;Name=D8B26_007792;gbkey=Gene;gene_biotype=protein_coding;locus_tag=D8B26_007792	spherule_upreg
32	D8B26_007793	4	2870781	2872963	ID=gene-D8B26_007793;Name=STE50;gbkey=Gene;gene=STE50;gene_biotype=protein_coding;locus_tag=D8B26_007793	no upreg
32	D8B26_007794	4	2873568	2875723	ID=gene-D8B26_007794;Name=DCN1;gbkey=Gene;gene=DCN1;gene_biotype=protein_coding;locus_tag=D8B26_007794	no upreg
33	D8B26_008046	5	249387	251962	ID=gene-D8B26_008046;Name=D8B26_008046;gbkey=Gene;gene_biotype=protein_coding;locus_tag=D8B26_008046	spherule_upreg
33	D8B26_008047	5	252131	253891	ID=gene-D8B26_008047;Name=D8B26_008047;gbkey=Gene;gene_biotype=protein_coding;locus_tag=D8B26_008047	spherule_upreg
33	D8B26_008048	5	254736	256725	ID=gene-D8B26_008048;Name=D8B26_008048;gbkey=Gene;gene_biotype=protein_coding;locus_tag=D8B26_008048	spherule_upreg
33	D8B26_008051	5	260934	263702	ID=gene-D8B26_008051;Name=D8B26_008051;gbkey=Gene;gene_biotype=protein_coding;locus_tag=D8B26_008051	spherule_upreg
33	D8B26_008050	5	260964	262044	ID=gene-D8B26_008050;Name=D8B26_008050;gbkey=Gene;gene_biotype=protein_coding;locus_tag=D8B26_008050	no upreg
33	D8B26_008052	5	264147	266465	ID=gene-D8B26_008052;Name=D8B26_008052;gbkey=Gene;gene_biotype=protein_coding;locus_tag=D8B26_008052	spherule_upreg
33	D8B26_008053	5	271374	277366	ID=gene-D8B26_008053;Name=SNT2;gbkey=Gene;gene=SNT2;gene_biotype=protein_coding;locus_tag=D8B26_008053	spherule_upreg
34	D8B26_008100	5	403008	405821	ID=gene-D8B26_008100;Name=D8B26_008100;gbkey=Gene;gene_biotype=protein_coding;locus_tag=D8B26_008100	spherule_upreg
34	D8B26_008101	5	407988	409136	ID=gene-D8B26_008101;Name=D8B26_008101;gbkey=Gene;gene_biotype=protein_coding;locus_tag=D8B26_008101	spherule_upreg
34	D8B26_008102	5	410276	412920	ID=gene-D8B26_008102;Name=D8B26_008102;gbkey=Gene;gene_biotype=protein_coding;locus_tag=D8B26_008102	no upreg
34	D8B26_008103	5	412330	414989	ID=gene-D8B26_008103;Name=D8B26_008103;gbkey=Gene;gene_biotype=protein_coding;locus_tag=D8B26_008103	no upreg
34	D8B26_008104	5	416024	416812	ID=gene-D8B26_008104;Name=D8B26_008104;gbkey=Gene;gene_biotype=protein_coding;locus_tag=D8B26_008104	spherule_upreg
34	D8B26_008105	5	419632	421853	ID=gene-D8B26_008105;Name=D8B26_008105;gbkey=Gene;gene_biotype=protein_coding;locus_tag=D8B26_008105	no upreg
34	D8B26_008106	5	421979	422818	ID=gene-D8B26_008106;Name=D8B26_008106;gbkey=Gene;gene_biotype=protein_coding;locus_tag=D8B26_008106	no upreg
34	D8B26_008107	5	422693	423785	ID=gene-D8B26_008107;Name=D8B26_008107;gbkey=Gene;gene_biotype=protein_coding;locus_tag=D8B26_008107	no upreg
34	D8B26_008108	5	424033	425951	ID=gene-D8B26_008108;Name=D8B26_008108;gbkey=Gene;gene_biotype=protein_coding;locus_tag=D8B26_008108	spherule_upreg
35	D8B26_008116	5	450055	452407	ID=gene-D8B26_008116;Name=D8B26_008116;gbkey=Gene;gene_biotype=protein_coding;locus_tag=D8B26_008116	hyphae_upreg
35	D8B26_008117	5	452499	454342	ID=gene-D8B26_008117;Name=D8B26_008117;gbkey=Gene;gene_biotype=protein_coding;locus_tag=D8B26_008117	no upreg
35	D8B26_008118	5	456259	457062	ID=gene-D8B26_008118;Name=YTH1;gbkey=Gene;gene=YTH1;gene_biotype=protein_coding;locus_tag=D8B26_008118	no upreg
35	D8B26_008119	5	457512	458620	ID=gene-D8B26_008119;Name=D8B26_008119;gbkey=Gene;gene_biotype=protein_coding;locus_tag=D8B26_008119	hyphae_upreg
35	D8B26_008120	5	459264	461637	ID=gene-D8B26_008120;Name=D8B26_008120;gbkey=Gene;gene_biotype=protein_coding;locus_tag=D8B26_008120	spherule_upreg
35	D8B26_008121	5	462745	463566	ID=gene-D8B26_008121;Name=D8B26_008121;gbkey=Gene;gene_biotype=protein_coding;locus_tag=D8B26_008121	no upreg
35	D8B26_008122	5	463814	464758	ID=gene-D8B26_008122;Name=D8B26_008122;gbkey=Gene;gene_biotype=protein_coding;locus_tag=D8B26_008122	spherule_upreg
35	D8B26_008123	5	466021	467730	ID=gene-D8B26_008123;Name=ALTA7;gbkey=Gene;gene=ALTA7;gene_biotype=protein_coding;locus_tag=D8B26_008123	spherule_upreg
35	D8B26_008124	5	467545	467999	ID=gene-D8B26_008124;Name=D8B26_008124;gbkey=Gene;gene_biotype=protein_coding;locus_tag=D8B26_008124	spherule_upreg
36	D8B26_008323	5	1025868	1027902	ID=gene-D8B26_008323;Name=D8B26_008323;gbkey=Gene;gene_biotype=protein_coding;locus_tag=D8B26_008323	no upreg
36	D8B26_008324	5	1030186	1031912	ID=gene-D8B26_008324;Name=D8B26_008324;gbkey=Gene;gene_biotype=protein_coding;locus_tag=D8B26_008324	spherule_upreg
36	D8B26_008325	5	1036387	1036794	ID=gene-D8B26_008325;Name=D8B26_008325;gbkey=Gene;gene_biotype=protein_coding;locus_tag=D8B26_008325	spherule_upreg
36	D8B26_008326	5	1037882	1038346	ID=gene-D8B26_008326;Name=D8B26_008326;gbkey=Gene;gene_biotype=protein_coding;locus_tag=D8B26_008326	spherule_upreg
36	D8B26_008328	5	1040080	1042549	ID=gene-D8B26_008328;Name=D8B26_008328;gbkey=Gene;gene_biotype=protein_coding;locus_tag=D8B26_008328	spherule_upreg
36	D8B26_008329	5	1043106	1047295	ID=gene-D8B26_008329;Name=D8B26_008329;gbkey=Gene;gene_biotype=protein_coding;locus_tag=D8B26_008329	no upreg
36	D8B26_008330	5	1048637	1049443	ID=gene-D8B26_008330;Name=D8B26_008330;gbkey=Gene;gene_biotype=protein_coding;locus_tag=D8B26_008330	no upreg

## Sheet: TableS2B_hyphae
window_number	gene	chrom	start	stop	annotation	expression (Mandel et al 2022)
1	D8B26_001876	1	6349634	6350935	ID=gene-D8B26_001876;Name=D8B26_001876;gbkey=Gene;gene_biotype=protein_coding;locus_tag=D8B26_001876	hyphae_upreg
1	D8B26_001877	1	6351177	6352680	ID=gene-D8B26_001877;Name=D8B26_001877;gbkey=Gene;gene_biotype=protein_coding;locus_tag=D8B26_001877	hyphae_upreg
1	D8B26_001878	1	6353558	6355557	ID=gene-D8B26_001878;Name=D8B26_001878;gbkey=Gene;gene_biotype=protein_coding;locus_tag=D8B26_001878	hyphae_upreg
1	D8B26_001879	1	6356168	6357163	ID=gene-D8B26_001879;Name=D8B26_001879;gbkey=Gene;gene_biotype=protein_coding;locus_tag=D8B26_001879	hyphae_upreg
1	D8B26_001880	1	6357197	6357765	ID=gene-D8B26_001880;Name=D8B26_001880;gbkey=Gene;gene_biotype=protein_coding;locus_tag=D8B26_001880	hyphae_upreg
1	D8B26_001881	1	6358135	6360817	ID=gene-D8B26_001881;Name=D8B26_001881;gbkey=Gene;gene_biotype=protein_coding;locus_tag=D8B26_001881	no upreg
1	D8B26_001882	1	6361254	6363358	ID=gene-D8B26_001882;Name=D8B26_001882;gbkey=Gene;gene_biotype=protein_coding;locus_tag=D8B26_001882	no upreg
1	D8B26_001883	1	6364194	6366088	ID=gene-D8B26_001883;Name=D8B26_001883;gbkey=Gene;gene_biotype=protein_coding;locus_tag=D8B26_001883	no upreg
1	D8B26_001884	1	6366359	6367480	ID=gene-D8B26_001884;Name=D8B26_001884;gbkey=Gene;gene_biotype=protein_coding;locus_tag=D8B26_001884	no upreg
1	D8B26_001885	1	6368462	6371059	ID=gene-D8B26_001885;Name=CTR86;gbkey=Gene;gene=CTR86;gene_biotype=protein_coding;locus_tag=D8B26_001885	no upreg
1	D8B26_001886	1	6371771	6373221	ID=gene-D8B26_001886;Name=D8B26_001886;gbkey=Gene;gene_biotype=protein_coding;locus_tag=D8B26_001886	hyphae_upreg
1	D8B26_001887	1	6373545	6375643	ID=gene-D8B26_001887;Name=D8B26_001887;gbkey=Gene;gene_biotype=protein_coding;locus_tag=D8B26_001887	no upreg
2	D8B26_002751	2	751098	752848	ID=gene-D8B26_002751;Name=D8B26_002751;gbkey=Gene;gene_biotype=protein_coding;locus_tag=D8B26_002751	hyphae_upreg
2	D8B26_002752	2	753626	755131	ID=gene-D8B26_002752;Name=D8B26_002752;gbkey=Gene;gene_biotype=protein_coding;locus_tag=D8B26_002752	hyphae_upreg
2	D8B26_002753	2	757452	759395	ID=gene-D8B26_002753;Name=D8B26_002753;gbkey=Gene;gene_biotype=protein_coding;locus_tag=D8B26_002753	hyphae_upreg
2	D8B26_002754	2	758914	761070	ID=gene-D8B26_002754;Name=D8B26_002754;gbkey=Gene;gene_biotype=protein_coding;locus_tag=D8B26_002754	hyphae_upreg
2	D8B26_002755	2	761766	763205	ID=gene-D8B26_002755;Name=D8B26_002755;gbkey=Gene;gene_biotype=protein_coding;locus_tag=D8B26_002755	hyphae_upreg
2	D8B26_002756	2	763216	766020	ID=gene-D8B26_002756;Name=D8B26_002756;gbkey=Gene;gene_biotype=protein_coding;locus_tag=D8B26_002756	hyphae_upreg
2	D8B26_002757	2	766510	768793	ID=gene-D8B26_002757;Name=D8B26_002757;gbkey=Gene;gene_biotype=protein_coding;locus_tag=D8B26_002757	hyphae_upreg
2	D8B26_002758	2	769338	771117	ID=gene-D8B26_002758;Name=D8B26_002758;gbkey=Gene;gene_biotype=protein_coding;locus_tag=D8B26_002758	hyphae_upreg
2	D8B26_002759	2	771792	772641	ID=gene-D8B26_002759;Name=D8B26_002759;gbkey=Gene;gene_biotype=protein_coding;locus_tag=D8B26_002759	hyphae_upreg
3	D8B26_003839	2	4299735	4302122	ID=gene-D8B26_003839;Name=D8B26_003839;gbkey=Gene;gene_biotype=protein_coding;locus_tag=D8B26_003839	spherule_upreg
3	D8B26_003840	2	4302492	4303312	ID=gene-D8B26_003840;Name=D8B26_003840;gbkey=Gene;gene_biotype=protein_coding;locus_tag=D8B26_003840	hyphae_upreg
3	D8B26_003842	2	4305546	4307062	ID=gene-D8B26_003842;Name=D8B26_003842;gbkey=Gene;gene_biotype=protein_coding;locus_tag=D8B26_003842	hyphae_upreg
3	D8B26_003843	2	4307225	4308289	ID=gene-D8B26_003843;Name=RPS21;gbkey=Gene;gene=RPS21;gene_biotype=protein_coding;locus_tag=D8B26_003843	no upreg
3	D8B26_003844	2	4308456	4310391	ID=gene-D8B26_003844;Name=FRS2;gbkey=Gene;gene=FRS2;gene_biotype=protein_coding;locus_tag=D8B26_003844	no upreg
3	D8B26_003845	2	4310708	4312633	ID=gene-D8B26_003845;Name=D8B26_003845;gbkey=Gene;gene_biotype=protein_coding;locus_tag=D8B26_003845	hyphae_upreg
3	D8B26_003847	2	4316942	4318594	ID=gene-D8B26_003847;Name=D8B26_003847;gbkey=Gene;gene_biotype=protein_coding;locus_tag=D8B26_003847	hyphae_upreg
3	D8B26_003848	2	4319531	4321053	ID=gene-D8B26_003848;Name=D8B26_003848;gbkey=Gene;gene_biotype=protein_coding;locus_tag=D8B26_003848	hyphae_upreg
3	D8B26_003849	2	4322424	4324220	ID=gene-D8B26_003849;Name=D8B26_003849;gbkey=Gene;gene_biotype=protein_coding;locus_tag=D8B26_003849	hyphae_upreg
3	D8B26_003850	2	4324775	4324975	ID=gene-D8B26_003850;Name=D8B26_003850;gbkey=Gene;gene_biotype=protein_coding;locus_tag=D8B26_003850	no upreg
4	D8B26_004711	2	7024914	7026078	ID=gene-D8B26_004711;Name=D8B26_004711;gbkey=Gene;gene_biotype=protein_coding;locus_tag=D8B26_004711	hyphae_upreg
4	D8B26_004712	2	7026475	7028052	ID=gene-D8B26_004712;Name=D8B26_004712;gbkey=Gene;gene_biotype=protein_coding;locus_tag=D8B26_004712	no upreg
4	D8B26_004713	2	7028617	7032429	ID=gene-D8B26_004713;Name=D8B26_004713;gbkey=Gene;gene_biotype=protein_coding;locus_tag=D8B26_004713	no upreg
4	D8B26_004715	2	7033023	7034590	ID=gene-D8B26_004715;Name=LAP1_1;gbkey=Gene;gene=LAP1_1;gene_biotype=protein_coding;locus_tag=D8B26_004715	hyphae_upreg
4	D8B26_004716	2	7035840	7036546	ID=gene-D8B26_004716;Name=D8B26_004716;gbkey=Gene;gene_biotype=protein_coding;locus_tag=D8B26_004716	no upreg
4	D8B26_004717	2	7036711	7038471	ID=gene-D8B26_004717;Name=D8B26_004717;gbkey=Gene;gene_biotype=protein_coding;locus_tag=D8B26_004717	hyphae_upreg
4	D8B26_004718	2	7039826	7041272	ID=gene-D8B26_004718;Name=D8B26_004718;gbkey=Gene;gene_biotype=protein_coding;locus_tag=D8B26_004718	hyphae_upreg
4	D8B26_004719	2	7041634	7042262	ID=gene-D8B26_004719;Name=D8B26_004719;gbkey=Gene;gene_biotype=protein_coding;locus_tag=D8B26_004719	hyphae_upreg
4	D8B26_004720	2	7043043	7047115	ID=gene-D8B26_004720;Name=CHS2_2;gbkey=Gene;gene=CHS2_2;gene_biotype=protein_coding;locus_tag=D8B26_004720	hyphae_upreg
4	D8B26_004721	2	7046589	7049942	ID=gene-D8B26_004721;Name=D8B26_004721;gbkey=Gene;gene_biotype=protein_coding;locus_tag=D8B26_004721	hyphae_upreg
