# Supplementary material for: Genome Organization and Copy-Number Variation Reveal Clues to Virulence Evolution in Coccidioides posadasii
Source: J Fungi (Basel). 2022 Nov 22;8(12):1235. doi: 10.3390/jof8121235 (PMC9782707; doi:10.3390/jof8121235)
Supplement: Supplementary file 1 [file jof-08-01235-s001.zip › jof-2020636-supplementary/Dubin_Supplementary_Files/Dubin_TableS3.xlsx]

## Sheet: TableS3
gene	pi_AZ	pi_TXMXSA	DXY	PnPs
D8B26_007912	0.001170174799	0.0007612355438	0.000985989477	4.218551475
D8B26_006983	0.002926130872	NaN	NaN	4.2074969
D8B26_004444	0.002049149108	0.002508602509	0.002407722996	4.112581004
D8B26_000011	0.00352926859	0.003798585599	0.00388720658	3.868338221
D8B26_000313	0.00246723906	0.001706448423	0.002156181383	3.774787236
D8B26_001870	0.002450078301	NaN	NaN	3.644280597
D8B26_004336	0.001884707437	0.00217502124	0.001994102654	3.581948649
D8B26_008000	0.002230723569	0.004363105491	0.003868060458	3.55535409
D8B26_002201	0.001147454752	0.001135639377	0.001356496014	3.480760197
D8B26_006183	0.001477825007	0.0001828237122	0.001230027182	3.428816243
D8B26_000815	0.0005870374205	0.0007120605251	0.0007282437189	3.40438989
D8B26_008068	0.003663831295	0.0008506113769	0.003663428544	3.27658314
D8B26_004816	0.00110516934	0.0006060606061	0.0008868092692	3.162237546
D8B26_001453	0.001203440657	0.0002367424242	0.001269009024	3.101922538
D8B26_004181	0.002158515764	0.001071176885	0.001803258301	3.098384918
D8B26_004800	0.0008863550429	0.001002237341	0.001196947599	3.045954064
D8B26_001740	0.001036282427	0.001023426881	0.00100884681	3.018911383
D8B26_001576	0.001172558011	0.0002478775485	0.0007782625971	3.016849868
D8B26_003222	0.001927181042	0.0006927796655	0.001321877065	2.915899714
D8B26_006170	0.001484832624	0.0003733432892	0.0016928556	2.901829144
D8B26_002247	0.001651803124	0.0007190549563	0.001276473609	2.897495735
D8B26_002472	0.0007961272263	0.0007620408406	0.0009385429471	2.882856393
D8B26_007383	0.0004050396207	0.000637000637	0.001747737042	2.84110225
D8B26_003170	0.001890772753	0.00263096077	0.002490707347	2.816142765
D8B26_002658	0.002115605098	0.001160904823	0.002204313223	2.812561514
D8B26_007777	0.0009871312258	0.001394133024	0.001315542191	2.751535723
D8B26_008419	NaN	0.001750547046	NaN	2.728215616
D8B26_005168	0.001541003991	0.001131799927	0.001513722632	2.694903028
D8B26_001270	0.0007579312978	0.0005650506987	0.0008253363612	2.692043581
D8B26_002036	0.001727547645	0.00184531886	0.002080506558	2.672549638
D8B26_004402	0.004165493949	0.00331738437	0.003902805141	2.664374731
D8B26_001869	0.001078586479	0.0004624558841	0.00115613971	2.658754439
D8B26_000225	0.001227855958	0.001507760532	0.001336898396	2.636021252
D8B26_000161	0.00180836498	0.001416337286	0.00177768736	2.569303521
D8B26_006903	0.001150599435	0.001172264228	0.001844592242	2.565342542
D8B26_004788	0.001654119301	0.001198801199	0.001449530861	2.560426315
D8B26_004614	0.00195507602	0.001972383995	0.001994776769	2.515002008
D8B26_000570	0.001651130067	0.002089864159	0.001792746273	2.510657931
D8B26_006929	0.001499985457	0.002260365897	0.002432801898	2.51059905
D8B26_002042	0.000303859781	8.63E-05	0.0001967894125	2.503479639
D8B26_000866	0.004425643067	0.002616633855	0.004106835777	2.451804469
D8B26_003398	0.002553355495	0.001228501229	0.00233656116	2.404557809
D8B26_002423	0.003439096851	0.002787878788	0.00303030303	2.391913156
D8B26_001984	0.001455503507	0.0009396288466	0.00118835413	2.3789982
D8B26_006984	0.02922444204	0.002683982684	0.01739890148	2.365023378
D8B26_001679	NaN	0	NaN	2.357400722
D8B26_005212	0.0008885770131	0.001206636501	0.001145336785	2.355533778
D8B26_006412	0.0007241205498	0	0.0004322716741	2.332005035
D8B26_002480	0.001819667261	0.004508124726	0.003497074028	2.305933251
D8B26_002211	0.005301061644	0.004746257758	0.006770397096	2.293791322
D8B26_003920	0.001158931331	0.0008003001125	0.00151037031	2.267166143
D8B26_006110	0.001321663086	0.002680652681	0.002868046986	2.265504819
D8B26_000060	0.0006649304084	0.0005483405483	0.0005941770648	2.264715736
D8B26_005690	0.0007408087438	0.0007803355443	0.0007554719117	2.221347332
D8B26_007434	0.0007171068429	9.87E-05	0.0004482925711	2.208497575
D8B26_005679	0.0008288971242	0.0006840413161	0.0007604929926	2.203589031
D8B26_005069	0.003979293683	0.003994878361	0.004275564259	2.200369461
D8B26_005491	0.0003913411094	0.0006521616911	0.0006862249032	2.180755718
D8B26_006101	0.002155360974	0.001443554137	0.002139732528	2.180680386
D8B26_004982	0.001155150117	0.001532976827	0.001963405683	2.176519651
D8B26_006039	0.002115797824	0.0001974138782	0.001248352465	2.174441742
D8B26_007628	0.001024740155	0.001522471088	0.001545721495	2.171731449
D8B26_002013	0.0009114757014	0.001113172542	0.0009791795506	2.158143767
D8B26_002674	0.001816376723	0.001150747986	0.001438434983	2.147430009
D8B26_006943	0.001018967349	0.0002699601809	0.0006947504655	2.146953132
D8B26_007179	0.001180297491	0.001355932203	0.001287047947	2.142749294
D8B26_000640	0.01374224904	0	0.009803921569	2.134581303
D8B26_002271	0.001862965644	0.0006351726876	0.001510091929	2.132416366
D8B26_005513	0.001674231661	0.002302749769	0.002185877669	2.127398919
D8B26_004596	0.001097512617	0.001567094987	0.001394485139	2.1142852
D8B26_003467	0.001554627663	0	0.0008058017728	2.096740181
D8B26_006121	0.002120023767	0.0032	0.003649944826	2.090692633
D8B26_006294	0.001516715139	0.0003189792663	0.001107045689	2.025789783
D8B26_006958	0.003834097669	0.00118835413	0.002866030548	2.015520416
D8B26_008284	0.0009873002218	0.001678321678	0.001435166141	2.007235696
D8B26_004004	0.0009170993826	0.0001882175795	0.0006117071334	2.00614022
D8B26_001548	0.001690891946	0.00114578622	0.001775140932	2.004439512
D8B26_001544	0.002649772366	0.0002985520227	0.001514712468	2.001626794
D8B26_005971	0.001282327339	0.0006792709159	0.001290836724	2.000174078
D8B26_008311	0.002015541808	0.003010497128	0.002708748383	1.981008206
D8B26_000419	0.001605285155	0.0009450436569	0.001453216109	1.973070018
D8B26_002230	0.0005850144823	0.0002342263212	0.0004589802544	1.970267407
D8B26_001273	NaN	0.001572981726	NaN	1.95154893
D8B26_003552	0.001349308423	0.0004602991945	0.001116902457	1.944385872
D8B26_004168	0.0009931864805	0	0.0005009302991	1.941553243
D8B26_006881	0.0006309724335	0.0001390047262	0.0004067932427	1.939360803
D8B26_001613	0.0006941004813	0.000495275334	0.0006804285742	1.925526923
D8B26_000462	0.001111587067	0.000563777308	0.001146899916	1.922595791
D8B26_002046	0.0007487750569	0.0005794078452	0.0007004018364	1.915037277
D8B26_007212	0.0005030127137	0.0001093972213	0.0006032934999	1.913423018
D8B26_005817	0.001261589004	0.001125175809	0.001288079072	1.907095706
D8B26_006201	0.002492731	0.0007172314865	0.003095697666	1.901528057
D8B26_006219	0.0004480679505	0.000539351359	0.0009726692465	1.8995657
D8B26_003830	0.0007290035227	0.0001599104501	0.000458566732	1.885827264
D8B26_003389	0.001138242811	0.0009249117683	0.001514077701	1.884349247
D8B26_000043	0.003309484857	0.003121627231	0.004666324811	1.877780567
D8B26_002671	0.0005981863567	0.001014190488	0.0009044962605	1.874843293
D8B26_007201	0.000412568128	0.0001006745193	0.0002783354357	1.874317603
D8B26_004725	0.0003942460297	0.0005270092227	0.0004869106949	1.872085753
D8B26_001743	0.0009477490959	0.001197156753	0.001333597412	1.87159147
D8B26_005066	0.003179807148	0.001241079739	0.002595333229	1.87078832
D8B26_002841	0.002369676578	0.001362739824	0.002130599416	1.866865603
D8B26_000901	0.001382907682	0	0.0007374631268	1.861349316
D8B26_000842	0.0003612399471	0.001616997274	0.0009913149793	1.85839936
D8B26_003428	0.001938016781	0.00243557066	0.003839938694	1.845839018
D8B26_005602	0.001698492233	0.001411374014	0.002740946939	1.843501245
D8B26_000263	0.001990318066	0.0002381377627	0.001255476293	1.835388591
D8B26_006812	0.001275238512	0.001372212693	0.001307469815	1.809852127
D8B26_001645	0.001591545709	0.002231102231	0.002676245323	1.803045879
D8B26_004580	0.0005023396413	0.0006545905987	0.0005875382149	1.798387553
D8B26_000717	0.002683186116	0.00145164217	0.002272461488	1.798044833
D8B26_002767	0.001230453632	0.0005660469429	0.001054879572	1.796040501
D8B26_000112	0.00136124177	0.00166210601	0.001529161376	1.787522951
D8B26_002867	0.001230050766	0	0.000687994496	1.785280735
D8B26_002326	0.001043389243	0.0001825483753	0.0006523419883	1.778429168
D8B26_000284	0.0007345195003	0.0003718163227	0.0005659263148	1.773692599
D8B26_002481	0.002643214148	0.002049910873	0.002378892734	1.769175313
D8B26_007748	0.0004591969743	0.0006479044341	0.000577635387	1.763899031
D8B26_008141	0.001252545004	0.000279806374	0.001235262845	1.763830332
D8B26_008080	0.001991705773	0.001113806828	0.002878424097	1.76380275
D8B26_004079	0.0005698465384	0.0005616509927	0.0005954576188	1.758951316
D8B26_003479	0.001357834165	0	0.000888274773	1.75145419
D8B26_000343	NaN	0	NaN	1.731571627
D8B26_003304	0.0006579368861	0.001625190452	0.002957607624	1.730176592
D8B26_005649	0.0003314001657	0.001536491677	0.0009339459215	1.725441744
D8B26_003548	0.001030800937	0.0009423448964	0.001240272514	1.724071291
D8B26_005300	0.001112457238	0.001230769231	0.001209378856	1.710659684
D8B26_002074	0.003385802189	0.002259887006	0.003060515423	1.707761277
D8B26_001856	0.0005988190731	0.0002367424242	0.0004247437611	1.70015456
D8B26_005967	0.0005129356967	0.0003249654724	0.0004253224565	1.693322671
D8B26_004882	0.000838373091	0.0008769869235	0.001044667593	1.68587203
D8B26_002650	0.00142554578	0.0005865102639	0.001347679834	1.683822359
D8B26_000913	0.001719185447	0.001426024955	0.001656493635	1.671135339
D8B26_005302	0.001782531194	0.0007172314865	0.001344809037	1.664637328
D8B26_000428	0.0005587518739	0.0006241274534	0.001147293113	1.660121364
D8B26_006928	0.001655928255	0.001066034942	0.001527054411	1.654593061
D8B26_003814	0.0005318437686	0.0004101933036	0.0004720239119	1.653893011
D8B26_005853	0.0006334151728	0.0003621116829	0.0005605444007	1.651126492
D8B26_004584	0.0006837751936	0.0006413339747	0.0006719859661	1.630762157
D8B26_004967	0.001107182399	0.0009935419771	0.00129063051	1.630473605
D8B26_003314	0.001267035111	0.0007471980075	0.001969737667	1.628798379
D8B26_006605	0.0008034894399	0.002720385675	0.002055987684	1.62860881
D8B26_002761	NaN	0.0008907279205	NaN	1.62654606
D8B26_005993	0.001078487427	0.00132647227	0.00144956782	1.625169147
D8B26_003889	0.001128637842	0.0003045530684	0.0007434677846	1.614049451
D8B26_008348	0.0003526015139	0.0001993620415	0.0002663352273	1.613701367
D8B26_001709	0.0007597102646	0.0004976450724	0.0007579678099	1.610751048
D8B26_000281	0.001585314977	0.0002578981302	0.001202260401	1.604316547
D8B26_000276	0.0008313397158	0.003363374895	0.002114946043	1.601912146
D8B26_004863	0.008604461326	0.001416029453	0.005809885552	1.599137075
D8B26_001344	0.0009419318585	0	0.000493996048	1.59460638
D8B26_008207	0.001890742249	0.001244230383	0.001807097501	1.594401224
D8B26_002440	0.002027579829	0.001693207015	0.002493962713	1.594375403
D8B26_005526	0.001470588235	0.0007575757576	0.001448306595	1.590667412
D8B26_004452	0.001964871246	0.0006414472846	0.002933159796	1.588752763
D8B26_003567	0.0009027273123	0.002913988369	0.0025855705	1.587110296
D8B26_001993	0.0004048239342	0.0005328005328	0.0004818710701	1.58679171
D8B26_005085	0.00183525075	0.0003811701925	0.001193959574	1.582719027
D8B26_004454	NaN	0.001303735025	NaN	1.581135986
D8B26_000853	0.002996719109	0.0009486166008	0.002201038518	1.578535463
D8B26_000268	0.0008046147752	0.0006313131313	0.0007241532977	1.577016565
D8B26_001230	0.002083528786	0.0001993620415	0.001518669669	1.575091835
D8B26_001176	0.0005411255411	0.001626199887	0.001273035265	1.571664465
D8B26_003757	0.0005557477024	0.001025177145	0.000820319082	1.568667862
D8B26_002831	0.000579933094	0.0002767400028	0.000450719931	1.567296702
D8B26_000051	0.000828105043	NaN	NaN	1.567192033
D8B26_002235	0.0009963581392	0	0.000566893424	1.566908372
D8B26_001153	0.0008932115919	0.0004763795157	0.0007278020378	1.565742564
D8B26_002152	0.0008956560681	0.0005971040454	0.0007441848213	1.562694368
D8B26_005060	NaN	NaN	NaN	1.562278938
D8B26_002327	NaN	0.000833072998	NaN	1.560886059
D8B26_003004	0.00121449792	0.0009212121212	0.0011942959	1.559485531
D8B26_007584	0.001661311124	0.001581027668	0.001961380478	1.551753969
D8B26_003375	0.0008335785035	0	0.0004283266705	1.548495193
D8B26_000884	0.001433986151	0.0005941770648	0.001038353547	1.544441711
D8B26_007186	0.000323967971	0.0007215007215	0.0005199049317	1.54253202
D8B26_006249	0.001937253613	0.0003068661297	0.002480393769	1.538537469
D8B26_003458	0.001374198057	0.0005161749655	0.002244523494	1.536872591
D8B26_007262	0.0007223329023	0.0003697101736	0.000547574942	1.535130967
D8B26_004623	0.001178168237	0.0006926406926	0.0009218232748	1.534449326
D8B26_005095	0.003432548079	0.004011336385	0.004125834762	1.533460803
D8B26_004663	0.001661270569	0.0005565862709	0.001218669286	1.530732861
D8B26_006628	0.000647448112	0.0004179728318	0.0005347593583	1.529000059
D8B26_001452	0.001521093286	0.0004848484848	0.00320855615	1.528786262
D8B26_002348	0.001994737289	0.001594896332	0.002536421267	1.518432966
D8B26_001207	0.0006328227275	0.00128110372	0.001263230101	1.512897629
D8B26_004726	0.0007909685086	0.001066666667	0.001026737968	1.508223086
D8B26_005162	0.001102528554	0.001292929293	0.001392354922	1.498949764
D8B26_004560	0.0005721705068	0.0003848003848	0.0005375887729	1.496266513
D8B26_001495	0.0006630040268	0.0005865102639	0.0012924658	1.495296516
D8B26_000610	0.001916497996	0.00107117191	0.001568452693	1.495160469
D8B26_008062	NaN	0.001173020528	NaN	1.49151823
D8B26_005269	0.0006020994256	0.002074074074	0.001497326203	1.466100877
D8B26_005940	0.0006922746284	0.0009092562284	0.001056390418	1.462786752
D8B26_002846	0.0006468256654	0.001227464519	0.0009401535835	1.452733313
D8B26_001883	0.001206740716	0.000769914125	0.001075615322	1.452113233
D8B26_003022	0.001509188908	0.003465160075	0.004429378531	1.449976684
D8B26_002389	0.0008958170561	0.0003961180432	0.0006640802489	1.44602721
D8B26_007782	0.003376808269	0	0.001747233547	1.442773294
D8B26_002154	0.0008907932783	0.0006552006552	0.0008402551655	1.441502628
D8B26_008079	0.00202207617	0.001057382334	0.001983540031	1.435462451
D8B26_002065	0.0003895434698	0.001357978121	0.001298067322	1.431324227
D8B26_004588	0.003952095156	0.001556852933	0.003082634221	1.429871212
D8B26_005992	0.001010792807	0.0006115488651	0.001444703484	1.423443512
D8B26_006580	0.0003194500348	0.00082545889	0.001003073109	1.418210428
D8B26_004675	0.001610028175	0.001955034213	0.002338374255	1.416841042
D8B26_006431	0.001753033042	0.0004298302171	0.001163069999	1.413077649
D8B26_006260	0.001901015913	0.0006008533283	0.001419169066	1.408309456
D8B26_002411	0.002726612531	0.00202020202	0.002287581699	1.405825902
D8B26_001414	0.0004594319927	0.0001655903295	0.0003238752033	1.401624639
D8B26_003289	0.000415253275	0.0001193032689	0.0002780818841	1.400846059
D8B26_008294	0.002301391245	0.003492552645	0.002938155231	1.399471055
D8B26_002535	0.003618272275	0.007163279252	0.006316264381	1.394029851
D8B26_002499	0.002630107301	0.001604278075	0.003709237706	1.392070485
D8B26_002483	0.01177420164	0.003644285997	0.008816539093	1.389658693
D8B26_000716	0.003766510063	0.002589182969	0.003739983674	1.388931186
D8B26_003172	0.001768819416	0.001305361305	0.001857945976	1.388574159
D8B26_002992	0.00119609585	0.0007896555128	0.001021907134	1.381108709
D8B26_004020	0.001796127791	0.0002111709429	0.001232865652	1.379442091
D8B26_005098	0.0007946933943	0.001819685691	0.001548104015	1.377277244
D8B26_001668	0.002058697999	0.0007682458387	0.001443599207	1.373602765
D8B26_002219	0.001401332913	0.001130611977	0.001481793453	1.370620239
D8B26_004937	0.0008503653605	0.0003484160822	0.0006352780347	1.368958748
D8B26_000445	0.0008510483722	0.0001323276432	0.000537094552	1.366206506
D8B26_003237	0.001130564305	0.001162308012	0.002054794521	1.365309163
D8B26_007068	0.001885866336	0.002183323922	0.002806656259	1.364156783
D8B26_003434	0.00040748699	0	0.0002073336888	1.361615706
D8B26_008251	0.0008046147752	0.001893939394	0.001324519707	1.358267236
D8B26_002269	0.001019178715	0.0004208754209	0.0008169934641	1.355612303
D8B26_005698	0.001807637267	0.00136577038	0.001631894755	1.352696068
D8B26_000606	0.002334477492	0.001743050338	0.002028549962	1.351071414
D8B26_001884	0.0008560178052	0.001078582435	0.0009592434817	1.35059572
D8B26_000759	0.0008745922611	0.001298701299	0.001116355633	1.350116821
D8B26_006707	0.002625363871	0.001385281385	0.002395182672	1.344248874
D8B26_001070	0.0005497010163	0.000513866848	0.0006139953147	1.341308203
D8B26_003846	0.001055972711	0.0008792589103	0.001029804291	1.341030216
D8B26_002069	0.0007612355438	0.001299956083	0.001038518174	1.339132425
D8B26_001075	0.0007196878511	0	0.000388681592	1.338414898
D8B26_000260	NaN	NaN	NaN	1.337947311
D8B26_002720	NaN	0.0009257250307	NaN	1.336191389
D8B26_007216	0.001325029241	0.000821777093	0.001491197403	1.334865782
D8B26_006175	0.0008250978971	0.0006341441319	0.001933073814	1.334779626
D8B26_005339	0.003695131	0.0003015226896	0.003565062389	1.33368194
D8B26_000949	0.001981092588	0	0.001059883413	1.331777259
D8B26_003154	0.001725942902	0.0006296733569	0.001361977298	1.331717202
D8B26_000175	0.001138141983	0.001707212975	0.001766102335	1.33053955
D8B26_004643	0.0007486631016	0.0009090909091	0.0008377896613	1.329890591
D8B26_000569	0.0006073080496	0.0001674200569	0.001058685654	1.329505844
D8B26_003620	0.001153629496	0.0003935458481	0.0008623284024	1.328249922
D8B26_005481	0.001524593864	0.00140944327	0.001490048686	1.326719055
D8B26_000185	0.0003066720334	0.0009042033236	0.0006109481916	1.325130188
D8B26_003333	0.0014230529	0.001078921079	0.001726307638	1.323022926
D8B26_007728	0.001622901535	NaN	NaN	1.322456684
D8B26_008321	0.001364812754	0.0009355297946	0.001312265427	1.32145704
D8B26_006161	0.001226280325	0.000730711369	0.001687715705	1.319828774
D8B26_003462	0.0003594404466	0	0.0001815541031	1.319304666
D8B26_004535	0.001988156311	0.002291750593	0.002355205544	1.317891312
D8B26_008095	0.0005297199867	0.0003586157432	0.0006047245866	1.31776383
D8B26_002293	0.001754895052	0.001198026779	0.001564896572	1.31707503
D8B26_000130	0.0005255537981	0.0008194622279	0.0007582034094	1.317037255
D8B26_002537	0.01468167514	0.01809930515	0.01525054466	1.315722031
D8B26_008242	0.0003830232318	0.0003506135738	0.0003901203853	1.315662174
D8B26_007001	0.002600089502	0.002614114853	0.002679986136	1.315089818
D8B26_002700	0.00169706737	0.0008302200083	0.001275852807	1.312181981
D8B26_001202	0.0002818632331	0.0005415521841	0.0004836960468	1.312014619
D8B26_007560	0.0003413817318	0.0008154269972	0.0007292173068	1.311307482
D8B26_002908	0.001205985496	0.0003596798849	0.000809279741	1.30950967
D8B26_007453	0.001032651104	0.0005111354509	0.0009530099006	1.309325366
D8B26_000303	0.0004997751012	0	0.0002748763057	1.307202551
D8B26_002236	0.004562067967	0.002829815219	0.003881013685	1.305369128
D8B26_002619	0.0008345534255	0.0005307010561	0.0008179039806	1.304970047
D8B26_003270	0.0008813073223	0.002674792619	0.002765910834	1.303975238
D8B26_007639	0.0003979055795	0.0007876599934	0.0008188703772	1.303974423
D8B26_004025	0.0005398422889	0.0001787789398	0.0003680742879	1.302300545
D8B26_003472	0.0008348755445	0.0002624975873	0.000866287453	1.301871116
D8B26_003624	0.0006553798526	0.0006242684354	0.0008109369382	1.296383838
D8B26_002791	0.001552882395	0.00152468077	0.001631184206	1.295386287
D8B26_007946	0.003361133892	0.003463203463	0.003872502438	1.29487436
D8B26_006504	0.001254373803	0.0005050505051	0.0009853436324	1.291172469
D8B26_005701	0.0006959883034	0.0006809669731	0.0007886198402	1.285488383
D8B26_004492	0.0007066209316	0.0008933961125	0.0009178970393	1.282542964
D8B26_006104	0.0004784437811	0.0001216989169	0.0003167751219	1.281266821
D8B26_002397	0.00308277581	0.003384494294	0.003397226659	1.279238197
D8B26_007057	0.001141709433	NaN	NaN	1.27853478
D8B26_001346	0.001428553368	0.001353965184	0.002446239618	1.274889381
D8B26_007375	0.0009787642745	0.001951520188	0.002770476449	1.27482207
D8B26_002147	0.0003631082062	0.0008978675645	0.0006106819832	1.274087363
D8B26_005958	NaN	0.0005050505051	NaN	1.273067621
D8B26_000039	NaN	0.0001554001554	NaN	1.271383532
D8B26_007123	0.001271221554	0.001222911609	0.001949147612	1.269368402
D8B26_003619	0.0006069703508	0.0005799623025	0.0006887052342	1.268727742
D8B26_005844	0.001635707518	0.0007956007956	0.001297324827	1.266667223
D8B26_001048	0.001577323576	0.0008235666772	0.001328645501	1.263865546
D8B26_006091	0.001229707112	0	0.0006823242117	1.263555436
D8B26_000038	0.001111084466	0.0005435521131	0.0008592919434	1.263292463
D8B26_003146	0.002468561718	0.00204948031	0.003372049457	1.262704881
D8B26_003416	0.001699214853	0.00210220284	0.002700107215	1.262587981
D8B26_004205	0.0009156171162	0.001241927471	0.001300371117	1.261954887
D8B26_006261	0.0005489064313	0.0001924001924	0.000376312141	1.261876966
D8B26_001930	0.001166198375	0.000185004843	0.0007130124777	1.261395018
D8B26_004736	0.001758882356	0.000723654455	0.001325813003	1.260895728
D8B26_007747	0.001911067457	0.0009400123686	0.001556986431	1.258398479
D8B26_007006	0.01103628881	0.004264870932	0.01127285931	1.255972109
D8B26_000875	0.001104916499	0.001083172147	0.001251564456	1.254750737
D8B26_006475	0.0006262256737	0.0009783407233	0.000794007634	1.254557281
D8B26_001882	0.001322267157	0.0005261294076	0.00122753609	1.249771383
D8B26_006802	0.0008647841681	0.0007259221744	0.00127731518	1.248914461
D8B26_002460	0.0007620236932	0	0.0003877257118	1.248227641
D8B26_005551	0.0007338570257	0.0004383801852	0.0006011610628	1.247466157
D8B26_002729	0.0008863631461	0.000200020002	0.0005529964761	1.247402192
D8B26_008213	NaN	0.001713749319	NaN	1.245895791
D8B26_007167	0.0003708875946	0.0006948465547	0.0005620082428	1.244732843
D8B26_003464	0.0006339657075	0.0001352813853	0.0004615482557	1.244507496
D8B26_004478	0.0002411964563	0.0005577244841	0.0003936878711	1.241168374
D8B26_001115	0.001729008274	0.0005437868251	0.002292416236	1.239572945
D8B26_000820	0.0006063031273	0.0004122861266	0.0005396097833	1.238868762
D8B26_004951	0.001616847205	0.001165501166	0.001399761957	1.234895985
D8B26_004069	0.001150020125	0.001173020528	0.001207521132	1.234808435
D8B26_001324	0.0007916653111	0.0008499985445	0.001105306327	1.233671731
D8B26_005927	0.001091800357	0.0008021390374	0.001197806946	1.233191155
D8B26_002612	0.0007800478389	0.0003108003108	0.0005301887655	1.226049255
D8B26_007194	0.001959369606	0.00303030303	0.002631523324	1.224883425
D8B26_004728	0.001777700486	0.005321507761	0.004304160689	1.22418136
D8B26_001134	0.001551156092	0.000946969697	0.001519097222	1.223013396
D8B26_006636	0.0006461675579	0.001818181818	0.00147337344	1.222487589
D8B26_005456	0.001243167512	NaN	NaN	1.22102724
D8B26_006477	0.001680962465	0.003833203833	0.00342032695	1.215972962
D8B26_001167	0.001000079966	0.0007227298539	0.0008654538167	1.215934378
D8B26_001286	0.00100652163	0.001051478642	0.001222000301	1.213735628
D8B26_003319	0.0012230506	0.0002949200029	0.0008066929492	1.21366382
D8B26_005464	0.001836876658	0.00036954915	0.001309725664	1.213274105
D8B26_001959	0.0008887407654	0.001030131342	0.0009392373998	1.212039098
D8B26_004121	0.001687673658	0.001101928375	0.001424839236	1.210298391
D8B26_005870	0.0009547116227	0.0002054442732	0.0008459470075	1.208359868
D8B26_005521	0.00142452071	0.001227464519	0.001992373474	1.208313759
D8B26_003899	0.00154926168	0.0006285072952	0.001927774477	1.20815391
D8B26_006387	0.0009739265938	0.0006678353786	0.0009796555737	1.207592408
D8B26_005455	0.001856803327	0	0.00102124183	1.20734438
D8B26_003391	0.001047037945	0.00028123462	0.0007406582161	1.205691373
D8B26_004386	0.001135388589	0.0005500712146	0.001110831838	1.200095821
D8B26_001190	0.001412559625	0.001575854094	0.001941366586	1.19892498
D8B26_002356	0.000677995146	0.0007219530731	0.0006928961382	1.198146343
D8B26_000538	0.0005355962274	0.0002134016219	0.0003828676157	1.196984359
D8B26_005643	0.0005531566141	0.0005518933006	0.0005500897278	1.194820682
D8B26_007238	0.0005748766497	0.0014061731	0.003418241374	1.193042003
D8B26_003049	0.0006752537855	0.0009940408267	0.001188851349	1.191446965
D8B26_007789	0.001569146656	0.0003348401138	0.001032164203	1.189578797
D8B26_002294	0.001622343316	0.001310012236	0.00181322799	1.189285605
D8B26_002461	0.0009187841184	0.0001500150015	0.0008339069201	1.18808991
D8B26_000526	0.001660311228	0	0.0009307520477	1.188056063
D8B26_005165	0.003375166362	0.003089720737	0.003780597206	1.187007737
D8B26_003245	0.001159773461	0.001104718067	0.002150319276	1.186907506
D8B26_000924	0.001145602365	0.000473022912	0.0008886040609	1.18677693
D8B26_002104	0.0008358230189	0.0007255655143	0.0007861339158	1.18661946
D8B26_000203	NaN	0.002962962963	NaN	1.184309511
D8B26_002686	0.0008139411846	0	0.0004469873056	1.183463929
D8B26_007920	0.001573703915	0.0005177993528	0.001329110638	1.179435792
D8B26_002698	0.00116150878	0.0007301935013	0.001192821626	1.176763485
D8B26_005296	0.001068693471	0.00101010101	0.001070756585	1.17557759
D8B26_004587	0.0022563686	0.003528960491	0.003000970238	1.173792879
D8B26_005539	0.001105884003	0.000602067581	0.001053084032	1.171059131
D8B26_001643	0.001485442662	0.001004867326	0.001974176387	1.167274127
D8B26_002485	0.0007597673943	0.001788375559	0.001706554455	1.167201835
D8B26_006661	0.0002940347589	0.0001779913674	0.000647836227	1.164781295
D8B26_006537	0.003177417459	0.004099759446	0.008197737043	1.164674756
D8B26_002434	0.001708448049	0.0011720256	0.001446889188	1.164102103
D8B26_002917	0.001297540513	0.001502201502	0.001953928425	1.156153387
D8B26_000170	0.00283817854	0.002788951462	0.00315755157	1.155423351
D8B26_003947	0.0008303091851	0.0002414584088	0.001146039727	1.150896953
D8B26_007016	NaN	NaN	NaN	1.145861251
D8B26_008028	0.0006493068955	0.0004859592488	0.0007146459542	1.145255133
D8B26_007117	0.001776159322	0.001462344626	0.002243695431	1.143983635
D8B26_005501	0.001223802193	0.001446280992	0.001390070491	1.141105675
D8B26_004104	0.002058518528	0.0006825536923	0.001967900665	1.139663795
D8B26_005743	0.001094861207	0.0009864854015	0.001207343293	1.138990423
D8B26_007230	0.0009248279	0.001217192849	0.001968988432	1.13717099
D8B26_006471	0.0005629045877	0.001122807018	0.001320949432	1.135220643
D8B26_003842	0.001084189755	0.0006285072952	0.0008736603508	1.133211083
D8B26_005465	0.0007050901169	0.001077441077	0.0009150326797	1.13139654
D8B26_005561	NaN	0.001116117356	NaN	1.130346548
D8B26_007662	0.0003165988241	0.0005246494799	0.000432330327	1.130161684
D8B26_000899	0.001213519276	0.0004278074866	0.0008933626927	1.129179579
D8B26_004835	0.000881547748	0.0005380911923	0.0007642394256	1.127732614
D8B26_004565	0.0005510054998	0.0005562315314	0.0005708871416	1.127558467
D8B26_000322	0.00187412847	0.0005654926547	0.00162524903	1.125395557
D8B26_007333	0.01167600577	0.007771494853	0.01781251866	1.121814491
D8B26_001289	0.001947935347	0.002280228023	0.002567903849	1.119630362
D8B26_001730	0.0003420697117	0.0001550027125	0.0002530191337	1.113061967
D8B26_000589	0.001860292622	0.001456568109	0.001670375289	1.111629898
D8B26_005544	0.001563878408	0.001641586867	0.00274207432	1.109849595
D8B26_003649	0.001568259377	0.0001340842049	0.001043096241	1.102917913
D8B26_005659	0.0008936614724	0.0003421309873	0.0009811109194	1.101633567
D8B26_000964	0.000989469862	0.000578332343	0.0008846636298	1.101111153
D8B26_000805	0.001021418668	0.0008080808081	0.0009039979628	1.100336248
D8B26_008147	0.0007922360864	0.0004208754209	0.002141513171	1.100326404
D8B26_002072	0.002600949023	0.003514893067	0.003676944666	1.099794972
D8B26_005151	0.00122397344	0.0007487523456	0.0009687669534	1.099520384
D8B26_002683	0.000874426571	0.0009814746657	0.00132968167	1.099389365
D8B26_007116	0.001195854261	0.001190020825	0.001313772991	1.096755697
D8B26_001615	0.0007571566672	0.0003609765365	0.0006048871529	1.096318779
D8B26_004654	0.001932577343	0.002723867892	0.002323299085	1.095626401
D8B26_002813	0.0006192559668	0.0005312868949	0.0006134685279	1.094843794
D8B26_002714	0.000677179653	0.0006607815807	0.001076503081	1.094074642
D8B26_000767	0.0009849421614	0.0003057603058	0.0006808947985	1.093981609
D8B26_004145	0.0009674820269	0.001174044106	0.001418558856	1.091851641
D8B26_000639	NaN	0.0008811866647	NaN	1.091523286
D8B26_008426	0.0006735363303	0.0014946095	0.001303323322	1.090342635
D8B26_006398	0.001030877357	0.000701986758	0.001185045794	1.080535524
D8B26_002202	0.0006132288344	0.0002186190563	0.0004554563673	1.07401849
D8B26_004471	0.001090541197	0.001429528702	0.001333613633	1.073311475
D8B26_007811	0.002491248416	0.002979189485	0.002843459399	1.073163913
D8B26_001009	0.0008886189287	0.0005399203617	0.0008794157407	1.073038953
D8B26_006750	0.0007485553958	0	0.0003850482791	1.072629945
D8B26_001522	0.001022948082	0.00095004095	0.001447704389	1.069510686
D8B26_000275	NaN	0.000730994152	NaN	1.069363783
D8B26_001412	0.001208427679	0.000546000546	0.0009053170818	1.068786574
D8B26_008003	0.002205273565	0.0003974167909	0.002694252067	1.065979259
D8B26_007712	0.001088711022	0.001046776958	0.001288559763	1.065159433
D8B26_006814	0.001168522803	0.001135877387	0.001363785099	1.061633644
D8B26_000069	0.00276306523	0.001436047219	0.00233912477	1.060634904
D8B26_001395	NaN	0.0009458569852	NaN	1.059856882
D8B26_000298	0.0005070725736	0	0.0002566471615	1.058780411
D8B26_002920	0.002410679915	0.001138883436	0.002053322416	1.05640678
D8B26_004821	0.0008990837164	0.0007177033493	0.001053491572	1.056166812
D8B26_001612	0.001811496016	0.0007847093186	0.002457586808	1.055253705
D8B26_000584	0.001750491029	0.002011589939	0.002061343338	1.054008641
D8B26_006712	0.0007552157085	0	0.0003776078542	1.050347371
D8B26_005265	0.001959062061	0.0004391743522	0.001427316645	1.049035053
D8B26_003940	0.001632239349	0	0.0009784735812	1.048749299
D8B26_007159	0.001344431047	0.0005051249247	0.001128401816	1.048575163
D8B26_001977	0.0009870482387	0	0.0005357334191	1.048119208
D8B26_001981	0.001124276211	0	0.0006728181469	1.047610256
D8B26_000864	0.0009517587372	0.0009324009324	0.0009759559933	1.046970183
D8B26_006502	0.001547402302	0.001400534878	0.001768232816	1.046450886
D8B26_005586	0.0008339327225	0.001367053999	0.00147427392	1.046412535
D8B26_001603	0.001515826716	0.0009641873278	0.001574906822	1.045784225
D8B26_001848	0.0008859604448	0.001811166241	0.002415739023	1.044949035
D8B26_005731	0.0004336809611	0.0008500544511	0.0008185301289	1.044506376
D8B26_007390	0.0006820730803	0	0.0003480682214	1.04426496
D8B26_001457	0.0010771631	0.0004489337823	0.0008096096847	1.044147252
D8B26_007034	0.002387571811	0.001527027799	0.002239304813	1.042466903
D8B26_005550	0.0009970886892	0.0005436955305	0.0008089587478	1.042384675
D8B26_004884	0.000828105043	0.0007953551261	0.0008444800015	1.039884654
D8B26_003008	0.0005369736828	0.001844532279	0.001259397039	1.039048536
D8B26_006455	0.000904123643	0.0006350521157	0.001104438462	1.038969898
D8B26_005758	0.001365564833	0.001020733652	0.001178972386	1.038133591
D8B26_000514	0.001346009845	0.0007071809656	NaN	1.032648065
D8B26_007986	0.006566517998	0.00377508599	0.009479070178	1.031684555
D8B26_004558	0.0005593891804	0.000539351359	0.0006762764718	1.030756228
D8B26_003061	0.0007015283832	0.0002546473135	0.0004980601866	1.029447716
D8B26_001388	0.0009844071204	0.0001811840377	0.001057795044	1.028392695
D8B26_000241	0.0009273880242	0.0006617038875	0.0008603035169	1.027985767
D8B26_002794	0.0007795470683	0.001114206128	0.001109737387	1.027578674
D8B26_000440	0.004252749287	0.004176528712	0.005040764443	1.025902563
D8B26_006472	0.001427023572	0.0005092946269	0.001094983448	1.025604914
D8B26_001605	0.0006442277055	0.0009657009657	0.001220593132	1.025286269
D8B26_007082	0.004313528525	0.0003348401138	0.003309008184	1.022591845
D8B26_000707	0.001041623837	8.22E-05	0.0006046578	1.018526591
D8B26_007059	0.0009961203733	0	0.0006029149628	1.017529039
D8B26_002225	0.001988403865	0.002016736837	0.002664624247	1.017366207
D8B26_003724	0.0002295044113	0.001034037053	0.0009525137069	1.017192275
D8B26_001253	0.004311430436	0.00166128288	0.004231544733	1.016960209
D8B26_001480	0.001230513034	0	0.001782531194	1.016177486
D8B26_005307	0.0003055232226	0.000726507982	0.0005313854822	1.016142765
D8B26_002548	0.001608153143	0.001251646904	0.001433775091	1.015824827
D8B26_005644	0.002257872846	0	0.001960784314	1.015329053
D8B26_004787	0.002766798419	0.002160737813	0.002956676742	1.015116346
D8B26_002987	0.0006675450154	0.0007799736495	0.00103541812	1.014658824
D8B26_004540	0.001635674931	0.001792595732	0.001967367526	1.010704572
D8B26_006109	0.001383056219	0.002122924157	0.001963805553	1.010474973
D8B26_000993	0.001903869751	0.001826052735	0.002974922609	1.010018644
D8B26_001191	0.001809539243	0	0.001034584688	1.009501552
D8B26_000121	0.001338495646	0.001759530792	0.001521788599	1.009017516
D8B26_006031	0.0001426024955	0.0007796057538	0.0005995786744	1.007331133
D8B26_007446	0.00107378187	0.0008696833809	0.00142282759	1.00586401
D8B26_006528	0.001831234232	0.001523431032	0.002600742234	1.005754154
D8B26_007459	0.008685341265	0.00139198436	0.00843884768	1.005068115
D8B26_002623	0.001454728029	0.0007041368037	0.001142064983	1.003303176
D8B26_000357	0.0009169399148	0.0003741114852	0.0006712000176	1.003101853
D8B26_006596	NaN	0.001319788139	NaN	1.001755224
D8B26_001835	0.0003279739739	0.0005100510051	0.0004698999312	1.001665765
D8B26_000197	0.003644877218	0.0009045680687	0.002647191848	1.000792393
D8B26_000049	NaN	NaN	NaN	0.9995012469
D8B26_002606	0.0002215184397	0.0005648720212	0.0003876572694	0.9993897322
D8B26_005134	0.0026066625	0.003872491145	0.003534967706	0.998572538
D8B26_001309	0.001325382523	0.0005891233109	0.001190159042	0.9979808666
D8B26_003790	0.0005928090439	0.0006232703086	0.00125789519	0.9979358614
D8B26_005001	0.00205021506	0.001116971765	0.001937666162	0.9973781853
D8B26_001014	0.002277124479	0.002261420172	0.002473856612	0.9962754178
D8B26_003501	0.001109713047	0	0.0005767012687	0.9961950213
D8B26_004791	0.001892817297	0.002531125827	0.003089094088	0.9953700151
D8B26_003086	0.0003840228358	0.0001542138947	0.0002766778699	0.9952925502
D8B26_002457	0.0005124384209	0	0.0002593630045	0.9952312055
D8B26_008057	0.0006200108502	0	0.0003100054251	0.9940607735
D8B26_002308	0.0005819470051	0.001018763969	0.000860690448	0.9934224787
D8B26_001594	0.001255047474	0.0006184291899	0.0009549274255	0.9930849877
D8B26_002062	0.0005735995041	0.001049455595	0.0007832334036	0.9923609273
D8B26_001416	0.0005981250851	0.000281888654	0.0004411912757	0.9908135439
D8B26_004043	0.001436408632	0.002353633422	0.002396898742	0.989865796
D8B26_002790	0.001194386384	0	0.0006469592913	0.9897031292
D8B26_003888	0.0005915244886	0.0007575757576	0.0008474980901	0.9890488903
D8B26_001219	0.0005027652086	NaN	NaN	0.9890105269
D8B26_005657	0.0009600683843	0.001254810646	0.001748288333	0.9883031164
D8B26_008427	0.002307483747	0.0005884083554	0.001488327017	0.9879895228
D8B26_002254	0.001341000455	0.002878787879	0.002362502363	0.9870831277
D8B26_004668	0.001996496042	NaN	NaN	0.9868589085
D8B26_002935	0.001340707223	0.0009324009324	0.001428310252	0.986719341
D8B26_000679	0.001550902847	0.001472350625	0.002004088744	0.9856099181
D8B26_005777	0.001065930436	0.001507077884	0.001567234354	0.9853537577
D8B26_006227	0.001015247426	0.0004294917681	0.0009474083119	0.9853458483
D8B26_004169	0.0007301328338	0.001335387776	0.001732680746	0.9839522546
D8B26_000262	NaN	NaN	NaN	0.9823422488
D8B26_003194	0.0005270768725	0.0001785448594	0.0005776451333	0.9823348694
D8B26_007430	0.0009232836816	0.001038961039	0.001051889287	0.9820715429
D8B26_008347	0.0008850077311	0.0007936507937	0.001007103678	0.9811965989
D8B26_000841	0.0009245934538	0	0.000461361015	0.9789473684
D8B26_002859	0.0009113038266	0.0006753754554	0.0009017203256	0.978787956
D8B26_004553	0.000938329127	0.002520252025	0.001936958402	0.9787390029
D8B26_003124	0.0002782487718	0.00044345898	0.000365201513	0.977056786
D8B26_006323	0.0007206301324	0.0001554001554	0.0004547739842	0.9769026884
D8B26_001860	0.0005884083554	0.001382759635	0.001211428967	0.9764552133
D8B26_006699	0.0006745424771	0.0002687630182	0.0005256688444	0.9757509115
D8B26_003603	0.0009343913518	0.0005865102639	0.0011428325	0.9757424356
D8B26_004370	0.001373436366	0.0007444494318	0.001209210957	0.9752234908
D8B26_005761	0.001184419182	0.0008027292796	0.001032923705	0.9749978422
D8B26_000952	NaN	0.001413094677	NaN	0.9742699841
D8B26_007894	0.003323896403	0.0006417112299	0.002112823739	0.9735460909
D8B26_002369	0.0006189794603	8.71E-05	0.0003675190034	0.9730593285
D8B26_008096	NaN	0.0001688191103	NaN	0.9729349448
D8B26_002673	0.0018012795	0.001147396293	0.001455878026	0.9725824028
D8B26_002696	0.001213111507	0.0007130124777	0.001247334941	0.9722092282
D8B26_004500	0.001430583466	NaN	NaN	0.971620983
D8B26_008075	0.000392157645	0.0004907373328	0.0004438286172	0.9715398442
D8B26_005220	0.0006521943539	0.0005713702683	0.0006181842189	0.9712962016
D8B26_003197	0.0009278461184	0.0007392684032	0.001067672597	0.9695343108
D8B26_002820	0.001216239696	0.000831418882	0.001219457261	0.969058793
D8B26_002321	0.0006488756754	0.0005251066623	0.0006451218492	0.9684031143
D8B26_002252	0.0005952249961	0.0004275559831	0.0005438763609	0.9681683838
D8B26_006527	0.0008227067051	0.0008741258741	0.0009084053202	0.9681339793
D8B26_003672	0.0008345183494	0.0003404834866	0.002042900919	0.9680089868
D8B26_007678	0.0002530044276	0.001407624633	0.0008970156978	0.9652764673
D8B26_007158	0.000607995136	0.00263096077	0.002072710691	0.9647125783
D8B26_003988	0.001273549123	0.001582706041	0.002807202788	0.964435028
D8B26_001511	0.001028166579	0.0003819287401	0.0007298861907	0.9630370118
D8B26_006548	0.0008005563699	0.001409130343	0.001150098894	0.9630089512
D8B26_005461	0.0003505330303	0.0009299342633	0.00073800564	0.9627865436
D8B26_004269	0.001163532111	0.0009177941293	0.001326426607	0.9618941895
D8B26_008002	0.0009441835794	0.0002568053416	0.0006155775099	0.9605617818
D8B26_006807	0.0004309416074	0	0.0002154708037	0.9601029601
D8B26_004425	0.0008021390374	0.0007575757576	0.0008615567439	0.9598245709
D8B26_006700	0.0008575534233	0.0002149151085	0.0005278062224	0.9594778164
D8B26_002372	0.0005244438085	0.0007967789786	0.0007117659524	0.958682813
D8B26_005592	0.000231360981	0.0003575578797	0.0002892012262	0.9583604424
D8B26_000973	0.002109638047	0	0.001220538721	0.9576081401
D8B26_005767	0.001296684755	0.001473296501	0.001881013581	0.9576073289
D8B26_006654	0.0004928968833	0.0009641873278	0.0008338734943	0.957220829
D8B26_006224	0.001261765968	0.000234000234	0.0007983537395	0.956532997
D8B26_005326	0.001411170529	0.00202020202	0.001893939394	0.956181776
D8B26_004443	0.0005456145162	0.0004370629371	0.0005013368984	0.9556640017
D8B26_005603	0.001871774961	0.002827069494	0.00259885554	0.9554922521
D8B26_001854	0.0004123445654	0.0002920774005	0.0003822777742	0.955475763
D8B26_005067	0.002139620777	0.0009775171065	0.001620048458	0.9551662537
D8B26_008250	0.001215735561	0.002513615417	0.001963248643	0.9549805017
D8B26_003874	0.001827912676	0.0004922983088	0.001257834512	0.9544879899
D8B26_004185	0.0007977761988	0.001186692096	0.001047081261	0.9544358325
D8B26_007038	0.001331112218	0.001591201591	0.001524657775	0.9539879205
D8B26_004678	0.00128161062	0.001304525071	0.001614669512	0.9534118512
D8B26_007423	0.00109922757	0.001464646465	0.002473262032	0.953296035
D8B26_005827	0.0002240896359	0.0004848484848	0.0003717850777	0.9519668431
D8B26_006016	0.0008453916326	0.0004456327986	0.0008617751914	0.9517425422
D8B26_007524	NaN	NaN	NaN	0.9513492968
D8B26_000582	0.00463738194	0.004530149985	0.004681395056	0.9501090275
D8B26_004159	0.003336532748	0.003108003108	0.004966710849	0.949617422
D8B26_000777	0.0004072449545	0.000987402111	0.001066514451	0.9491765732
D8B26_003759	0.0008750917229	0.001562907007	0.001230916957	0.9477284102
D8B26_000726	0.001504063563	0.002141900937	0.001812156985	0.9464285714
D8B26_008224	0.001840783848	0.00118835413	0.001555345846	0.9463622996
D8B26_003456	0.0001388165886	0	6.94E-05	0.9460398756
D8B26_005285	0.0003470414715	0.001019039957	0.0008123925355	0.9448805363
D8B26_005549	0.0006923673424	0.001284026708	0.00127269706	0.944632882
D8B26_002024	NaN	NaN	NaN	0.9441632875
D8B26_006225	0.0006458446356	0.0001756697409	0.000457258002	0.943358058
D8B26_002212	0.00139604102	0.001212862376	0.001479253317	0.9431807965
D8B26_002839	0.0007729803481	0.0002805836139	0.000548788539	0.9426687974
D8B26_006514	0.0006409100923	0.001191692203	0.001512147249	0.9424879931
D8B26_008310	0.001424492595	0.002682621203	0.002817972109	0.9419342434
D8B26_005014	0.001335412953	0.001757575758	0.002528966132	0.9415293001
D8B26_002432	0.00170592346	0.000762340385	0.001392952836	0.9412481716
D8B26_002849	0.001865165091	0.002167369055	0.002108412448	0.9403275499
D8B26_001825	0.0002977561471	0.001280217909	0.00103146468	0.9401045946
D8B26_006543	0.000147705033	0	7.39E-05	0.9393080666
D8B26_006653	0.0002474259717	0.0003437358661	0.0003126080826	0.9391055039
D8B26_002817	0.001177743825	0.001428571429	0.001531066972	0.9390658403
D8B26_004690	0.00176204233	0.001690890092	0.001966930973	0.9390368535
D8B26_003159	0.001534813059	0.0004240657302	0.001595443372	0.9382585189
D8B26_001039	0.000998210106	0.0005857834854	0.001643346153	0.938195598
D8B26_006096	0.0008614626293	0.0006143803398	0.0008442082795	0.9378182263
D8B26_006489	0.003426099369	0.005338839419	0.006253410455	0.9376138504
D8B26_003506	0.001421236715	0.000555000555	0.001031018653	0.9375265618
D8B26_004165	0.002978486706	0.01061212255	0.005905318067	0.9361600762
D8B26_001249	0.001500204825	0.0006775832863	0.001442078808	0.9360987371
D8B26_007905	0.001588400274	0.001341177959	0.001753690658	0.9359483335
D8B26_004522	0.001540227188	0.001219866396	0.00151984988	0.9359127752
D8B26_004016	0.000233390305	0.0001559332606	0.0001956809544	0.9354414939
D8B26_003296	0.0006979790821	0.0003504928806	0.0007248244314	0.9344857269
D8B26_007546	0.001088256915	0.001061831251	0.001267230734	0.9337032486
D8B26_001898	0.0004413886767	0.0006722689076	0.0005871867464	0.9336897007
D8B26_002453	0.0008819621984	0.0004807996457	0.0007870675315	0.9336856905
D8B26_001602	0.0009641763656	0.0003074806813	0.0009222040558	0.9336512544
D8B26_007415	0.0002215575496	0.0006505735319	0.0007955930189	0.9336489439
D8B26_003621	0.0004519808441	0.0001726668393	0.000337716024	0.9332341762
D8B26_006496	0.001317603914	0.001517522644	0.001767188594	0.9326654491
D8B26_006221	0.0008153011876	0.0004296125815	0.001004084027	0.9301868773
D8B26_007638	0.001127412892	0.0009842009842	0.001454972043	0.9300689022
D8B26_002243	0.001336898396	0.001128936423	0.00127573311	0.9295845312
D8B26_005782	0.0006538933527	0.001218212273	0.001357052643	0.9286733238
D8B26_004345	0.001724031938	0.002337450995	0.002406997112	0.927712803
D8B26_000648	0.001798699278	0.00123685838	0.002637418604	0.9261934241
D8B26_004195	0.001479853442	0.001087576196	0.001391715744	0.9257103965
D8B26_006593	0.001288205462	0.001232898784	0.001510713678	0.9252718372
D8B26_006800	0.0004832607403	0.0004489337823	0.0004786426355	0.9250171503
D8B26_007571	0.002036991129	0.0007759716369	0.001540531926	0.9247838671
D8B26_007282	9.00E-05	0.0007784264665	0.0004619862958	0.9240633643
D8B26_001689	0.000568770873	0.0004848484848	0.0005261540353	0.9232158668
D8B26_000806	NaN	NaN	NaN	0.9213433495
D8B26_008063	0.000992832322	0.000666000666	0.0008422949599	0.9192618771
D8B26_000199	NaN	0.001440144014	NaN	0.9190640694
D8B26_000625	0.000513514404	0.0002317631381	0.0003783192401	0.9189121084
D8B26_003253	0.0003143910863	0.0006308437535	0.0009001009438	0.9186513926
D8B26_000974	0.001312249129	0.001535000662	0.002333778435	0.9178053131
D8B26_003612	0.0005880766842	0.0001244477631	0.0004245864857	0.9172900643
D8B26_000890	0.0006080597065	0.0002832058907	0.0004622919686	0.9169471154
D8B26_006524	0.000814889896	0.0008582557602	0.001266995212	0.9161353465
D8B26_001798	0.0005577545	0.001120075411	0.0008871884444	0.9154155014
D8B26_004338	0.0005340822334	0.001571268238	0.001225172794	0.91524805
D8B26_002049	0.001003084897	0.0009169182601	0.000984996481	0.9147275823
D8B26_003054	0.001095892903	0.0005875077304	0.001052693805	0.9144773434
D8B26_006149	0.0006677136165	0.0005951372017	0.0009328099848	0.9143913661
D8B26_005746	0.001107343809	0.0005905205905	0.0008923736196	0.9140779215
D8B26_001938	0.003108003108	0.001048951049	0.002450980392	0.9134969579
D8B26_001649	0.001703962326	0.001846087797	0.001901436758	0.9133198468
D8B26_001734	0.001032771606	0.0009068238495	0.001060183765	0.9130017796
D8B26_003817	0.0002515606794	0.0005981896891	0.0007569970137	0.9116279586
D8B26_005902	0.002051235472	0.000926462073	0.002520521816	0.9115044248
D8B26_002978	0.0009037184099	0.00221375431	0.002134767897	0.9112561175
D8B26_008193	0.000377015904	0.0006152899554	0.000506709375	0.9109776523
D8B26_001473	0.001215735561	0	0.0007228697931	0.9109287785
D8B26_003989	0.0008725302843	0	0.0004416180887	0.9109217661
D8B26_001804	0.0008576662988	0.001479076479	0.002047788812	0.9107584928
D8B26_000001	0.01342698372	NaN	NaN	0.9070399754
D8B26_006409	0.001337278304	0.0008990157328	0.001545468222	0.9062338045
D8B26_006165	0.001641306501	0.0001756697409	0.001361440492	0.905764278
D8B26_005878	0.001679091462	0.001177769599	0.00151863021	0.9055272442
D8B26_000065	0.002764616602	0.003014601978	0.00278000979	0.904738696
D8B26_008237	0.001575406091	0	0.000932062966	0.9033896268
D8B26_001595	0.0002531279381	0.0006364359586	0.0007072692388	0.9031385488
D8B26_007413	0.001221004499	0.0002126528442	0.001255589955	0.9027690381
D8B26_001810	0.0004641152649	0.0006423683843	0.0006427791058	0.9017432958
D8B26_006051	0.0009655377302	0.001073232323	0.001141934046	0.9011932941
D8B26_005007	0.0009919319594	0.0008347942232	0.001104874707	0.9011496474
D8B26_004280	0.0005773076844	0.000713762228	0.0006691520887	0.9004341433
D8B26_005027	0.002915795493	0.001540832049	0.002501051493	0.898978943
D8B26_005019	0.001453382748	0.001395247438	0.001602995678	0.898860354
D8B26_006174	0.0009097287263	0.0008902585174	0.002559661084	0.8972149019
D8B26_005271	NaN	NaN	NaN	0.8965849894
D8B26_000085	NaN	NaN	NaN	0.896423542
D8B26_005176	0.001829999151	0.002372935706	0.002306620471	0.8956402172
D8B26_007141	0.008695217136	0.01179856078	0.01366906475	0.8928250064
D8B26_006434	0.001757489249	0.0002322071288	0.001529835201	0.892316548
D8B26_006040	0.004124287861	0.001935319582	0.00349016612	0.8918875759
D8B26_002044	0.003497158464	0.004110234911	0.00381400209	0.8911472515
D8B26_004978	0.001063613867	0.0006424670736	0.0008912655971	0.8908608127
D8B26_005910	0.002326640488	0.000706776217	0.002432610466	0.8903751764
D8B26_001160	0.001147117866	0.001491253226	0.001465761718	0.8903038141
D8B26_007567	0.001063066794	0.0005968778696	0.00101392715	0.8900482331
D8B26_004453	0.001432712663	0.001443001443	0.001527883881	0.8890401248
D8B26_007013	0.009071358749	NaN	NaN	0.8887662501
D8B26_006416	0.001199693386	0.001758038399	0.003289518444	0.8885679044
D8B26_008186	0.0003707908026	0.002201038518	0.001650322998	0.8884363494
D8B26_002666	0.001184094796	0.001216465733	0.002421431264	0.888289606
D8B26_007720	0.0005616830065	0.001041666667	0.0008146724599	0.8879385516
D8B26_008217	0.00120667677	0.001441730076	0.002131970129	0.8852871493
D8B26_004770	0.0009239822396	0.001420907641	0.001176044485	0.882147524
D8B26_005868	0.001354723708	0.0001864801865	0.0008940079528	0.8803174427
D8B26_001208	0.000952671809	0.0002924689252	0.000783740257	0.8793964997
D8B26_008261	0.002490973079	0.001476301476	0.002113899173	0.8781831504
D8B26_006467	0.001070144166	0.0006762360447	0.0009578759734	0.8780090014
D8B26_006113	NaN	0.001184780132	NaN	0.8779213954
D8B26_002279	NaN	0.005547785548	NaN	0.8767200207
D8B26_005492	0.00104536292	0.0007363353158	0.0009766438436	0.8765774836
D8B26_000681	0.00203882713	0.0005903187721	0.001627278477	0.8759440579
D8B26_003902	0.002564768782	0.00101169172	0.003256815601	0.875864116
D8B26_002215	0.001444701708	0.001055236494	0.001419982477	0.874192263
D8B26_003046	0.0004831166499	0.0006786862897	0.0007434530761	0.8733636941
D8B26_007794	0.0003370478087	0.0004253056885	0.0004221784408	0.8723156853
D8B26_002124	0.0006304540994	0.0006610227182	0.0007997363959	0.8722352329
D8B26_003629	0.0006684491979	0.001338971106	0.001629668781	0.8716555184
D8B26_006167	0.001914929345	0.001119894598	0.002373479036	0.8715406445
D8B26_005174	0.001905518612	0.001276999907	0.002407219204	0.8712749762
D8B26_000261	0.001525054466	NaN	NaN	0.8705394599
D8B26_004348	0.001925288022	0.002699252059	0.00265761298	0.8702605378
D8B26_002463	0.0005092946269	0	0.0002546473135	0.869575998
D8B26_005552	0.0007699690958	0.002079971311	0.001450284256	0.8686567164
D8B26_006590	0.0008543824859	0.0009062588502	0.00125110367	0.8676667371
D8B26_000114	0.001477274851	0.001177901857	0.001313980138	0.8670776684
D8B26_004586	0.0006935075771	0.0008842221608	0.0007856140522	0.8663366337
D8B26_006140	0.002632819063	0.00355276907	0.006023726105	0.8660668348
D8B26_000447	0.0008231828085	0.000487012987	0.0008050568712	0.8659604028
D8B26_003882	0.001499899525	0.001253410013	0.001757623407	0.8652421697
D8B26_004699	0.002136041582	0.0001018589254	0.001318933356	0.8643416175
D8B26_002001	0.0002821272394	0.0004360148245	0.0003526590492	0.8641765189
D8B26_001033	0.0009928730755	0.0004134704314	0.0007616560579	0.8641430866
D8B26_004281	0.0008196404793	0.001067276539	0.0009529254812	0.8637866849
D8B26_000214	NaN	NaN	NaN	0.8608115049
D8B26_006815	0.002057911796	0.001391788448	0.001754620998	0.8589632587
D8B26_001578	0.001329824859	0.001206873934	0.002210801676	0.8582047094
D8B26_004929	NaN	0.0005206703093	NaN	0.8571428571
D8B26_007291	0.001035795153	0.000960960961	0.001145798205	0.856606736
D8B26_007541	0.001209070287	0.001940162321	0.00185880432	0.8563919324
D8B26_004666	0.001073771276	0.001180794024	0.001164138166	0.8555153931
D8B26_000539	0.002765798401	0.000600060006	0.001957909263	0.8549360045
D8B26_003038	0.002591378682	0.002072336266	0.002285664999	0.8547277668
D8B26_002299	0.00118835413	0.001677676418	0.001705432094	0.8547021539
D8B26_004406	0.002388995705	0	0.001386413151	0.8526329723
D8B26_002475	0.001973988248	0.002222222222	0.002426223014	0.8509960159
D8B26_006498	0.001211411747	0.0001809136137	0.0007635618698	0.8506517972
D8B26_003712	0.004691700485	0.0005884083554	0.003488420964	0.8503134796
D8B26_005661	0.0007963780051	0.001106118216	0.001231844276	0.8499990133
D8B26_004737	0.0008393929963	0.001491101491	0.00128738364	0.8498604869
D8B26_003242	0.002288384641	0.00128992629	0.0025352893	0.8497185114
D8B26_001159	0.002270299145	0.001748251748	0.002036683855	0.8490330019
D8B26_006406	0.002010434726	0.0004151100042	0.001776426635	0.8487297921
D8B26_003075	0.0009272509687	0.0009560392659	0.001172453617	0.8485017873
D8B26_007353	0.002097862005	0.0005316321106	0.001708259061	0.8475662651
D8B26_001681	0.0009385726883	0.0009705793145	0.001067247976	0.8473780626
D8B26_004801	0.001481486113	0.002221282593	0.002103386809	0.8469104506
D8B26_006256	0.0009455637623	0.0006487855052	0.001269413533	0.846724394
D8B26_004442	0.001049211399	0.001227464519	0.001131004761	0.8454885269
D8B26_003094	0.0004901014642	0.0002895193978	0.0003888642892	0.845006914
D8B26_003490	0.000765368536	0.001076794354	0.001250767687	0.8441020838
D8B26_005282	0.0007877044533	0.001027774379	0.00118395578	0.844018079
D8B26_000617	0.002217160714	0.003257723433	0.002854792267	0.8438182969
D8B26_007810	0.001468791682	0.001573254671	0.001530137397	0.8428544465
D8B26_004957	NaN	0.001513026478	NaN	0.8424631357
D8B26_007511	0.001547903324	0.0005554194233	0.001238402737	0.8421478995
D8B26_006578	0.0007305034043	0.001403646858	0.001331110957	0.8397020484
D8B26_003758	0.001508406027	0.001141853316	0.001569402465	0.837752752
D8B26_003980	0.0008977065409	0.0007226738934	0.001445589322	0.8368071962
D8B26_000874	0.001253342246	0.0003787878788	0.0008587715389	0.8362749229
D8B26_003255	0.002476424391	0.0005316321106	0.001555805735	0.8362493166
D8B26_001533	0.001446931185	0.0005611672278	0.001466186924	0.8361911834
D8B26_000490	0.001633255183	0.001940588147	0.002550863606	0.8359238391
D8B26_000595	0.001653238265	0.001493333333	0.001530124777	0.8354411585
D8B26_003696	0.0007421411257	0.0002195871761	0.0005182903201	0.8350693767
D8B26_004320	0.0008954721604	0.000933226066	0.001169687505	0.8345685149
D8B26_002743	0.002017674665	0.002864259029	0.003252203746	0.8341047774
D8B26_008129	NaN	0.0001368082632	NaN	0.8328558445
D8B26_008253	0.002601920534	0.003226992119	0.00371600253	0.8319169278
D8B26_001092	0.0008731594552	0.001005075632	0.001206090758	0.8302913618
D8B26_002968	0.00111897906	0.0007659007659	0.001098166539	0.8297196005
D8B26_003917	0.001802646564	0.0007575757576	0.001770926173	0.8280817891
D8B26_002270	0.001728019537	0.00244648318	0.00221589887	0.827020202
D8B26_001776	0.00145594451	0.002535998281	0.002234485025	0.8263193857
D8B26_000674	0.03185698013	0.03119786453	0.03176356433	0.8262030987
D8B26_000747	0.001163126413	0.0003787878788	0.0008616185087	0.8261391954
D8B26_007320	0.0006753955125	0.0009737664414	0.001735509988	0.8249152472
D8B26_000990	0.0006384988092	0.0006898250801	0.0008152478219	0.8242793913
D8B26_006843	0.0005926093153	0.0001599104501	0.0003903696283	0.8232201345
D8B26_001372	0.001220104049	0.001249132547	0.00169408499	0.8214392654
D8B26_000088	0.00202684352	0.001887134821	0.001996007984	0.8209643714
D8B26_004093	0.001197289123	0.001458190932	0.001536818874	0.8208629641
D8B26_007779	0.002184687622	0.00177383592	0.002084747143	0.8206709794
D8B26_007608	0.0006566698111	0.0005564830273	0.0007231303509	0.8205689575
D8B26_005299	0.001097184104	0.001192881193	0.001155344293	0.8200850526
D8B26_003663	0.0007746865528	0.0005370157269	0.001434405753	0.818693106
D8B26_007704	0.0002114951864	0.0003553119131	0.000282905914	0.8181410311
D8B26_006788	0.0009308256889	0.0001582403671	0.0006934651383	0.8179488053
D8B26_001803	NaN	0.003163499592	NaN	0.8174644468
D8B26_003240	0.005422996764	0.002645746808	0.004678013337	0.8170274771
D8B26_006097	0.0003593060261	0.0003173092178	0.000338307622	0.8162098508
D8B26_004827	0.0006710357896	0.0008442635308	0.0011085393	0.8149101807
D8B26_001431	0.0005092946269	0.0003935458481	0.0004514202375	0.8141454738
D8B26_001019	0.0004363708342	0.001151659109	0.0008844654709	0.8139141487
D8B26_000264	0.001518310674	0.0004556846662	0.001348864905	0.8128692794
D8B26_003676	0.0006612399389	0.0001368082632	0.0004446268555	0.812856387
D8B26_004817	0.0003402700051	0.000422832981	0.0003854820725	0.8117711785
D8B26_007152	0.0008123514557	0.0007102272727	0.0009080819292	0.8105999387
D8B26_005577	0.0003803494356	0.0001306165099	0.0002554705268	0.8101496614
D8B26_000233	0.0009961382618	0.0003008811519	0.000658967649	0.8098767192
D8B26_000925	0.0005585449511	0.001434909846	0.001734622727	0.8095332945
D8B26_004089	0.0006873183344	0.0006224406224	0.0006407476996	0.8089709175
D8B26_005427	0.0007020787506	0.0006842619746	0.0006936058881	0.8082244157
D8B26_006876	0.001954285502	0.001136363636	0.002020666221	0.8063564688
D8B26_008182	NaN	0.00356114348	NaN	0.8051588458
D8B26_006675	0.001022924271	9.98E-05	0.0006475257469	0.8047718333
D8B26_008335	0.0005812601721	0.0002927829015	0.0004542440604	0.8045874822
D8B26_002886	0.001560779077	0.0009193451434	0.001509015614	0.8033629822
D8B26_005075	NaN	NaN	NaN	0.803191567
D8B26_001540	0.0009173144252	0.0008879023307	0.001223635454	0.8017581357
D8B26_004627	0.001008077497	0.0005629045877	0.0008222821918	0.8015743989
D8B26_002490	0.0009514600057	0.0008397702515	0.001077674088	0.8012835921
D8B26_000504	0.0008963440336	0.001036001036	0.001352133705	0.7997639654
D8B26_008194	0.0006725963728	0.0004614674665	0.0005790964286	0.7994584035
D8B26_008036	0.0007094269265	0.001462904911	0.002677638454	0.7991358235
D8B26_001902	0.0008288202368	0.001261017822	0.001160149522	0.7989416412
D8B26_000541	0.0007953307586	0	0.000408496732	0.7986760125
D8B26_007292	0.0009835915718	0.0009696969697	0.001261483614	0.7983572089
D8B26_006716	0.001180819275	0.002204168018	0.0020186601	0.7977872959
D8B26_002075	0.0009380645968	0.001361513964	0.001308619728	0.7976859111
D8B26_006195	0.0008324588697	0.0001557996417	0.001267017674	0.7975420081
D8B26_006845	0.001340199379	0.0003367003367	0.0009209744504	0.7971756038
D8B26_001067	0.0009307498335	0.0001340842049	0.0005970937249	0.79505729
D8B26_007753	0.001118329796	0.0009873431017	0.001068900855	0.7949074858
D8B26_007984	0.006915306915	0.006346655955	0.006752136752	0.7939244733
D8B26_005022	0.002963168739	0.002212037681	0.00256962289	0.7932113625
D8B26_005547	0.00170513186	0.001418870984	0.001657336696	0.7927244946
D8B26_002087	0.0003050108932	0.000861952862	0.0006159635571	0.7924830336
D8B26_000140	0.00159575116	0.0006074411541	0.001126770857	0.7921725714
D8B26_005970	0.001090650062	0.001042934121	0.001400803673	0.7919500433
D8B26_000110	0.001497655767	0.003817469346	0.002613449973	0.7918018164
D8B26_005178	0.001048730276	0.001772292112	0.001419509176	0.7915005423
D8B26_001145	0.0005451062348	0.0006687565308	0.0009803362781	0.7910501215
D8B26_001078	0.0006662990534	0.0001036001036	0.0004079254079	0.7904816486
D8B26_003175	0.001024278425	0.00094239987	0.001259241206	0.7903641852
D8B26_006311	0.0006367195754	0.0004339336082	0.0005679425166	0.7894763913
D8B26_007671	0.001419572354	0.0005484711367	0.001072745017	0.78942225
D8B26_001481	0.0007175830705	0	0.001282051282	0.7894017561
D8B26_006631	0.001517908381	0.0003663003663	0.0009803921569	0.7886631363
D8B26_003721	0.0003538493495	0.0004927322	0.0004257061287	0.7884069898
D8B26_004211	0.001079183042	0	0.0005610678006	0.7878206522
D8B26_001152	0.0006470522399	0.0008397455627	0.001627964358	0.7876813421
D8B26_002814	0.0009893989133	0.0008775538187	0.001123828113	0.7874946283
D8B26_003364	0.0018208299	0.0008036162732	0.001533042482	0.7874268589
D8B26_002350	0.001237575898	0.002001968338	0.001953928425	0.7855336212
D8B26_006354	0.0006778870932	0.001104972376	0.001824386209	0.7844723008
D8B26_004161	0.002690025241	NaN	NaN	0.7840761746
D8B26_004950	0.005970614194	0.004001176817	0.005944655002	0.7828764586
D8B26_003776	0.0004841046949	0.001264442991	0.001354531348	0.782525668
D8B26_005070	0.002231527259	0.001486563751	0.002299633404	0.7823357664
D8B26_002840	0.000961051494	0.001166022643	0.001186360247	0.7812161757
D8B26_006827	0.001791089054	0.001289490651	0.001498084727	0.78066737
D8B26_006280	0.0006259348044	0.0001044932079	0.000407216178	0.7806187747
D8B26_001738	0.000963702096	0.0006989076988	0.0009464674648	0.7805133578
D8B26_005006	0.00232525999	0.001296496373	0.002126024048	0.7798710464
D8B26_002737	0.001115483357	0.0003811701925	0.000759537663	0.7795080709
D8B26_001828	0.001416422094	0.002246520185	0.00236570498	0.7793147434
D8B26_001814	0.001397740328	0.001304890792	0.001571895675	0.7792291679
D8B26_004372	0.00117027048	0.000790513834	0.001150895141	0.7786225612
D8B26_000651	0.001940881561	0.001363265911	0.001616917049	0.7784057515
D8B26_004244	0.001568372373	0.001534039256	0.001588911427	0.7783027888
D8B26_003730	0.0006859705988	0	0.0004298170208	0.7780815778
D8B26_006141	0.0009823392487	0.000666282273	0.0009006870094	0.7780158327
D8B26_001420	0.0003296785304	0	0.0001714517285	0.7777512451
D8B26_004390	0.002138455722	0.001579255976	0.001928829651	0.7774348373
D8B26_001693	0.001725749768	0.001199710415	0.001572642709	0.7768031625
D8B26_004113	0.009104887891	0.001251221896	0.005840210031	0.7767505067
D8B26_001436	0.0008981976629	0.000101010101	0.0006224004753	0.7759426749
D8B26_003079	0.0009199782955	0.0003586157432	0.001218238775	0.7758708236
D8B26_005048	0.0002723311547	0.0008386476128	0.0005519305303	0.7755632582
D8B26_002672	0.001041454265	0.0009392821201	0.001104358601	0.7752029858
D8B26_007724	NaN	0.002959830867	NaN	0.7738583138
D8B26_003413	0.001037913554	0	0.0006873854358	0.7738229449
D8B26_005169	0.001156816069	0.001363958052	0.001309460283	0.7735466837
D8B26_007656	0.0009751359751	0.0006713286713	0.0008787172424	0.7719865131
D8B26_000208	0.001288292168	0.001630988787	0.001643526468	0.7709459105
D8B26_001746	0.001028662562	0.0004230789571	0.0008399361649	0.7705662251
D8B26_003936	0.000690365565	0.0002483854943	0.001550582975	0.7703494772
D8B26_007636	NaN	0	NaN	0.7667457595
D8B26_002950	0.003193701723	0.001559714795	0.003276711754	0.7666378288
D8B26_007736	0.000338066261	0.001044932079	0.0006914991702	0.7655417407
D8B26_004511	0.001285768119	0.00138839191	0.001795018278	0.7643191594
D8B26_006995	0.002094777305	0.001546072975	0.001823456655	0.7643129771
D8B26_003007	0.0003229942115	0.0007421150278	0.000603547204	0.7640453003
D8B26_005490	0.001239283592	0.0004407713499	0.0008727457925	0.7621620574
D8B26_007922	0.00154604281	0.0009045680687	0.001733755465	0.7621203193
D8B26_000305	0.0008394795227	0.0003706792698	0.0006595910535	0.7615561673
D8B26_004968	0.001344057156	0.001204819277	0.001393273629	0.7609751627
D8B26_006293	0.0008234027344	0.0004614674665	0.001054136468	0.7599609023
D8B26_005786	0.0007067105998	0.001308539945	0.001190596307	0.7592905371
D8B26_008061	0.001032953974	0.0001554001554	0.001467160291	0.7581599442
D8B26_008026	0.001059482712	0	0.0005833427421	0.7581037822
D8B26_000999	0.0007385750711	0.001882906737	0.001838776111	0.7578652945
D8B26_002615	0.001267440197	0.00200617284	0.002043515218	0.7571519304
D8B26_002756	0.0007835511453	0.001387133366	0.001139104159	0.7569070182
D8B26_005883	0.001181536957	0.0001687838908	0.0007177229218	0.7560118673
D8B26_001683	0.001483462072	0.001158249158	0.001363636364	0.7553206335
D8B26_001591	0.001890999705	0.0009399324424	0.001555035291	0.7538160067
D8B26_004210	0.001417784974	0.001183627278	0.001477564352	0.7527837205
D8B26_007750	0.001040065418	0.001526647354	0.001416016814	0.7527460842
D8B26_002092	0.002495543672	0.003062200957	0.002805141195	0.7520091848
D8B26_008338	0.001027664735	0.000762340385	0.0009361091492	0.7518488223
D8B26_002186	0.0003455340935	0.0005505539385	0.0007041197309	0.7512176435
D8B26_007609	0.00158061388	0.0009969828152	0.001537529612	0.7511745008
D8B26_006136	0.001385159613	0.0002557217747	0.001021006792	0.7511393631
D8B26_007569	0.001215078735	0.001217573032	0.001368299807	0.7507699059
D8B26_003883	0.001172208014	0.0007575757576	0.00104626831	0.7503736393
D8B26_003521	0.001143015317	0.001729139797	0.001805797164	0.7497963813
D8B26_001465	0.0005241561985	0.0002040608101	0.001284382746	0.7486872687
D8B26_000135	0.001232580901	0.001725997843	0.001543129756	0.7482635726
D8B26_001566	0.001654498042	0.00204987103	0.001952493471	0.7482403898
D8B26_003447	0.001144200844	0.0005147011516	0.001186461846	0.7482110814
D8B26_007137	0.007163917676	0.003881532213	0.006144393241	0.747919784
D8B26_001568	0.002490272655	0.001987722888	0.003556464971	0.7470870986
D8B26_005153	0.001271704573	0.002114764668	0.001537643643	0.7469879518
D8B26_007752	0.001664580412	0.00210542146	0.002101471693	0.7468390835
D8B26_004078	0.0006463963894	0.000493484463	0.0007155071142	0.746394561
D8B26_006990	0.003006163405	0.002412280702	0.002884886012	0.7453993126
D8B26_006576	0.0005813299931	0.0006442806443	0.0008141831671	0.7449288546
D8B26_005219	NaN	0.0009742818253	NaN	0.7447721353
D8B26_007689	0.0004764122411	0.0004804804805	0.0004962181433	0.7447033592
D8B26_002762	0.0006783911369	0.0004772130756	0.0007248425498	0.7438794544
D8B26_001266	0.001068733326	NaN	NaN	0.7430707447
D8B26_000444	0.001717152488	0.0001961361185	0.001081633006	0.7426816333
D8B26_005493	0.002123074467	0.002822252374	0.002865352382	0.7426055029
D8B26_004880	0.008358016478	0.006001613811	0.009916688405	0.7420318725
D8B26_003733	0.0006540983111	0.000667693888	0.001126166954	0.7403367333
D8B26_006284	0.001526075847	0.0004756080989	0.001142058943	0.7402992697
D8B26_003644	0.00136718412	0.0004707266843	0.003578907291	0.7399711064
D8B26_001725	0.00100082811	0.001746888885	0.0015813775	0.739702842
D8B26_000194	0.006983928457	0.005575467941	0.00636780754	0.7396073903
D8B26_006560	0.0005767552064	0.0004489337823	0.0005432868995	0.7385022886
D8B26_007806	0.0008185332774	0.001423056544	0.001315748463	0.7381558839
D8B26_002601	0.001798638404	0.001935012778	0.002018770268	0.7374760969
D8B26_006922	0.001421594688	0.0007177033493	0.001495215311	0.7366857982
D8B26_003368	0.002292592831	0.001387367652	0.003379829478	0.7356205416
D8B26_001755	NaN	0.0005819972579	NaN	0.7353903944
D8B26_002604	0.001940359477	0.002462121212	0.002399918301	0.7353278125
D8B26_001424	0.0002539754208	0.0004957223955	0.0006090706851	0.735060807
D8B26_000339	0.0005827779844	0	0.0003056378427	0.7337937204
D8B26_004602	0.0008187984574	0.0009710061915	0.000918541052	0.7332186995
D8B26_000014	0.002244020517	0.00164095832	0.002098198925	0.7320475884
D8B26_008156	0.001525227398	0.002028383987	0.007323682457	0.731729998
D8B26_002643	0.001092186743	0.0008407777194	0.001442510793	0.7306929602
D8B26_006046	0.001794008214	0.0004590291767	0.001366819455	0.7305394693
D8B26_007726	0.002526694703	0.003412768461	0.00282089888	0.7303677394
D8B26_000598	0.002450721765	0.0009213227651	0.002442229295	0.7301052399
D8B26_001952	0.0007208765859	0.001053313888	0.001078931816	0.729781791
D8B26_001716	NaN	NaN	NaN	0.7291845494
D8B26_001225	0.00155786723	0.00117616388	0.001392325361	0.7290973073
D8B26_003784	0.001260836573	0.001022270902	0.00126575822	0.7271536194
D8B26_006981	0.003112356054	0.0003206669873	0.001924001924	0.7256646148
D8B26_001313	0.0005811702036	0.0003497663199	0.0004957387749	0.72536861
D8B26_006569	0.0007710154769	0.0008769008769	0.001071640778	0.7245830732
D8B26_002798	0.001135684694	0.001678838244	0.001881286385	0.7238428581
D8B26_006927	0.002447945617	0.001805184468	0.002282310774	0.7235932519
D8B26_005732	0.001049646128	0.0008162432405	0.001051313291	0.7232451283
D8B26_000772	0.0002829997979	0.0004998437988	0.0003914217983	0.7231556039
D8B26_006184	0.005381611354	0.000462641684	0.005854458369	0.7231166464
D8B26_004994	0.003726580026	0.001265895719	0.002519133699	0.7230405602
D8B26_001409	0.000538646498	0.0007174549231	0.001030092014	0.7229397476
D8B26_003901	0.000712924841	0.0001340842049	0.0006106089526	0.7227410905
D8B26_002838	0.001542518784	0.001194208091	0.001707893189	0.7223959962
D8B26_002738	0.0007577290988	0.0005429441129	0.0006420302512	0.7215718889
D8B26_007759	0.001283137092	0.001517750403	0.001487481005	0.7211109956
D8B26_003835	0.00165712699	0.0004263742957	0.001600871964	0.718570965
D8B26_001228	0.001574515884	0.001632120124	0.002566588901	0.71840115
D8B26_001574	0.001244942421	0.0002258610954	0.000819300052	0.7176511612
D8B26_000252	0.002503064901	0.002209436133	0.002585798416	0.7171062182
D8B26_003631	0.0009221319382	NaN	NaN	0.7149457229
D8B26_000725	0.002254962052	0.005222734255	0.003702526617	0.714927597
D8B26_000144	0.001254680872	0.00177589852	0.001699622767	0.714821191
D8B26_003015	0.001853975298	0.001262626263	0.001680407011	0.7130152654
D8B26_000641	0.004423071807	0.001763907734	0.003696814694	0.7124456503
D8B26_001087	0.0006888826441	0.0003185442551	0.0005620345651	0.71216775
D8B26_004477	0.001803355157	0.00212404418	0.001984523631	0.7106752208
D8B26_007646	0.001211462548	0.0009123492994	0.001423149905	0.7106227106
D8B26_003005	0.00133405997	0.001351295529	0.001739954812	0.7101867748
D8B26_007348	0.0009726352147	0.0007611254455	0.002233719522	0.7097895271
D8B26_008032	0.000790117808	0.0006697996003	0.001445724944	0.7076784112
D8B26_008190	0.0007302881104	0.0004004805767	0.0005810894642	0.7043984665
D8B26_007477	0.002195765449	0	0.00161381425	0.7042068361
D8B26_002394	NaN	0.001420362965	NaN	0.7039575589
D8B26_004284	0.001409198702	0.001555376777	0.001666850704	0.7037947908
D8B26_005061	0.003175876411	0.00296969697	0.002972370766	0.7024522691
D8B26_001392	0.0007732913104	0.001124286342	0.001066935338	0.7024376468
D8B26_004631	0.001905222624	0.0007151157594	0.001338212947	0.7014831011
D8B26_003239	NaN	0.00341503966	NaN	0.7013842357
D8B26_002486	0.00258106556	0.001608994523	0.003029272665	0.7010238295
D8B26_005941	0.0007034628373	NaN	NaN	0.6996291718
D8B26_006765	0.0008111772311	0.0001886080724	0.001713189991	0.6995147796
D8B26_003093	0.001487419463	0.0007654037505	0.001253502131	0.6990867717
D8B26_007301	0.001160187722	0.0008755728846	0.001250387288	0.6989581592
D8B26_001447	0.000754050491	0.00177970178	0.002963811787	0.6987283903
D8B26_003468	0.0005519169606	0.0001724212251	0.0007137731596	0.698458784
D8B26_006542	0.0006132212015	0.001554001554	0.001091229032	0.6983743191
D8B26_000319	0.0008479401862	0.0002104377104	0.0005477569816	0.6983546618
D8B26_005987	0.0008025696005	0.0008783487044	0.00111601953	0.697866342
D8B26_004761	0.001227850113	0.0008772891764	0.00112778964	0.697862575
D8B26_001579	0.001904067412	0.001613537977	0.002925550385	0.6975185118
D8B26_008220	0.002716942429	0.002615365271	0.003006634566	0.6972042504
D8B26_007664	NaN	0.001598070255	NaN	0.6969911765
D8B26_007629	0.001506280535	0.001700370438	0.001784317298	0.6968721933
D8B26_006931	0.00213396519	NaN	NaN	0.696436053
D8B26_006953	0.002640348299	0.0008062274117	0.002737166593	0.6955171577
D8B26_004354	0.001066134164	0.001380897583	0.003483269027	0.695104983
D8B26_000895	NaN	0.000875273523	NaN	0.6943307809
D8B26_001635	0.000306734264	0	0.0001591545709	0.6930596566
D8B26_008120	0.001549363936	0.000183099881	0.001849847327	0.6928876903
D8B26_000309	0.004993708713	0.0008912655971	0.003768218517	0.6928718099
D8B26_006562	0.0006383159324	0.001177489177	0.001222307105	0.6926364358
D8B26_002311	0.002775427141	0.0009446191643	0.002398314698	0.6925562928
D8B26_006056	0.001718319561	0.002232111323	0.002222003171	0.6925075808
D8B26_004695	0.001177365386	0.0005444137545	0.001144399155	0.6923820323
D8B26_003592	0.0005884083554	0.0009179170344	0.001318726961	0.6914909091
D8B26_000715	0.0004348257264	0.0001729131544	0.0003242121644	0.6914196862
D8B26_000953	0.0007489927447	0.000601287986	0.0006744797061	0.6912412744
D8B26_006269	0.001520904158	0.0003215175629	0.001226967758	0.6901160083
D8B26_001494	0.0002546473135	0.0009801519235	0.002827546113	0.6901098901
D8B26_002407	0.0007269540625	0	0.0003833935809	0.6900434611
D8B26_001845	0.0002381519409	0.001324990799	0.00146138691	0.6895332011
D8B26_000376	0.0005848930481	0.0004456327986	0.0005064009075	0.6891798991
D8B26_006883	0.0001572821642	0.0001620482904	0.0001596652273	0.6888265919
D8B26_006116	0.0002446611443	0.0001150020125	0.0001741942249	0.6881779693
D8B26_006619	0.001022972352	0.002001695432	0.001857738745	0.6880760369
D8B26_005324	0.0008089653555	0.0003872591732	0.0005974264706	0.6879866441
D8B26_000009	0.001283683637	0.002157842158	0.002054807937	0.6876449211
D8B26_002906	0.00144913349	0.0004723539607	0.001189100583	0.6874014638
D8B26_002266	0.0004389815628	0.001356852103	0.0008979168329	0.6866913124
D8B26_000698	0.002267901949	0.001795020266	0.002785558668	0.6862280846
D8B26_003143	0.0007680825471	0.00118255728	0.002021651233	0.6859486294
D8B26_005342	0.001729055258	0	0.001078431373	0.6857573474
D8B26_001362	0.0009889920881	0.001315789474	0.001600759921	0.6857267
D8B26_005611	0.0009823236922	0.002214091378	0.002759336214	0.6851614661
D8B26_000174	0.0009602325779	0.0007936507937	0.0009151387828	0.6851421349
D8B26_000243	0.001175712064	0	0.0006257822278	0.6847169811
D8B26_000576	0.009908019963	0.007532381178	0.008566679453	0.6846124079
D8B26_004976	0.0007110412742	0.0002872325147	0.0005258889424	0.6845880937
D8B26_004101	0.0008009038772	0.0009813672833	0.001224758851	0.6844945506
D8B26_000200	0.00145877919	0.001780038144	0.001598668711	0.6843706054
D8B26_005076	0.001577932488	0.001457975986	0.002417347728	0.6841407652
D8B26_008069	0.001551257306	0.0003638873204	0.001756697409	0.6840139791
D8B26_006147	NaN	0.0007663994353	NaN	0.6833409251
D8B26_007288	0.001257177003	0.0007024629342	0.001637903917	0.6822257723
D8B26_001438	0.0007868831398	0.002784602785	0.003251915017	0.6817936251
D8B26_005458	0.0005366760585	0.0004887585533	0.0006253234432	0.6817155756
D8B26_006721	0.0008952673285	0.0005224660397	0.0008483978333	0.6816125262
D8B26_006134	0.001330739044	0.0008928032817	0.001761831595	0.6810136455
D8B26_001024	0.001561065197	0.001278236915	0.001439185241	0.6802361485
D8B26_004949	NaN	0.00123750595	NaN	0.6799204291
D8B26_005192	0.001681823217	0.0006350095718	0.001218108759	0.6798414683
D8B26_000458	0.001078143868	0.0002443792766	0.0008050140877	0.679808894
D8B26_001044	0.001356163987	0.001042538307	0.00162661645	0.6795545815
D8B26_003528	0.0005378442505	0.0001368082632	0.0003561038616	0.6795308662
D8B26_001786	0.00165368385	0.003387916431	0.00282847925	0.6794440708
D8B26_006084	0.001483764196	0.000821777093	0.001480407263	0.678718893
D8B26_007816	0.001161275963	0.0008585858586	0.00111036839	0.6782608696
D8B26_005628	0.000131302521	0.0006764069264	0.0006067768016	0.6775636445
D8B26_003443	0.0008891585863	0.0007736943907	0.001852062553	0.6774581647
D8B26_007776	0.002065392218	0.002493740099	0.002286028623	0.6773756122
D8B26_005807	0.0006153578607	0.0006595030985	0.0007056549381	0.6767295597
D8B26_003050	0.0005447950567	0.00094239987	0.001046579977	0.6766051001
D8B26_003581	0.001182713208	0.000191791331	0.001057672781	0.6765706352
D8B26_007504	0.00270930359	0.00225553569	0.003311570812	0.6760440095
D8B26_001504	0.0009387106039	0.0004676995031	0.0007317357421	0.6758114682
D8B26_005556	0.0004114640206	0.0005869836378	0.0005697194132	0.6757079414
D8B26_005142	0.0007200953831	0.002026891431	0.00151101982	0.6755989603
D8B26_004027	0.001117444109	0	0.0007665617687	0.6748541603
D8B26_001664	0.0006045647757	0.00103129194	0.0008881492839	0.67415367
D8B26_008256	0.001253602546	0.001869158879	0.002026171556	0.6741299387
D8B26_006440	0.0004510895267	0.0004947433519	0.0004510895267	0.6739247216
D8B26_005762	0.0018442378	0.001557239057	0.003393841553	0.6738265455
D8B26_002900	0.001443257885	0.0004943696787	0.001074365478	0.6736035267
D8B26_002669	0.000495147554	0.001143670565	0.001039809863	0.6732439974
D8B26_005063	0.001783689791	0.001453308596	0.001880297574	0.6723567758
D8B26_003970	NaN	0.0006526806527	NaN	0.6721900891
D8B26_006122	0.002182744038	0.002835756916	0.003274116057	0.6720076971
D8B26_004044	0.001123891523	0.002287021155	0.002038980258	0.6719913922
D8B26_006702	0.001172717891	0.000956937799	0.001764940426	0.6719499719
D8B26_005569	0.0005978906714	0.0003787878788	0.0005570409982	0.67179417
D8B26_004936	0.001003537426	0.002043692741	0.002443207727	0.6716533172
D8B26_000803	0.001121088801	0.0007242233657	0.001031401697	0.6715506379
D8B26_000828	0.0006385872062	0.0006872852234	0.0007557380966	0.6714162129
D8B26_005295	0.0008544832074	0.001356421356	0.001205330617	0.6712084753
D8B26_000846	0.0003594709477	0.000504000504	0.0004762063586	0.670958239
D8B26_006737	0.000801198033	0.0002742355684	0.0005789875759	0.6706906748
D8B26_006241	0.0008258776905	0.0001449905756	0.0004925415142	0.6706851895
D8B26_000527	0.001217197676	0.0005884083554	0.0009604901095	0.6705454545
D8B26_000546	0.0007556262857	0.0005377247521	0.001950570179	0.6705022949
D8B26_005862	0.001542304768	0.0002606712284	0.001593649101	0.669481922
D8B26_003353	0.0004197573458	0.0001955034213	0.0003018802829	0.6693203472
D8B26_000429	0.0005876746313	0.0004660218453	0.0005327104719	0.6692923632
D8B26_008066	0.001769784822	0.0009001891379	0.004169534601	0.669241012
D8B26_006625	0.0009942761938	0.0003045530684	0.000694201847	0.6691924754
D8B26_005136	0.0003777164715	0.0005630880937	0.0004794093677	0.6684905741
D8B26_002843	0.001247113328	0.0007336795061	0.001223305722	0.668119891
D8B26_003057	0.0002970885324	0.0009182736455	0.000607681089	0.6680534655
D8B26_001585	0.0002811292311	0.0006010518407	0.000440108425	0.6680506539
D8B26_001862	0.0006603601537	0.0004200420042	0.0006375637564	0.667863749
D8B26_005664	0.002604347524	0.00330715101	0.003371058455	0.6676874043
D8B26_002962	0.0008151273301	0	0.0004433934378	0.6676646707
D8B26_005722	0.001154023899	0.001171717172	0.001321053674	0.6675378974
D8B26_005681	0.0002729758278	0.0014061731	0.0009794278819	0.6670973995
D8B26_008340	0.0004253616571	0.0004609856959	0.000454605271	0.6668751038
D8B26_002896	0.001714511745	0.0005114435494	0.001447836519	0.6666201677
D8B26_004065	0.0007211251355	0.0006129563652	0.0007030970071	0.6661684994
D8B26_005203	0.0007900305293	0.001322804886	0.001304145874	0.6661321731
D8B26_005105	0.003079868492	0.001586033798	0.0025547313	0.6659109692
D8B26_005832	0.003360814023	0.001704545455	0.003453654189	0.6654320988
D8B26_003872	0.001064840157	0	0.0005866913695	0.6653619325
D8B26_002895	0.001205558409	0.000171203561	0.000884551732	0.665263241
D8B26_004183	0.001734812311	0.001161877846	0.00146158322	0.6650529911
D8B26_006277	0.0003017305407	0.0002367424242	0.001197638146	0.6639582124
D8B26_003590	0.001753082185	0.0006714374061	0.00185528757	0.6635107276
D8B26_002513	0.001707958364	0.001668506932	0.001688713763	0.6635057675
D8B26_006080	0.0001054185115	0.000651678071	0.0007043873268	0.6632810913
D8B26_006568	0.0003349402066	0.000529310573	0.0004359028248	0.6632776847
D8B26_005799	0.0008447198116	0.0003516792685	0.000605095212	0.662933855
D8B26_004751	0.0008417508418	0.0001870557426	0.0005474131291	0.662840978
D8B26_001999	0.0008016202728	0.001116971925	0.0009587556424	0.6611443917
D8B26_006115	0.0005005649233	0	0.0002788861715	0.6609964243
D8B26_003772	0.0008147697475	0.0002419403617	0.0006884626469	0.6609505507
D8B26_005338	0.001193126636	0.0001216989169	0.0007105069118	0.6607412861
D8B26_003709	0.0008111829502	0.0005787037037	0.0007667824074	0.6605096895
D8B26_001008	0.0005690709916	0	0.0002845354958	0.6602727282
D8B26_005641	0.001178628017	0.0006493506494	0.00101461039	0.6600311175
D8B26_007620	0.0006827612722	0.000528612699	0.0008903616767	0.6599995251
D8B26_003329	0.0008205860944	0.0005504202938	0.0009845273477	0.6598011196
D8B26_003091	0.0003466032878	0	0.0001776072748	0.6597341846
D8B26_003500	0.001200103394	0.0006505735319	0.001039809863	0.659690247
D8B26_002011	0.001058908412	0.001082251082	0.001050420168	0.6596729761
D8B26_003967	0.0008241547896	0	0.0004385140638	0.6595488204
D8B26_006714	0.0009065333103	0.00090353072	0.0009351752599	0.6593318311
D8B26_005341	0.001147206133	0.0003357676488	0.001330726196	0.6592958273
D8B26_000383	0.0005941969202	0.0006904487917	0.0006524665869	0.6586395729
D8B26_005079	0.0009342406679	0.000762340385	0.0008726198734	0.6586215688
D8B26_008203	0.00134788014	0.000540160968	0.0009691123249	0.6585359031
D8B26_001836	0.0004838866731	0.0001013479274	0.0002936109074	0.6580916455
D8B26_004124	0.000658239282	0.0003103814425	0.0007327116095	0.6580466676
D8B26_002142	0.0006725754275	0.0008417508418	0.0007612893642	0.6579676132
D8B26_002493	NaN	0.0002792906019	NaN	0.65766651
D8B26_003575	0.0005286428297	0	0.0002883506344	0.6575864887
D8B26_003099	0.0005719365865	0.0003493144704	0.0005136977505	0.6570481122
D8B26_005466	NaN	0.0004944178628	NaN	0.6567158023
D8B26_006168	0.0004177402071	0.000529310573	0.001669663499	0.6562601131
D8B26_007976	0.002621008169	0.00123549545	0.00228345733	0.6561869797
D8B26_007340	0.002618097957	0.001164967755	0.002822680976	0.6557150108
D8B26_002644	0.0006190727518	0.0001692906721	0.0004406536612	0.6555171345
D8B26_001296	0.0003335343375	7.51E-05	0.0002043173922	0.6554263566
D8B26_001904	0.001936353683	0.0006152899554	0.001502031362	0.6549213165
D8B26_003832	0.0002471576866	0.0002546473135	0.0002509025	0.654733143
D8B26_001390	0.0002174147896	0.0006887052342	0.0004557608167	0.6546909738
D8B26_003417	0.0003276113268	0.0005018040827	0.0009004224355	0.6546424792
D8B26_000519	0.0008938489757	0.0005270092227	0.0007750135627	0.6544690039
D8B26_002689	0.0003587721683	0.0002568053416	0.0003153418532	0.6544007956
D8B26_004249	0.00109733126	0.0007221147647	0.0009405696515	0.654310233
D8B26_001041	0.0009352787131	0.0003928170595	0.001481991634	0.6542111193
D8B26_006637	0.001889240545	0.0026716141	0.002404598203	0.6541301933
D8B26_004738	0.001775240678	0.001264175497	0.001492733178	0.6538893945
D8B26_002007	0.001582435576	0.001713796058	0.00188792507	0.6533872576
D8B26_002086	0.001005274362	0.0008148714031	0.001013596169	0.6529740027
D8B26_002514	NaN	0.0007101316192	NaN	0.652948489
D8B26_000523	0.002868808751	0.001320901321	0.002233877234	0.6523702985
D8B26_004814	0.003915626857	0.001212121212	0.003146167558	0.6522210184
D8B26_000006	NaN	NaN	NaN	0.6520127531
D8B26_004437	0.001291689271	0.001882175795	0.001561098748	0.6519337017
D8B26_001737	0.001299132904	0.001629857901	0.001574065682	0.65163605
D8B26_003956	0.0001246261216	0.0001284026708	0.0001265143962	0.6514464425
D8B26_004251	0.002883605077	0.0003424071221	0.001878203773	0.6514375738
D8B26_000676	0.001777925171	0.001597369039	0.001754895052	0.6513233602
D8B26_007674	0.0003380049171	0.0007984031936	0.0005923980915	0.6511984543
D8B26_002571	0.001578813344	0.0008658008658	0.001171377642	0.6511803114
D8B26_004592	0.00141236206	0.0007130124777	0.001195344448	0.6509659101
D8B26_000947	0.001529869245	0.000539133668	0.001101365017	0.6509026869
D8B26_000495	0.0008096921357	0.0006163328197	0.000773437264	0.6508729282
D8B26_000475	0.0009769829442	0.000476900149	0.0007787615791	0.6507261426
D8B26_006443	0.0001855631843	0.0009176942931	0.0009531199919	0.6505125815
D8B26_005478	0.0008219229976	0.0007120152575	0.0007840644204	0.6504230118
D8B26_007366	0.0007524835651	0.000818127994	0.002537653201	0.6500548974
D8B26_002288	0.001340104387	0.001308044474	0.00146513805	0.6499097282
D8B26_008142	0.001026687578	0.0004283113824	0.0007212007836	0.6497980992
D8B26_003070	0.00264640565	0.001289490651	0.002048014564	0.6490639541
D8B26_006414	0.000150060024	0.0001546072975	0.0001523336607	0.6483537159
D8B26_003016	0.0005495020975	0.0008658008658	0.0007572406953	0.6480312839
D8B26_002004	0.0005499425549	0.0007560514603	0.0006850371391	0.6479177934
D8B26_006643	0.0006262437635	9.62E-05	0.000390459214	0.6478381093
D8B26_006331	0.0002860852534	0.001032547699	0.001142140358	0.6474121365
D8B26_006303	0.001523979445	0.0008363301832	0.002164619298	0.6468716448
D8B26_007702	0.001057147838	0.000363253991	0.0008041071318	0.6467271563
D8B26_004919	0.001334463244	0.001490312966	0.001592589346	0.6466047177
D8B26_006351	0.0009003552624	0.0006831601034	0.0008482092881	0.6465603225
D8B26_005505	0.0003460413614	0.0006417112299	0.0005295166195	0.6465424059
D8B26_001784	0.0008109208997	0.002007496347	0.001649869019	0.6462340635
D8B26_002301	0.0003400204012	0.0009809073393	0.0008706583001	0.6461538462
D8B26_003250	0.0002702330718	0.001095702791	0.001039809863	0.645846346
D8B26_005639	0.001028734965	0.0004303388919	0.000827980466	0.6458138651
D8B26_002406	0.0007735282527	0.0004977910522	0.0006405399569	0.6455449067
D8B26_005619	0.001092052926	0.001203316458	0.001599098807	0.6451075972
D8B26_000724	0.002021600786	0.003048836907	0.002650593859	0.6449761567
D8B26_001663	0.001996900959	0.002804515746	0.002708748383	0.6447348194
D8B26_007896	0.000722416719	0.0006453019403	0.0007322484259	0.644649095
D8B26_005909	0.002101047165	0.0004725618761	0.001756470797	0.6445209641
D8B26_003044	0.0002844411386	0	0.0001508295626	0.6440336134
D8B26_003130	NaN	0.0008158508159	NaN	0.6437879283
D8B26_004527	0.0007152832181	0.001042269832	0.0008855887462	0.6437014802
D8B26_004457	0.0006900387331	0.0007249125469	0.0008714321485	0.6436530143
D8B26_000690	0.001178770628	0.0003258390355	0.0009248078508	0.6436439001
D8B26_001723	0.000926916221	0.001777777778	0.001334917806	0.6430678466
D8B26_005917	0.002184123231	0.002649611695	0.004957944804	0.6427382275
D8B26_001223	0.0009270847819	0.000730711369	0.0008217342385	0.6426738379
D8B26_001237	0.000754147813	0	0.0003770739065	0.6426648721
D8B26_003457	0.0002070617044	0.0002623638987	0.0008739032803	0.642650406
D8B26_003150	0.004074734271	0.0006464646465	0.00679342444	0.6426092991
D8B26_007667	0.001370812823	0.001900190019	0.001956077961	0.6425229386
D8B26_003440	0.002055531467	0.0004095004095	0.001481427952	0.6424249545
D8B26_006297	0.0007024870726	0.0002780094523	0.0007669278831	0.6424178987
D8B26_008162	0.0002078569944	0.0002141556912	0.0002110063428	0.6423130804
D8B26_005023	0.002386215092	0.0004848484848	0.001953654189	0.6422478326
D8B26_002521	0.000456950457	0	0.0002567693744	0.6421031482
D8B26_001035	0.0007935304098	0.0004853878046	0.0007354360676	0.6420267961
D8B26_000672	0.0007410139256	0.0009752699408	0.001470076014	0.6420122773
D8B26_006374	0.0009066339784	0.0005658551113	0.0007379766738	0.6416496377
D8B26_002819	0.0005656197175	0.0004698144233	0.0006273404358	0.6416262844
D8B26_003626	0.0007854730954	0.001419068736	0.001143428547	0.6412795126
D8B26_006804	0.001130076635	0.0006727103742	0.001231428799	0.641263752
D8B26_000201	0.001580199713	0.001979735724	0.001892394442	0.641260369
D8B26_007456	0.002052474582	0.0008306414398	0.002268608602	0.6408959783
D8B26_005604	0.0006916221034	0.002424242424	0.00167201426	0.6407423774
D8B26_006356	0.000499863245	0	0.0002593630045	0.6406857851
D8B26_006829	0.001703393037	0.004586181346	0.007652185364	0.6405934087
D8B26_002342	0.0008653451212	0.0009762050031	0.001070715046	0.6405457408
D8B26_002965	0.0007589742659	0.001881409515	0.001836959628	0.6402826233
D8B26_001780	0.001182595602	0.001337481876	0.001358743141	0.6401734104
D8B26_004796	0.0001821769302	0.0002858776444	0.0002354286483	0.6397601664
D8B26_000202	0.00416604659	NaN	NaN	0.6397071742
D8B26_006081	0.001387992209	0.0004555808656	0.00106078878	0.6394033946
D8B26_004661	0.000863803632	0.0007130124777	0.0008313485822	0.6387468845
D8B26_006634	0.001693529988	0.001636619358	0.001643388464	0.6385945363
D8B26_004107	0.0006480118995	0.0004881025015	0.0008314491141	0.6385426932
D8B26_002509	0.0002262443439	0.0006993006993	0.0006958727547	0.6384579533
D8B26_001874	0.0006171774673	0.00211143695	0.001489276062	0.6384479718
D8B26_002936	0.0007788010105	0.0002387109608	0.0006182301845	0.6381055915
D8B26_007730	0.0005197025553	0.0004623895632	0.0005124170054	0.6377135859
D8B26_000352	NaN	NaN	NaN	0.6376857414
D8B26_004707	0.0005941770648	0.0004189359028	0.0005257234859	0.6376815922
D8B26_008081	0.002099425629	0.000404040404	0.001859774213	0.6375127921
D8B26_002878	0.0004797703007	0	0.0002435756911	0.6373626374
D8B26_006629	0.002659279341	0.005301275324	0.004955123136	0.6371697596
D8B26_007071	0.001277852798	0.0008498780913	0.001406560534	0.6368473944
D8B26_003033	0.001885237857	0.0004500834206	0.001853284673	0.6367419853
D8B26_005453	0.0001818678848	0.0001152206475	0.0001508034946	0.63671875
D8B26_003682	0.0003366486242	0.0001582403671	0.0002583041287	0.6364733346
D8B26_001580	0.0004201680672	0	0.0002100840336	0.6363368715
D8B26_006826	0.0009279431937	0.001084923307	0.0009985475672	0.6363076923
D8B26_008161	0.0004503113581	0.0003579098067	0.0005456370093	0.6362948928
D8B26_000922	0.0005508101146	0	0.0003389600705	0.6361121614
D8B26_005816	0.0004533881217	0.001849823537	0.001288576767	0.6358694708
D8B26_001816	0.001628346007	0.001662191536	0.001769369044	0.6356613145
D8B26_007979	NaN	0.00660563307	NaN	0.635660503
D8B26_008336	0.001226544141	0.0008701370972	0.001113710016	0.6354974486
D8B26_006977	0.00613281873	0.0227759637	0.02041260354	0.6352613775
D8B26_005951	0.001389791557	0.0002584480196	0.001028091019	0.6346309515
D8B26_001259	0.001762899793	0.001014550794	0.001768789214	0.6345067196
D8B26_004274	0.0006137961188	0.0007432818754	0.0006810614469	0.6342937678
D8B26_003173	0.001636899561	0.0002970885324	0.001013596169	0.63415565
D8B26_003164	0.001827439926	0.0009513742072	0.001502715251	0.6339143019
D8B26_002555	NaN	NaN	NaN	0.6338530067
D8B26_000384	0.002537041753	0	0.001711795829	0.6335720187
D8B26_005273	0.001526346156	0.00202020202	0.002357714662	0.6335305593
D8B26_005294	NaN	0.000797786785	NaN	0.6335251391
D8B26_001421	0.0009077705156	NaN	NaN	0.6333622989
D8B26_004074	0.0009001034711	0.001275917065	0.00111153261	0.6332604675
D8B26_007863	0.001541681643	0.001421623644	0.001531289658	0.6331687714
D8B26_001987	0.000642681315	0.0004122861266	0.0005396097833	0.63280099
D8B26_006270	0.0001705029838	0	8.53E-05	0.6325872202
D8B26_005663	0.001833270652	0.00219623	0.002126443463	0.6325712818
D8B26_007345	0.0005128686243	0.0004253056885	0.0004440691747	0.6325371461
D8B26_005871	0.0002912055911	0.000600060006	0.0004456327986	0.6322862279
D8B26_001071	0.0001984126984	0.0001924001924	0.0001954064454	0.6318975553
D8B26_007799	0.004288102122	0.00297590887	0.004417171966	0.6312464722
D8B26_003311	0.002217958662	0	0.001571621015	0.6310393862
D8B26_003739	0.00172169655	NaN	NaN	0.6308770178
D8B26_003984	0.0008750975138	0.0007833436405	0.001421780834	0.6308484573
D8B26_003943	0.00329986625	0.0006552006552	0.003421309873	0.630542868
D8B26_000547	0.002273177407	0	0.001559714795	0.6304875648
D8B26_006200	0.002285296403	0.0009324009324	0.004498551836	0.630386763
D8B26_007613	0.001323394372	0.000826446281	0.002079619727	0.630228667
D8B26_000594	0.0009877651569	0.0008847600088	0.0009546950831	0.6302106045
D8B26_006691	0.001971474529	0.0007353873463	0.00169303172	0.6301929181
D8B26_004799	0.005369866913	0.003478946506	0.005719374543	0.6298798197
D8B26_001722	0.000714869281	0.0008712121212	0.001055592692	0.6297229219
D8B26_001573	0.001082386245	0.0006948465547	0.001646286772	0.6296117775
D8B26_006683	0.0009699940582	0.0001515151515	0.001236631016	0.6293528588
D8B26_000381	0.002506386625	0.001188101825	0.002632603844	0.6293022817
D8B26_001055	NaN	0.0006048509043	NaN	0.6290743585
D8B26_001513	0.001151218063	0.0005411255411	0.0008833078686	0.6290491118
D8B26_006738	0.0008649182961	0.001371513298	0.001951517332	0.6290322581
D8B26_005981	0.001597301907	0.001128695866	0.00194851588	0.6287190948
D8B26_005756	0.0001705143894	0.0008562445649	0.0007555099102	0.628706097
D8B26_000442	0.002277678748	0.001199494949	0.002330288176	0.6283517151
D8B26_007764	0.001134483092	0.001067176363	0.001214510413	0.6281796468
D8B26_007447	0.001645535918	0.001647241647	0.00511449335	0.6280638338
D8B26_007073	0.001412206884	0.000281888654	0.001098536666	0.6279797737
D8B26_001413	0.0005178756384	0.0004636529227	0.0005527794824	0.627103694
D8B26_006832	0.001293349274	0.002385298771	0.003228600677	0.6267920135
D8B26_004520	0.002487432367	0.002184366914	0.002366002366	0.6267257168
D8B26_005163	0.001736644518	0.001596054204	0.002035708258	0.6262512017
D8B26_006571	0.0001964119611	0.0006048006048	0.0004799122446	0.6260928644
D8B26_002026	0.0008855696515	0.0008439592698	0.0009236425512	0.6260906959
D8B26_001809	0.00118835413	0.0007410348022	0.001056026486	0.6259769259
D8B26_004141	0.0007364448127	0.0001707212975	0.0004619517461	0.6259727037
D8B26_005025	0.002219504462	0.002337274086	0.002454220147	0.6259323006
D8B26_003761	0.001399118824	0.00265294454	0.003363266404	0.6258837296
D8B26_003959	0.0008796731878	0.0004751027867	0.0009933804495	0.6258518068
D8B26_007754	0.0008677424582	0.001599573447	0.001322523144	0.6254128545
D8B26_004002	0.0004290459698	0.0001503872472	0.0006214531831	0.625068021
D8B26_001180	0.0003347476421	0.0005548442168	0.0004801536492	0.6250397156
D8B26_002032	0.00192317127	0.001445649152	0.001720387905	0.6250118487
D8B26_000474	0.0008788601404	0.0005072368709	0.0008706880365	0.6249365395
D8B26_002759	0.001263408075	0	0.0007223942208	0.6248808605
D8B26_006923	0.002350733305	0.000331180659	0.001402647497	0.624783495
D8B26_006325	0.0009049526027	0.0001642440667	0.0008260510413	0.6240846359
D8B26_007955	0.001141752007	0.0005941770648	0.0008563140051	0.6240192085
D8B26_001405	0.0004270805936	0.000250057579	0.0004867606899	0.6239031741
D8B26_000418	0.0007803355443	0.001248536871	0.001560671089	0.6238911886
D8B26_000056	0.0004645384325	0.0001836547291	0.0003132933614	0.6238711443
D8B26_002560	0.0009247260803	0.0008480711552	0.0009079958387	0.6237740446
D8B26_000081	0.001341690146	0.001094819159	0.001161520327	0.6236116137
D8B26_004854	0.003781439008	0.004157178724	0.004014988374	0.6235863667
D8B26_005656	0.001452432825	0.001346801347	0.001863555339	0.6235230116
D8B26_002199	0.0008746452597	0.001271455817	0.001137454346	0.6234094396
D8B26_001069	0.0007135355448	0.0001226843332	0.0004303536376	0.6231579823
D8B26_000465	0.002002689433	0.0007145135566	0.001966909421	0.6230562689
D8B26_000609	0.0008156095113	0.0003768289197	0.000614475039	0.6229508197
D8B26_008227	0.001333275365	0.0002463661	0.0008405431648	0.6228012313
D8B26_000887	0.001357483182	0.0008625581659	0.001191692203	0.6227657573
D8B26_005921	0.0035721722	0.003688163688	0.004748845925	0.622454113
D8B26_001833	0.001235550987	NaN	NaN	0.6222913211
D8B26_007290	0.001331493808	0.0007951622064	0.001263199476	0.6219936053
D8B26_004713	0.0009203919239	0.001210989446	0.001154234718	0.6219793954
D8B26_003881	0.001251199781	0.001398601399	0.001268339504	0.6219614417
D8B26_006587	0.0006595482153	0.0007858546169	0.0008422372342	0.6219244279
D8B26_004248	0.001622336397	0.00058097313	0.001182237601	0.6216210513
D8B26_005527	0.0005336590304	0.001122334456	0.0008334983825	0.6214890062
D8B26_005939	0.0005351365215	0.000390625	0.0004715119949	0.6213048923
D8B26_007404	0.0006383720531	0	0.0003240965808	0.6211721036
D8B26_006728	0.002732723442	0.0004507888805	0.003288843712	0.6210785538
D8B26_002047	0.001007666449	0.001724757456	0.001430252302	0.6209181983
D8B26_000719	0.001580834599	0.00298879203	0.002917979147	0.6208169085
D8B26_004208	0.002415513626	0.001937623666	0.002189475615	0.6204715595
D8B26_006045	0.001056993647	0.000467398925	0.0009393801924	0.6202041379
D8B26_007286	0.002208654138	0.001906318083	0.0021468516	0.6193619445
D8B26_000018	0.001473626641	0.001515151515	0.001455902609	0.619339105
D8B26_001462	0.001278923835	0.0003357676488	0.0009484503742	0.6192930334
D8B26_001381	0.0006757869267	0.0001460387003	0.0004510018684	0.6191426238
D8B26_006013	0.001344471241	0.001093285799	0.002212435776	0.61890963
D8B26_007791	NaN	NaN	NaN	0.6187832479
D8B26_004239	0.0004722945899	0.0009842009842	0.0007084418849	0.6186986943
D8B26_004434	0.002159855316	0.00300818403	0.002966548265	0.6186760634
D8B26_006159	0.001598682685	0.001032749015	0.004468318106	0.6186107471
D8B26_006690	NaN	0.0001172264228	NaN	0.6182489141
D8B26_004711	0.0005967621725	0.0008372008372	0.0008136478725	0.6177504394
D8B26_003018	0.000742721331	0.001067493113	0.0009317776697	0.6171187338
D8B26_007855	0.003774153603	0.002550255026	0.003728314008	0.6171146264
D8B26_007395	0.001721589957	0.001271455817	0.001743057893	0.6170419787
D8B26_005802	0.001103383088	0.001151857975	0.001382453348	0.6165413534
D8B26_003731	0.0006257822278	0.0003223726628	0.0004740774453	0.6164010882
D8B26_004723	0.0007915646998	0.0006574216744	0.0007764585033	0.6163717392
D8B26_002637	0.003123327253	0.001978973408	0.003229863374	0.6163490565
D8B26_001073	0.0009980836793	0.001500150015	0.001706420642	0.6162885293
D8B26_005166	0.001524969462	0.0008843802835	0.001461216558	0.6157700811
D8B26_002770	0.0007100301218	0.0005148005148	0.0006899565723	0.6156981238
D8B26_001601	0.0006112620283	0	0.0003132243313	0.6153129708
D8B26_006478	0.001851914709	0.0004887585533	0.001178770628	0.613831975
D8B26_004304	0.001014352194	0.00127060959	0.00130798046	0.6137590179
D8B26_007055	0.002193091041	0.00319600331	0.002997623292	0.6134884904
D8B26_005462	0.0004933791698	0	0.000262605042	0.6134814247
D8B26_003804	0.0007372467266	0.0005658551113	0.001101490406	0.6132116151
D8B26_005049	0.001822351208	0.001083104368	0.001647845854	0.6131128005
D8B26_006967	0.0004096895393	0.0002335993771	0.0003664303954	0.6131080549
D8B26_003779	0.001035709915	0.001080872418	0.001398397614	0.6131036738
D8B26_001479	0.00151117474	0	0.0008491585611	0.612947495
D8B26_003183	0.0002699261523	0.0003463203463	0.0002979373568	0.6128890194
D8B26_007696	0.0008449736957	0.0004542466081	0.0009615824095	0.612784979
D8B26_005127	0.002069195568	0.001594896332	0.002421010935	0.6125852065
D8B26_003688	0.0004154771957	0.0005468215995	0.0005428008524	0.6124776494
D8B26_002176	0.001769430115	0.0006874717322	0.001492537313	0.6124175592
D8B26_005805	0.001820392944	0.00150356582	0.001706807694	0.612413109
D8B26_005646	0.0006088222741	0.0009389671362	0.0009948281489	0.6121894937
D8B26_003446	0.001358119005	0.0004108885465	0.001441562758	0.6121603282
D8B26_007652	0.0006643437031	0.0007309273641	0.0008442390204	0.6121229062
D8B26_006887	0.0008235377219	0.0003390548845	0.0008837864453	0.6121092384
D8B26_005860	0.001598053363	0	0.0009710550887	0.6120401065
D8B26_005499	0.0007731053854	0.0006198347107	0.0007342813158	0.6118447525
D8B26_002705	0.0004884764826	0.0005136106831	0.0004758451917	0.6117945007
D8B26_003617	NaN	NaN	NaN	0.6117469014
D8B26_006902	0.000128998968	0	6.45E-05	0.6116316367
D8B26_001614	0.003096329946	0.0006483439042	0.001982861535	0.6115656636
D8B26_006642	0.0006011468837	0.000177730383	0.000405120726	0.6112163841
D8B26_002973	0.0004264451141	0.0008785613797	0.000652303082	0.6111027076
D8B26_004672	NaN	0.0305858423	NaN	0.6110246461
D8B26_005331	0.0005363118399	0.0008637443317	0.0007917656374	0.6107093524
D8B26_002231	0.0004012226571	0.0004686035614	0.0004364444934	0.610455312
D8B26_007208	0.0006475462622	0	0.0003522367031	0.6097245521
D8B26_001224	0.0002410800386	0	0.0001205400193	0.609693609
D8B26_007229	0.001024896724	0.0003736974488	0.001147020073	0.6095182686
D8B26_002017	0.001595293127	0.002554441687	0.002896613191	0.6094277464
D8B26_007032	NaN	NaN	NaN	0.6090209158
D8B26_000232	0.006760550727	0.0002082682495	0.003709012502	0.6089392721
D8B26_006905	0.0002926543752	0	0.0001463271876	0.6085459184
D8B26_007600	0.001400094439	0.0008764207602	0.001647891976	0.6083584071
D8B26_001986	0.0009424877579	0.001731601732	0.001448855404	0.6077161601
D8B26_006744	0.0006560436572	0.0003681062249	0.0005200660426	0.6075116936
D8B26_002898	0.001521777231	0.0006104207543	0.001298426499	0.6073939878
D8B26_003861	0.001166715792	0.000441422095	0.001374619282	0.607017511
D8B26_004650	0.001794023981	0.001523943497	0.001746328917	0.6070021808
D8B26_006022	0.0003883727183	0	0.0002190820462	0.6067721383
D8B26_004916	0.0006369044043	0.0003813415049	0.0005027138537	0.6063535912
D8B26_000300	0.0003571300468	0.001049868766	0.001335728756	0.6062399139
D8B26_007440	0.001938297792	0.001426024955	0.002027706333	0.6060071
D8B26_006841	0.000288972486	0.0002210555402	0.0005174216689	0.6057281036
D8B26_001454	0.0004243051772	0.0002253013405	0.001146386233	0.6053910738
D8B26_004946	0.001250396715	0.0004137763174	0.0008697893177	0.6052824213
D8B26_007347	0.0001607200257	0.0001655903295	0.0001631551776	0.605105718
D8B26_001926	0.001253824783	0.000126000126	0.0008949714832	0.6048441802
D8B26_003366	0.001176144192	0.001174747581	0.001618804227	0.6047489045
D8B26_001213	0.003263258165	0	0.001867413632	0.6044340723
D8B26_000506	0.00133723071	0.0004067520846	0.0009490881974	0.6042056253
D8B26_002620	0.001523968503	0.001740644038	0.001778652754	0.6036797973
D8B26_000117	0.0006569020908	0.0007444890362	0.0007219080269	0.6035948327
D8B26_004117	0.0005906715954	0.0001787789398	0.0004600928599	0.6033376123
D8B26_008222	0.001204900833	0.001626390487	0.001523048805	0.6032149608
D8B26_002286	0.001212592885	0.001202766363	0.00122340206	0.6031592436
D8B26_007007	0.003904428904	0.001864801865	0.005679169316	0.6030421733
D8B26_001034	0.0006357155939	0.0001690545624	0.0004341628533	0.6027998348
D8B26_007309	0.0006461230836	0.0005516240247	0.0007621121394	0.6026485001
D8B26_007595	0.0009442659621	0.001005230706	0.001033077385	0.6026303642
D8B26_001827	0.001366822071	0.000376435159	0.000918944653	0.6026224682
D8B26_001891	0.001074219396	0.0008923421986	0.001154927593	0.602565796
D8B26_001255	0.01857753611	0.01881924012	0.0207174389	0.6021333539
D8B26_003679	0.0007366405715	0.0001984759879	0.0009819557807	0.6020835667
D8B26_002782	0.001700526127	0.000900041578	0.001632907914	0.6020053629
D8B26_000488	0.0006489336716	0.000830852316	0.0008444283342	0.6019744987
D8B26_002858	0.001209524875	0.0006154190444	0.00127879282	0.6013376598
D8B26_006265	0.001347708952	0.0008150470219	0.002302692237	0.6012407689
D8B26_004503	0.0003856663798	0.0007036059807	0.0005502800785	0.6012245104
D8B26_006732	0.002324076695	0.000457404231	0.003927963358	0.6010544815
D8B26_003655	0.0006462978599	0	0.000343997248	0.6009349766
D8B26_006474	0.001033815615	0.0007309273641	0.001003233637	0.6007722674
D8B26_003957	0.0006050366978	0.0003164807342	0.0005073000005	0.600243581
D8B26_003840	0.002397197123	0.001950539882	0.002079619727	0.5996888197
D8B26_006117	0.001226436855	0.0005826656956	0.001000969811	0.5996272377
D8B26_008157	NaN	0.0005828758558	NaN	0.5995700495
D8B26_001049	0.0009458049126	0.00107346528	0.001502322692	0.5993517018
D8B26_003755	NaN	0.0004226096144	NaN	0.5987319533
D8B26_004173	0.002514844884	0.001717145137	0.002699021289	0.5984455959
D8B26_001248	0.0006067744584	0.0007709604883	0.0007023046932	0.5980219482
D8B26_005508	NaN	0.001690368963	NaN	0.5979598275
D8B26_004731	0.001036126948	0.0009015777611	0.00106804555	0.5977609169
D8B26_002310	0.005674104749	0.00679578864	0.006381443098	0.5976588145
D8B26_002427	0.001256813661	0.001317523057	0.00153258932	0.5971609651
D8B26_001528	0.000535611225	0.0004344520474	0.0005159118062	0.5968552884
D8B26_002188	0.001361637925	0.001623009759	0.001838895817	0.5958154962
D8B26_006314	0.0133721112	0.001405728636	0.01335397317	0.5956256672
D8B26_000360	0.001044833099	0.000800273264	0.001727993203	0.5954713487
D8B26_005623	0.0008438475578	0.0003553449808	0.0006096605062	0.5950530035
D8B26_001658	0.001347955089	0.0011184686	0.001556109352	0.5947951522
D8B26_008092	0.000824097755	0.0005270092227	0.001925908703	0.5946606435
D8B26_002655	0.000611118977	0.0005431093007	0.00076964687	0.5940398759
D8B26_003167	0.001402257873	0.0007272727273	0.001117052882	0.5940318038
D8B26_003390	0.001644682115	0.0004848484848	0.001656210086	0.5939737827
D8B26_006188	0.0008611552729	0.0005733005733	0.001912005588	0.593909614
D8B26_006839	0.0008431339355	0.0001692906721	0.0005228094285	0.5938822636
D8B26_007018	0.0007950858564	0.002092871158	0.001538875851	0.5936981758
D8B26_000166	0.0007050019754	0.0006663493574	0.0007740245075	0.5936774531
D8B26_000588	0.002464031763	0.001228015667	0.001902670444	0.5934126546
D8B26_007439	0.001527115714	0.0009324009324	0.001411506602	0.59179029
D8B26_000710	0.001275884546	0.001113386902	0.001651235569	0.5917676238
D8B26_005421	0.0009785389315	0	0.0005134223265	0.5916425321
D8B26_005785	0.001162992913	0.00192165558	0.001918394852	0.5915876808
D8B26_002719	0.0008854630867	0.001491477273	0.002337831439	0.590470826
D8B26_002237	0.002215891105	0.0008288008288	0.001673344811	0.5903843512
D8B26_006107	0.002466648105	0.001405357927	0.002781437564	0.5903565412
D8B26_002084	0.0008912655971	0.001501743095	0.001352673008	0.590342181
D8B26_002570	0.001643052742	0.001549132414	0.001951040574	0.590154586
D8B26_006369	0.0005894985052	0.0003181420504	0.0004772130756	0.5901443981
D8B26_001082	0.0003190243086	0	0.0001621271077	0.5901282276
D8B26_003023	0.003759719861	0.002948579648	0.004142394822	0.5899895527
D8B26_007548	0.001101255885	0.001095290252	0.001605351889	0.5896584966
D8B26_007113	0.0005299417064	0	0.0002649708532	0.5893479343
D8B26_007319	0.000877860134	0.0005050505051	0.0006643229682	0.5885205468
D8B26_004554	0.001113998262	0.0008472549622	0.001076150456	0.5883280552
D8B26_003264	0.0005002446611	0.0004456327986	0.0004620163573	0.5883234234
D8B26_002940	NaN	0.001051478642	NaN	0.5881836315
D8B26_003243	0.0007096214875	0.001671891327	0.002704329544	0.5880845612
D8B26_004489	0.0005853087504	0	0.0002926543752	0.5880233244
D8B26_004332	0.001602369072	0.001509066569	0.00194539298	0.5878322587
D8B26_002256	0.000509499657	0.0004391743522	0.0004499384295	0.5876186284
D8B26_003738	0.0009401251478	0.001672681446	0.002407596481	0.5872317037
D8B26_004231	0.003884248415	0.0009015777611	0.002659065129	0.5870997287
D8B26_002808	0.001179089414	0.0007686007686	0.001184546621	0.5870775273
D8B26_006418	0.001387936682	0.0004351204351	0.001350610174	0.5868802225
D8B26_000984	0.001428571429	0.001015873016	0.001492777335	0.5862562189
D8B26_006632	0.002371102815	0.003773584906	0.003573470555	0.5859361307
D8B26_000399	0.002102472691	0.001017164654	0.002131558281	0.5856830372
D8B26_005984	0.0006485462079	0.0002376708259	0.0004811669172	0.5856378272
D8B26_005627	0.001616571393	0.001483803553	0.001794824513	0.58558946
D8B26_000468	0.001609805303	0.000422832981	0.001095082148	0.5854620771
D8B26_003013	0.0009135472371	0	0.0004901960784	0.5853658537
D8B26_006465	0.002040041322	0.001451274976	0.003036014344	0.5853522421
D8B26_005183	0.001399573219	0.002416188463	0.001980919218	0.5852050229
D8B26_003374	0.0003698961445	0.0001707212975	0.0002686349828	0.5847585528
D8B26_002991	0.00198260419	0.0005511316536	0.00143412737	0.5847222499
D8B26_006010	0.002631755961	0.002172670097	0.003182490835	0.5846933542
D8B26_004548	0.0008259235446	0.001190793566	0.001189225357	0.5846628212
D8B26_006797	0.00276014272	0.002268995372	0.002981129756	0.5846539829
D8B26_000073	0.001906737699	0.001460937054	0.001782531194	0.5846208002
D8B26_007910	0.00118835413	0.0004268032437	0.0008870812516	0.5843053872
D8B26_004741	0.002037178508	0.0008842221608	0.001701260775	0.5841323885
D8B26_000915	0.0005420782785	0.0002068466232	0.0003779289494	0.5839168132
D8B26_000229	0.0004321287744	0.0008699434537	0.0007391676404	0.5837069422
D8B26_007814	0.0008808606451	0.002598962599	0.002026625556	0.5836148027
D8B26_003971	0.000357178575	0.000257168574	0.0006416608047	0.5831173399
D8B26_001720	0.0007942514881	0.001009166597	0.001136961386	0.5829376565
D8B26_003558	0.0008635799275	0.000412729445	0.0008193893393	0.5825031085
D8B26_008254	0.004799957803	0.004747927782	0.00506186204	0.5824443497
D8B26_002926	0.0009452816939	0.0003738685557	0.0007321110262	0.5823493492
D8B26_006978	NaN	0.0008815426997	NaN	0.582335589
D8B26_003323	0.001106612957	0.0008971452254	0.001860687228	0.5815654851
D8B26_003174	0.001139930008	0.0009611533841	0.001117026707	0.5811004562
D8B26_003604	0.000702779618	0.0007575757576	0.0007074420677	0.5807622505
D8B26_005791	0.0008138287561	0.0008220502901	0.001081747163	0.5806750472
D8B26_001181	0.0006868620665	0.0008103317296	0.0009458835446	0.5800984862
D8B26_002451	0.0007894066718	0.0004329004329	0.000585688821	0.5791580442
D8B26_007880	0.01094567358	0.009625668449	0.01080877984	0.5787005247
D8B26_006641	0.0005520552055	0.0008208820882	0.000722895819	0.5786446022
D8B26_003266	0.001233302706	0.0001825483753	0.0007261666989	0.5785034222
D8B26_000492	0.001031804484	0.000562511341	0.0008512386991	0.5779104652
D8B26_000346	0.001313552891	0	0.0006862745098	0.5774728965
D8B26_003746	0.000947961882	0.0005366643535	0.0009103155488	0.5767652717
D8B26_004061	0.001010315514	0.0007657805492	0.00106179656	0.5766645304
D8B26_007763	0.002777163361	0.003067168031	0.003233277385	0.5765172534
D8B26_005580	0.002216904436	0.001609742706	0.002751458939	0.5761513402
D8B26_008179	0.002477944194	0.00176337424	0.003028746235	0.5758881968
D8B26_003036	0.001694654846	0.0003463203463	0.001433741541	0.5756725769
D8B26_000068	0.00296225825	0.0009593653429	0.00239095223	0.5752871702
D8B26_004582	0.0009858937964	0.0007182940516	0.0009726898616	0.5752204661
D8B26_001437	0.001284082657	0.0005050505051	0.001341849871	0.574844569
D8B26_005268	0.0005225319203	0.0009548864854	0.0007952611036	0.5747776908
D8B26_004192	0.0005497526113	0.0005664117814	0.0005379711262	0.5745411251
D8B26_005042	0.003241981896	0.0004056647008	0.002035901013	0.5743739043
D8B26_002255	0.00140398925	0.001075657235	0.00148032723	0.5743708745
D8B26_006615	0.001726697341	0.0009176942931	0.001560417686	0.5741222473
D8B26_004809	0.002739406914	0.002315963606	0.002512351658	0.5740108723
D8B26_003210	0.0006968732221	0.0002754820937	0.0004920108726	0.5735270116
D8B26_005632	0.0006502518513	0.0001099928505	0.0003930626862	0.5733203701
D8B26_002757	0.001313859772	0.002927353297	0.00239601682	0.5732995091
D8B26_004460	0.0006172918143	0.0008026968242	0.0008694043655	0.5723580336
D8B26_000302	0.001658833591	0.0008417508418	0.001275004951	0.5720759277
D8B26_000421	0.001264775617	0.001812335574	0.002357125253	0.5715411726
D8B26_001347	NaN	0.001600344538	NaN	0.5714431642
D8B26_002608	0.002588332967	0.001383700014	0.00198601649	0.5714285714
D8B26_000597	0.001039166815	0.0006034369671	0.0008218163298	0.5710806897
D8B26_001608	0.001115797854	0.0005600560056	0.001150115012	0.5708920449
D8B26_002977	0.001466206714	0.0007412252017	0.001625437618	0.5701225752
D8B26_006071	0.004746377676	0.008750665725	0.006624806625	0.5693687921
D8B26_000278	0.0005863967286	0.0002311947816	0.0006359825323	0.5686267427
D8B26_002292	0.002151295303	0.001772018354	0.001953659371	0.5683279925
D8B26_007026	0.004954156954	NaN	NaN	0.5680188329
D8B26_005590	0.0009081024244	0.000443188743	0.0008700837822	0.5676856674
D8B26_004556	0.001044269622	0.0008118132829	0.0009365492995	0.5674535572
D8B26_002546	0.0009276974399	0.0003677738191	0.0006614069602	0.5672161382
D8B26_007832	0.002366454178	0.002359882006	0.003292950326	0.5671821793
D8B26_002353	0.0009037023261	0.0007911753518	0.0009814354444	0.5670125131
D8B26_006789	0.001044971633	0.0002106002106	0.0007256472774	0.5669289334
D8B26_004917	0.00137452961	0.001373737374	0.001523649169	0.5662182698
D8B26_007717	0.00230644799	0.002514307158	0.002546932787	0.5661308249
D8B26_000071	0.003459567033	0.001804991496	0.003158735117	0.5660267228
D8B26_000624	0.001228958485	0.0006626630772	0.001047592365	0.5658928889
D8B26_007338	0.002049244091	0.0001511373082	0.001254730222	0.5653558985
D8B26_004303	0.0007062104507	0.0009930959426	0.0008732602315	0.5647421872
D8B26_000178	0.0007327551022	0.001277955272	0.001537646717	0.5643491224
D8B26_003312	0.00116209216	0.0006696802277	0.001309815739	0.5643055006
D8B26_000104	0.002009398801	0.001395775941	0.001706908659	0.5641497524
D8B26_004930	NaN	0.002301495972	NaN	0.5636595445
D8B26_004327	0.0005442287301	0.0004245608449	0.0006633763201	0.5631750123
D8B26_006563	0.001263582854	0.0008931419458	0.001268880758	0.5629081584
D8B26_000740	0.001517085227	0.0009324009324	0.001315803352	0.5625969116
D8B26_001516	0.0007945799801	0.0008845855	0.001184838289	0.5625234698
D8B26_006065	0.002311278047	0.0007215007215	0.001748047704	0.5620867649
D8B26_001911	0.002040076049	0.001388114272	0.001777063307	0.5618226346
D8B26_007780	0.0008586970682	0.0003240965808	0.0005921911789	0.5617367146
D8B26_002080	0.00108072456	0.001191658391	0.001241594748	0.561362357
D8B26_000748	0.001860796453	0.000944933203	0.002297644375	0.5611432959
D8B26_004670	0.004516634682	0.005698718438	0.007037863707	0.5607923672
D8B26_003128	0.002541584617	0.001311544767	0.002617801047	0.5603621557
D8B26_004771	0.0001233197682	0.000609872308	0.0004390931139	0.5603431228
D8B26_003205	NaN	0.001096437746	NaN	0.5597017533
D8B26_007625	0.0006233149778	0.0004599235933	0.0006010861004	0.5595643015
D8B26_005150	0.003439463985	0.0034491254	0.003376664783	0.5594405594
D8B26_000105	0.0007593297285	0.001748027659	0.001289867139	0.5592217919
D8B26_000435	0.0007476940575	0.0006886449947	0.0009080963638	0.559181765
D8B26_003780	0.001176440805	0.001017695755	0.001451936436	0.5589459604
D8B26_000814	0.001052542229	NaN	NaN	0.5589219038
D8B26_005545	0.000776068003	0.0003092145949	0.0005547673615	0.5586273518
D8B26_000023	0.001301338773	0.00267331297	0.002399561223	0.5582932476
D8B26_007147	0.003179623999	0.002713408596	0.003024769028	0.5580626327
D8B26_008065	0.0007086515451	0.0005560189046	0.002812801518	0.5576967727
D8B26_003220	0.001235351186	0.0003424071221	0.0008459470075	0.5573256725
D8B26_001232	0.001178705083	0.00032599837	0.001227941721	0.5570891529
D8B26_004977	0.002124482089	0.0004881025015	0.00145503595	0.5567772347
D8B26_004414	0.001923859742	0.00182731841	0.001975116223	0.5567096527
D8B26_004073	0.0006417112299	0.0003924963925	0.0006705712588	0.5563689199
D8B26_001823	0.0007014113327	0.000731788015	0.0008185676326	0.5562573606
D8B26_008085	0.001372059697	0.0004848484848	0.001610988781	0.556195475
D8B26_001143	0.0004867307499	0.0006724427777	0.0007954888338	0.5559268529
D8B26_004226	0.0009348625527	0.0006601567872	0.0008899172377	0.5557201012
D8B26_006694	NaN	0	NaN	0.5556493218
D8B26_001234	0.001075494174	0.0006763671962	0.001175739829	0.5553201958
D8B26_001244	0.002284550184	0.001830550402	0.00208810797	0.5551389521
D8B26_002993	0.003036605301	0.001632769649	0.002526276968	0.5550482671
D8B26_007611	0.001803359398	0.0005973492626	0.001414571918	0.5548755794
D8B26_006921	0.001090007581	0.0002089864159	0.0006638392034	0.5547684718
D8B26_000961	0.001091089064	0.0007018964703	0.0009448606331	0.5546540455
D8B26_003965	0.001630734134	0.0008847600088	0.004892202402	0.554617722
D8B26_002788	0.001014956153	0.001084777738	0.001144426642	0.554583917
D8B26_002280	0.0006311944857	0.0002904443799	0.0004684127499	0.5542327314
D8B26_001551	0.0006375332685	0.0006633499171	0.001387891204	0.5536752582
D8B26_005281	0.000309922757	0.001823030303	0.001263458111	0.5534626734
D8B26_004634	0.0006507653566	0.0008245722531	0.0007457528466	0.5531331257
D8B26_003477	0.0006435069209	0.001167482187	0.001752046862	0.5530075588
D8B26_001265	0.001827760152	0.001153402537	0.002551173001	0.5528186742
D8B26_004679	0.002133728635	0.001082994897	0.002177628315	0.5528159616
D8B26_000684	0.001617577469	0.0007711586659	0.00134282642	0.5520405264
D8B26_004409	0.0002704530088	0.001065830721	0.001078738706	0.5516991394
D8B26_004840	0.001472859804	0.002653836258	0.002093892387	0.5516707359
D8B26_006002	0.001455843435	0.0004472772	0.0009800632766	0.5507067844
D8B26_005613	0.001222169084	0.00118255728	0.001219251337	0.550606593
D8B26_004180	0.001179942356	0.000702000702	0.001136736431	0.5504461156
D8B26_002171	0.002646433374	0.002591706539	0.003031475748	0.5504012249
D8B26_007195	NaN	0.003621974847	NaN	0.5503076408
D8B26_000894	0.0007669548324	0.0003723239218	0.0006625175668	0.5501848429
D8B26_000708	0.0007160114787	0.0003823726221	0.0005566895528	0.5498097465
D8B26_003141	0.00366029843	0.002382697947	0.00384987206	0.5496585829
D8B26_004149	0.001755275366	0.001112037809	0.001406400759	0.549021653
D8B26_003979	0.0008873947368	0.0001480604086	0.0005849837714	0.548981563
D8B26_000133	0.0007249606035	0.0007412746185	0.0007750135627	0.5489282538
D8B26_007520	0.002676461263	0.002935181411	0.003115432883	0.5488610555
D8B26_004133	0.0009659072433	0.001356852103	0.001493202437	0.5483209671
D8B26_002482	0.006911260775	0.002479338843	0.007219251337	0.548006059
D8B26_008126	0.0008391733613	0.0002490660025	0.001112250629	0.5479575132
D8B26_002291	0.0006565243421	0.00122591273	0.0009870400292	0.5478400971
D8B26_006145	0.001834436317	0.0009752699408	0.002304997234	0.5476855048
D8B26_003048	0.001344011783	0.0009560392659	0.00132811127	0.5473256075
D8B26_002897	0.0006645673791	0.0001407806286	0.0007877504291	0.5473087571
D8B26_004844	0.001104611053	0	0.000592183182	0.5472545356
D8B26_002127	0.0009116455834	0.0007788025179	0.0009672827788	0.5471880967
D8B26_004257	0.0003798347469	0.0005743217713	0.0005378710088	0.5470874572
D8B26_001899	0.0003793704053	0.0004901960784	0.0004640112848	0.5469913164
D8B26_002374	NaN	0.0009347203377	NaN	0.5463452094
D8B26_004613	0.001662653365	0.001063264221	0.001473316599	0.5459163952
D8B26_003963	0.001463436104	0.0008658008658	0.00283177244	0.545418287
D8B26_006579	0.0009655377302	0.0008741258741	0.001195495681	0.5453365732
D8B26_004102	0.0009431563005	0.0009073460129	0.00138736353	0.5450535933
D8B26_002195	0.0008762863434	0.0002546473135	0.0008500726494	0.5447208674
D8B26_005108	0.002818570899	0.002368866328	0.003137526353	0.5445777107
D8B26_001506	0.0008263736169	0.0006330226833	0.003011684716	0.5445321698
D8B26_006131	0.0005086429384	0.0006746931891	0.001142735929	0.5438094788
D8B26_007172	0.0008337083277	0.001186028583	0.001135447953	0.5433041112
D8B26_006205	0.001738605125	0.0006285072952	0.002924671552	0.5430447457
D8B26_003485	0.00074709028	0.0004159239453	0.0009284016637	0.542817606
D8B26_001432	0.001083832172	0.0001761804087	0.001513078804	0.542574604
D8B26_000029	0.001131407364	0.001263518578	0.001298028222	0.5423609978
D8B26_004632	0.0008764367375	0.001317375011	0.001198069589	0.5423126326
D8B26_000965	0.0004358041534	0.0005622390343	0.0006727325343	0.5422668071
D8B26_002670	0.000826475013	0.001740812379	0.001699567641	0.5421540944
D8B26_005211	0.001277952258	0.001394901395	0.001336898396	0.541806959
D8B26_005319	0.0005416879248	0.0006424670736	0.0005920774992	0.5411581039
D8B26_004363	0.0008233002885	0.0005933460479	0.0007096290519	0.5409073098
D8B26_001353	0.0009295474226	0.0004179728318	0.0007311289472	0.5405260375
D8B26_004234	0.001135183922	0.0005152193072	0.0008932594799	0.5405256791
D8B26_001284	0.001967693349	0.000563777308	0.001359698213	0.5404558232
D8B26_006913	0.0004695915512	0	0.0002371916509	0.540440581
D8B26_004130	0.0017748346	0.0002827004994	0.001387695917	0.5401946808
D8B26_000905	NaN	0.0005536130536	NaN	0.5399187412
D8B26_007857	0.001066851588	0.000604549233	0.0008845977747	0.5397858796
D8B26_007681	0.001416241317	0.002628696605	0.00207843846	0.5396975279
D8B26_003032	0.001729957931	0.0002023574645	0.001672424927	0.5395145585
D8B26_006776	0.001086747643	NaN	NaN	0.5394074702
D8B26_000113	0.0004357298475	0	0.0002178649237	0.5391438966
D8B26_003320	0.001371177842	0.001096942273	0.001790596946	0.5383703296
D8B26_004379	0.00170909358	0.0007899216888	0.001341905506	0.5375287616
D8B26_005915	0.0007818119273	0.0002126528442	0.0005535228445	0.5370848522
D8B26_007064	0.0009032361974	0.0007548007548	0.0008520890874	0.5367420091
D8B26_004680	0.0007320371726	0.000534345778	0.0008333643519	0.5367001743
D8B26_004807	0.002807168357	0.0023988006	0.002721901082	0.5361326619
D8B26_008420	0.0008107679246	0.001110520409	0.001216151887	0.5360783288
D8B26_002064	0.0007499577655	0.001062887511	0.001085666537	0.5360021579
D8B26_004399	0.002191853172	0.0008978675645	0.001571268238	0.5354150564
D8B26_001491	0.0006648852759	0.0002093875414	0.00075783236	0.5351316347
D8B26_002964	0.00189804254	0.001695274423	0.002345960635	0.5350722496
D8B26_004273	0.0009442443478	0.0006900278505	0.0009016575828	0.5350408271
D8B26_000231	0.0008259613067	0.001069518717	0.001153402537	0.5347592364
D8B26_006052	0.002100503501	0.001071943929	0.001873476663	0.5346787569
D8B26_002630	0.0005721350124	0.0006256109482	0.0007604508079	0.5346129988
D8B26_008323	0.01260245019	NaN	NaN	0.5338799807
D8B26_001268	NaN	NaN	NaN	0.5336162808
D8B26_002488	0.00163678965	0.001143510577	0.00218191908	0.53359707
D8B26_008045	0.001108114834	0.0001036001036	0.0009065009065	0.5334441367
D8B26_001903	0.0005460655615	0	0.0002778439311	0.5330944578
D8B26_006951	0.0007410889764	0.001198801199	0.001003898063	0.5326629477
D8B26_003743	0.0007137598703	0.002248904136	0.002158095943	0.532431495
D8B26_000590	0.003428451776	0.0009477490959	0.002185984757	0.532348367
D8B26_000977	0.00152919725	0.000726854153	0.001145089438	0.5321136921
D8B26_005291	0.0006589782547	0.001037217816	0.0008658435919	0.5313703476
D8B26_003258	0.0004309046135	0.000171688557	0.0003080294698	0.5311266437
D8B26_004094	0.0008419371223	0.001953034178	0.001891944874	0.5309058947
D8B26_006037	0.001432637127	0.001030396703	0.001509779126	0.530904289
D8B26_005815	0.001083607451	0.0004498594189	0.001017145377	0.5308043296
D8B26_003077	0.001308569058	0.0004623347907	0.0009725584791	0.5307438502
D8B26_007387	0.001617168323	0.001135181156	0.001588697157	0.5301549625
D8B26_004420	0.0005513183912	0.000695479384	0.000736389936	0.530149344
D8B26_003504	0.00100602882	0.001140819964	0.001566530355	0.5298368084
D8B26_003473	0.0004244793429	0.0003739930955	0.0005549256527	0.5290364563
D8B26_002439	0.001065191377	0.0005092946269	0.0008438312937	0.5286322306
D8B26_004693	0.00123141526	0.0007053283207	0.00101474068	0.5283173047
D8B26_003930	0.001368922225	0.0002361275089	0.0009514549622	0.5282443445
D8B26_003470	0.001810316453	0.0002180074123	0.001272778569	0.5279210423
D8B26_006499	0.0006712696586	0.001016494054	0.0009899817234	0.5277417888
D8B26_007561	0.0008657579959	0.001561065197	0.001505698698	0.5275665399
D8B26_000459	0.001046579977	0.0004224551141	0.0009868436773	0.5274327391
D8B26_008301	0.004505647918	NaN	NaN	0.5273988407
D8B26_000134	0.0006218310717	0.0006111535523	0.0006331615328	0.5273209874
D8B26_002852	0.001078772294	0.0007203179334	0.001161567459	0.526872034
D8B26_006603	0.0008988832518	0.001087801088	0.001308332191	0.5264181477
D8B26_002473	0.000943042448	0.00174332154	0.001465837835	0.5263541484
D8B26_002157	0.00105539143	0.0006865861411	0.0009797688942	0.5260429682
D8B26_003059	0.002491089875	0.0008259769759	0.002236514863	0.5254972959
D8B26_007228	0.001201491348	0.001051257629	0.002353895178	0.5250182743
D8B26_007619	0.001551515152	0.001124848485	0.001739750446	0.5249268524
D8B26_004019	0.002187696905	0.001459854015	0.003298333268	0.5244851919
D8B26_003217	0.003114501581	0.002441476375	0.004219783562	0.5243758673
D8B26_000003	0.006430359796	NaN	NaN	0.524032979
D8B26_005948	0.001563729505	0.0004095004095	0.001183335742	0.5240026376
D8B26_004597	0.0005842947019	0.001159201159	0.0009135009135	0.5239569631
D8B26_008298	0.002376323487	0.0008424008424	0.001781157904	0.5236614925
D8B26_007943	0.003465628676	0.003017934447	0.00367783477	0.5235117408
D8B26_005617	0.003646161765	0.001654427281	0.003542718683	0.5232675756
D8B26_002056	0.0007661756888	0.0005240373661	0.0006366182837	0.5232188295
D8B26_001036	0.001740448886	0.001742584406	0.002294713423	0.5230517606
D8B26_001759	0.0008715503399	0.0007489078427	0.002310764123	0.5228857926
D8B26_004049	0.002040087785	0.001759530792	0.002664812259	0.522440261
D8B26_000988	0.001246521336	0.0001546072975	0.0007730364873	0.5223316131
D8B26_001974	0.000486391896	0.0006097560976	0.0006698078344	0.5223038202
D8B26_001944	0.0006006885942	0.0002324616023	0.0004419700632	0.5217105967
D8B26_004914	0.0022133459	0.00197044335	0.002269873467	0.5215041934
D8B26_002551	0.003003003003	0.002074802075	0.003765797883	0.5213788134
D8B26_002667	0.001305214439	0.0008058423571	0.001439356906	0.5211855077
D8B26_006609	0.001264923339	0.001207955847	0.001395090995	0.5208237031
D8B26_007883	0.003434343434	0.003670995671	0.003602615714	0.5207794394
D8B26_007104	0.001661130779	0.001459034792	0.001762489508	0.5205696746
D8B26_008252	0.002289727461	0.004837901321	0.00372119843	0.5203464649
D8B26_003028	0.001313124569	0.0006743291964	0.001034920211	0.5198475476
D8B26_002467	0.0007523142092	0.001091146297	0.001044751649	0.5197986716
D8B26_002970	0.001521215267	0.0004945880652	0.0012196855	0.5186110685
D8B26_000811	0.0003305838081	0	0.0001682045367	0.5185961576
D8B26_001896	0.001026305839	0.001693207015	0.001523649169	0.5182568848
D8B26_006745	0.0009512541423	0.0005054115982	0.001062598872	0.5179444874
D8B26_005680	0.0005413143366	0.000431359862	0.0004947951358	0.5179308829
D8B26_002621	0.002118320276	0.001611905424	0.002132986408	0.517807787
D8B26_004128	0.003287528454	0.00064402951	0.003046983338	0.5176660894
D8B26_007614	0.000524981761	0.0006444188723	0.0006566032627	0.5171875874
D8B26_001813	0.001495167841	0.0004991840261	0.001379720555	0.5170471193
D8B26_007175	0.0009673317431	0.000790513834	0.0009084881208	0.5170242649
D8B26_001505	0.000760358513	0.0009594627009	0.001403919687	0.5169748286
D8B26_007143	NaN	NaN	NaN	0.5162216565
D8B26_007918	0.0006087046214	0	0.000311616089	0.5161585856
D8B26_006370	0.0006947301065	0.0005450959297	0.0008459112532	0.5160833073
D8B26_005253	0.0005577420199	0.0003773439606	0.0005075054732	0.5160380245
D8B26_002772	0.001199481041	0.001407331744	0.001492118809	0.5160332885
D8B26_004528	0.00097858194	NaN	NaN	0.516028396
D8B26_007552	0.0008615567439	0.001349482909	0.001539661319	0.5159049984
D8B26_004246	0.0004920334184	0.0002795248078	0.0004069552349	0.514884493
D8B26_003923	0.001274930828	0.0005322687957	0.001077685692	0.5143863971
D8B26_001707	0.0007265752151	0.001449275362	0.001165253213	0.5139945652
D8B26_000450	0.0009589199304	0.0003186686731	0.0008287815436	0.5138676098
D8B26_005916	0.001703536556	0.0007006480995	0.001360081605	0.5138254725
D8B26_008289	NaN	0.001221665474	NaN	0.5133655532
D8B26_004832	0.0003713606655	0.001147842057	0.0007596013612	0.5132586181
D8B26_008229	0.002134138633	0.001337846551	0.001916458073	0.5130443152
D8B26_004013	0.0007912734666	0.0008100445525	0.001585434792	0.5126501472
D8B26_004857	0.0009832608253	0.001910335318	0.00157578923	0.511589404
D8B26_001811	0.0008927195378	0.0004745662168	0.0009843177965	0.5115568788
D8B26_002823	0.0004917559846	0.0003917289236	0.0004633264369	0.5114328994
D8B26_006507	0.0005658829188	0.0005497148354	0.0007922360864	0.5112733284
D8B26_005510	0.0002613134735	0.001078851341	0.0007186120522	0.5111531567
D8B26_002536	0.0008400032621	0.001663695781	0.001251266995	0.5110526456
D8B26_004601	0.0005483205243	0.0007868155237	0.0008005754136	0.5110200787
D8B26_003357	0.0011330175	0.0005785444668	0.0009670076095	0.5109763233
D8B26_000781	0.001347933113	0.001523809524	0.001609371021	0.5107615928
D8B26_001179	0.0006249942556	0.0003308793118	0.000580660753	0.5106575717
D8B26_007499	0.00164585019	NaN	NaN	0.510510711
D8B26_005330	0.001060374301	NaN	NaN	0.5103773937
D8B26_001630	0.003061701487	0.001680310211	0.002820581054	0.5102752671
D8B26_003120	0.000620554084	0.001104502974	0.001405617472	0.5097850778
D8B26_005882	0.001162986039	0.0003335058364	0.000812624515	0.5097844339
D8B26_000392	0.002521300585	0.0002942041777	0.00177387813	0.5096008121
D8B26_001872	0.0003939173874	0.0006135428358	0.0005424616536	0.5095442294
D8B26_004343	0.001742688417	0.00354432446	0.002924546442	0.5095131969
D8B26_003538	0.002124938316	0.001848998459	0.002432097646	0.5090098646
D8B26_006875	0.002902635256	0.002948402948	0.003257937081	0.5088424437
D8B26_005445	0.001196037454	0.001306165099	0.00149440654	0.508755732
D8B26_000637	NaN	0.001287001287	NaN	0.5087084946
D8B26_005796	0.002597189057	0.003582999809	0.004579647754	0.5085858306
D8B26_002095	0.0008244646254	0.0006813699121	0.000862259912	0.5085174779
D8B26_002496	0.001672440569	0.0006689762275	0.001440547549	0.5083710915
D8B26_004825	0.002606341907	0.0008197921241	0.002299206903	0.508198567
D8B26_005160	0.003178015751	0.0003084277893	0.002204351553	0.5081723626
D8B26_006417	0.0009797346169	0.0005487470276	0.00079173795	0.5081506396
D8B26_005512	0.001227613605	0.00157098302	0.001408811185	0.508136713
D8B26_008135	0.002667044779	0.001033057851	0.002947253281	0.5077760182
D8B26_008334	0.001619839855	0.0002405002405	0.001092861387	0.5077725399
D8B26_000920	0.0008928268663	0.0008456659619	0.00121404318	0.507610862
D8B26_000024	0.0008854403318	0.0001320393477	0.0009126249034	0.5075921443
D8B26_005794	0.001850370308	0.001097590074	0.002007102053	0.507567563
D8B26_003387	0.002080797715	0.001009299978	0.002232051353	0.5074992963
D8B26_004996	0.001284026708	0	0.0007435558493	0.5074811532
D8B26_000944	0.001222018307	0.00132687825	0.001685745754	0.5073891791
D8B26_004954	0.001372008859	0.00132231405	0.002440447253	0.5073613682
D8B26_001555	0.00117348702	0.0003145915634	0.0008349832541	0.5071534706
D8B26_007351	0.00118835413	0.001315480385	0.00292943111	0.5068315344
D8B26_007872	0.0009094422591	0.001104882606	0.001123042441	0.5065752061
D8B26_004798	0.001952842817	0.001151612746	0.002165732345	0.5062137897
D8B26_006279	0.001152343398	0.0006978879706	0.001782531194	0.5061775138
D8B26_000369	0.0006834399036	0.0004031137059	0.0008698016321	0.5057093129
D8B26_000701	NaN	0.0001955034213	NaN	0.5054685857
D8B26_003777	0.0008048457716	0.0009859231723	0.001324669175	0.5054123598
D8B26_003700	0.0009151262509	0	0.0005232862376	0.5052645723
D8B26_006686	0.002099092628	0.0006766532233	0.001890484876	0.5051616025
D8B26_007182	0.01276645715	0.01647986931	0.0201979	0.5049931835
D8B26_005424	0.001431385952	0.0009113693324	0.001243751089	0.5049761955
D8B26_006650	0.001793334414	0.0005352223534	0.001226937056	0.5044157647
D8B26_006213	0.001536318288	0.0003843936191	0.001181445094	0.503850986
D8B26_007926	0.0007051071176	0.0005202236962	0.0006541047945	0.5036894134
D8B26_002191	0.001299998865	0.0006562439683	0.001109824358	0.5036400151
D8B26_001366	0.001163214334	0.0009768606142	0.001200125938	0.5034377195
D8B26_001928	0.001085282598	0.0005772005772	0.0008882340815	0.5032919727
D8B26_007496	0.002019179462	NaN	NaN	0.5028100979
D8B26_000169	0.001391776516	0.00204684991	0.001775673011	0.5022619562
D8B26_004762	0.0009273907	0.0006379585327	0.000795830624	0.5021449715
D8B26_005494	0.0005980496446	0.001133919844	0.0009660169053	0.5020945563
D8B26_007757	0.001233514167	0.0009475866153	0.001201902141	0.5019552297
D8B26_007054	0.0008912655971	0.0006368028107	0.0009364747216	0.501479887
D8B26_006706	0.001352488041	0.001287878788	0.00169384805	0.5013112598
D8B26_006105	0.001028690427	0.0004536730065	0.001012724057	0.5011199669
D8B26_003346	0.001620703808	0.0009995571582	0.001494555807	0.5010933368
D8B26_008088	0.001003705354	0	0.0006978485839	0.501043507
D8B26_007917	0.002550853933	0.002060827655	0.003998474909	0.5007932314
D8B26_006755	0.0006876431199	0.0005296409791	0.0006197689608	0.5005059035
D8B26_000247	0.001253568685	0.0007095343681	0.001223859832	0.5003838973
D8B26_002742	0.0005893407398	0.0003523608175	0.0004839779464	0.5000152177
D8B26_003393	0.00187178711	0.001222676694	0.001863378944	0.499828067
D8B26_007700	0.0008215781636	0.0007482229704	0.0008582557602	0.4995902391
D8B26_007487	0.001743210653	0.002139037433	0.002850739226	0.4994374076
D8B26_003574	0.002312951555	0.002402565145	0.002327119711	0.4991002445
D8B26_001695	0.0009394804425	0.0004059736117	0.0007083328016	0.4988291941
D8B26_008150	0.001348151749	0.0004591368228	0.001498946686	0.498801841
D8B26_003134	0.001179853742	0.0006589500152	0.001479067372	0.4987709738
D8B26_003189	0.0006199566155	0.0008482303794	0.001059664275	0.4987507812
D8B26_000054	0.0006613910678	0.0006493584553	0.0006586860645	0.4986321068
D8B26_003692	0.001078748652	0.0003316483458	0.001108378841	0.4985398682
D8B26_008215	0.001486382815	0.001205545509	0.001509422683	0.4984924623
D8B26_005736	0.0007731549267	0.0007828282828	0.001042595068	0.4981878728
D8B26_006211	0.0006566224251	0.0001930129319	0.0004399559476	0.4981779997
D8B26_003101	0.002082763521	0.0008016674683	0.001695290911	0.4981621523
D8B26_003594	0.0007345557397	0.0001419680028	0.0005639470036	0.4981611162
D8B26_004072	0.002372328576	0.001489092398	0.002441673565	0.4981491353
D8B26_006909	0.0008061961936	0.0007475637432	0.0007538457914	0.4980353635
D8B26_005804	0.00221586181	0.0025021538	0.002327866757	0.4978048649
D8B26_003927	0.003722730995	0.001547001547	0.003973530176	0.4973574108
D8B26_003681	0.0001594133588	0.0006109879281	0.001282552932	0.4972856996
D8B26_007925	0.001354288944	0.000354767184	0.001192339464	0.4968977921
D8B26_002005	0.00104115294	0.001271302537	0.001368326387	0.4967530932
D8B26_004174	0.0008431955694	0.0007555662728	0.0008534400015	0.496579335
D8B26_007838	0.00139942239	0.00094239987	0.001487433872	0.4965494782
D8B26_005472	0.0003022107485	0.0001044932079	0.0002043764214	0.4965270274
D8B26_008178	0.001725713614	0.000942979225	0.001646966524	0.4964976698
D8B26_006492	0.001457444909	0.002301431525	0.002346693129	0.4963634887
D8B26_001975	0.0004589172451	0.0009197667734	0.0007849900246	0.4962418011
D8B26_004300	0.000782748229	0.0006048509043	0.0007222631386	0.4961555523
D8B26_001792	0.0007300153673	0.000433573684	0.0006098862562	0.4958954769
D8B26_005682	NaN	0.0007906966963	NaN	0.4956758986
D8B26_005737	0.0009184595234	0.0005505849966	0.0008182713741	0.4955685173
D8B26_001955	0.001360248897	0.001016093378	0.00164308595	0.495521846
D8B26_008234	0.001014258517	0.0004063963248	0.0008148343904	0.495477905
D8B26_006551	0.0004785952554	0.0004904536696	0.0005014442281	0.4951596547
D8B26_007450	0.0009955908037	0.001555663588	0.002090740688	0.4951409965
D8B26_006911	0.001788067005	0.00146809712	0.002361023461	0.4946361813
D8B26_007770	0.0009623880228	0.000878829333	0.0009510084347	0.4944533974
D8B26_004568	0.000986225402	0.0004151100042	0.0007060939776	0.4941607294
D8B26_005040	0.001832807715	0.001212121212	0.001522007404	0.4941457687
D8B26_006077	0.0008532115604	0.0007354443309	0.0008672314687	0.4940314864
D8B26_002136	0.0001960784314	0.001042424242	0.000696969697	0.493602465
D8B26_004470	0.0009033423668	0.001149708467	0.001125554928	0.4935998868
D8B26_006481	0.001781614254	0.001328095773	0.001792159063	0.4932098219
D8B26_001023	NaN	0.0005008765339	NaN	0.4931654366
D8B26_006790	0.0007502633136	0.0007224563516	0.001070305706	0.4925089317
D8B26_008273	0.00210354632	0.0007728289607	0.001540274438	0.4923625498
D8B26_003278	0.001410420305	0.0006121824304	0.001089324619	0.4922606385
D8B26_001341	0.0007711987291	0.0004710315591	0.0006672947087	0.4922474441
D8B26_006160	0.001292233255	0.0002068466232	0.0008943074593	0.4921839168
D8B26_005952	0.001228399062	0.0002723867892	0.0008733206522	0.4920120435
D8B26_005779	0.0009004463305	0.000659250103	0.001143552151	0.4918365593
D8B26_005460	0.00139101095	0.0008008658009	0.001281194296	0.4915519603
D8B26_001625	0.002041035037	0.001821891847	0.002487188057	0.4915086753
D8B26_001756	0.0004956168881	0.001062760304	0.000882817582	0.4913950349
D8B26_004598	0.0006614423929	0.0004900759618	0.0005693529556	0.4910390986
D8B26_005974	0.001290339745	0.0006331976481	0.001503179291	0.4907571352
D8B26_005662	0.001972943149	0.0009828009828	0.001995884349	0.4902257253
D8B26_006956	0.0004903402962	0.0002942041777	0.0004283266705	0.489569601
D8B26_007226	0.0009774853205	0.0002412181517	0.0008321435012	0.4893025466
D8B26_001607	0.001374799548	0.00111415262	0.001377153656	0.4891110324
D8B26_000966	0.0008272903843	0.0002484154383	0.0006575702778	0.4890131616
D8B26_005553	0.0006119276375	0.0009338669716	0.00081138802	0.4889723319
D8B26_006086	0.001294500844	0.0009399677569	0.001462672125	0.4889125316
D8B26_007031	0.0009268717134	0.0005448586994	0.001573901607	0.4888544741
D8B26_001637	0.0002085473688	0.0003731900284	0.000293063934	0.4888495897
D8B26_002043	0.0006315728241	0.0005085823268	0.0005827505828	0.4888223644
D8B26_005879	0.0006995192137	0.0001207292044	0.0004633870933	0.4886355489
D8B26_001757	0.0007654639703	0.0007523510972	0.0007523510972	0.4886085128
D8B26_001245	0.002758734636	0.002777118443	0.002968752182	0.4884685417
D8B26_005811	0.0006510474518	0.000435058461	0.0006102652477	0.4884629063
D8B26_003514	0.0008515625214	0.0006423683843	0.0007680491551	0.4884542849
D8B26_007289	0.0003886979646	0	0.0001977736339	0.4881572359
D8B26_002524	0.0005710633304	0.0005029548598	0.0005448677648	0.4881034043
D8B26_003403	0.0004486479055	8.20E-05	0.0002798019195	0.488045038
D8B26_006034	0.001070439921	0.000621383094	0.0009097397577	0.4877025187
D8B26_006163	0.0004805569991	0.0007219530731	0.0005979023128	0.4873646947
D8B26_000325	0.001523315138	0.0005837410937	0.001229593048	0.4863025521
D8B26_005913	0.00115623645	0.000351000351	0.001404001404	0.486048458
D8B26_006239	0.001458434614	0.0008456659619	0.001533805911	0.4859940387
D8B26_001243	0.001330146384	0.001264713248	0.001451989511	0.4858303293
D8B26_000020	0.001001475859	0.001498859563	0.001559714795	0.4857849197
D8B26_001109	0.002073289715	0	0.001434802571	0.4854963582
D8B26_003987	0.0009060706735	0.0002013490386	0.0005655539171	0.4854567103
D8B26_000872	0.00105642668	0.0002054442732	0.0006843107043	0.4850142442
D8B26_003214	0.002008399873	0.00101701951	0.001962615681	0.484901735
D8B26_001149	0.001068632065	0.001998001998	0.002553002553	0.4847886965
D8B26_006633	0.0005173786686	0.001896516182	0.001467253568	0.4846525047
D8B26_005074	0.001058263733	0.0005780346821	0.001058699886	0.4845385485
D8B26_006787	0.001851579294	0.001519785006	0.003120792381	0.4840621602
D8B26_001246	0.002233700724	0.0009404388715	0.001700810566	0.4838516887
D8B26_001963	0.001422423882	0.001101928375	0.002363204235	0.4838007258
D8B26_004245	0.0007171909428	0.0005449339614	0.000628331133	0.4837336006
D8B26_002031	0.0009322433258	0.001188900499	0.001155913428	0.4829435944
D8B26_006381	0.001656800894	0.0006205398697	0.00125628905	0.482926721
D8B26_000923	0.0005182257356	0.0001054018445	0.0003162055336	0.4826575164
D8B26_007443	0.0007284038113	0.0001825483753	0.0005986512897	0.482443683
D8B26_002861	0.0006885171558	0.001316789061	0.001281039131	0.4823625923
D8B26_002454	0.0002323371384	0.001148930059	0.0007624333663	0.4821913301
D8B26_003606	0.001222148313	0.0006379585327	0.0009400066845	0.4819768665
D8B26_008030	0.0003488746068	0.0004170141785	0.0003883955584	0.481806271
D8B26_007077	0.001477902344	0.002430395324	0.003397667327	0.481708905
D8B26_004519	NaN	0.001240971446	NaN	0.4814790291
D8B26_003807	0.00179475706	0.0005653240221	0.001427981094	0.4814469004
D8B26_001557	0.00243779599	0.001237380186	0.002524153825	0.4811313711
D8B26_006976	0.03043131853	0.0303030303	0.03203492141	0.4810099266
D8B26_003198	0.000426322044	0	0.0002205882353	0.4809520719
D8B26_001064	0.001378608779	0.0006226650062	0.001407482358	0.4804922775
D8B26_003322	0.001212790432	0.001229914055	0.001770880664	0.4803813646
D8B26_004819	0.0002635462787	0	0.0001317731394	0.4803579528
D8B26_004899	0.003800719055	0.00176682075	0.003549956192	0.480117534
D8B26_001302	0.001232917409	0.000303030303	0.000786149555	0.4797803008
D8B26_002228	0.0008104323216	0.00072812935	0.000755843616	0.4797102761
D8B26_005676	0.001590085181	0.001308632888	0.001620154871	0.4795898147
D8B26_005598	0.0009765461702	0.001046108363	0.001033399886	0.4794907546
D8B26_001764	0.0005917281124	0.0005620345651	0.0008738168116	0.4794356188
D8B26_003599	0.004623615125	0.0005250242538	0.005136106831	0.4787706678
D8B26_004147	0.001487595477	0.0004611330698	0.001177051848	0.478427243
D8B26_003432	0.0006076544538	0.0007530930608	0.001312287511	0.4783935581
D8B26_000412	0.0003894939956	0.0006080875646	0.000482893066	0.4783624293
D8B26_002665	0.0005922030546	0	0.00032571168	0.4780788071
D8B26_005945	0.001424216948	0.0008382580997	0.001559406612	0.477932369
D8B26_000078	0.0007690983502	0	0.0004123144585	0.477647868
D8B26_001964	0.0007694437909	0.002747474747	0.001895982479	0.4776302957
D8B26_006288	NaN	0.0002250225023	NaN	0.4775948028
D8B26_004721	0.0009688557293	0.0006039779236	0.0008468554557	0.4772286714
D8B26_005100	0.0006045024166	0.0003829766863	0.0004976467214	0.4765082781
D8B26_003570	NaN	0.0005337781485	NaN	0.4763025059
D8B26_006076	NaN	0.001973220578	NaN	0.4762338616
D8B26_007649	0.001665845259	0.002380312215	0.002492015426	0.476179578
D8B26_007640	0.0003385427462	0.0001761804087	0.0002590888364	0.475803972
D8B26_002533	0.002987861811	0.001731601732	0.002444614209	0.4755007449
D8B26_002663	0.0007852560327	0	0.000431890818	0.4754153773
D8B26_005986	0.0008254509533	0.0002509567727	0.0005701885497	0.4752687404
D8B26_006506	0.000589963043	0.000286553478	0.0004551143475	0.4750792793
D8B26_002709	0.0009641873278	0.0006611570248	0.001097877167	0.4749887027
D8B26_006754	NaN	0.001091661961	NaN	0.4749821461
D8B26_003833	0.0007019261551	0.0008004884912	0.001381741948	0.4749422656
D8B26_003505	0.001085304971	0.00049200492	0.0009504640501	0.4748931703
D8B26_008175	0.001222722153	0.001423899098	0.001659762946	0.4745182338
D8B26_001946	0.00163472048	0.0008679386457	0.001437578398	0.4744142223
D8B26_005980	0.001372527094	0.0006709158001	0.001058994547	0.4742890477
D8B26_004676	0.002549033394	0.00126555579	0.001966574438	0.4741330289
D8B26_004704	0.0008825474235	0.0004104247897	0.000728302813	0.4737806035
D8B26_001177	0.001081254534	0.00120542441	0.001199843741	0.4737549397
D8B26_006093	0.0005321269283	0.002454929037	0.002197138925	0.4737219302
D8B26_003003	0.001233444678	0.001275917065	0.001396352466	0.4730963437
D8B26_001114	0.001483967151	0	0.0008153281696	0.473019739
D8B26_007803	0.0009337068161	0.0006790595026	0.000768935025	0.4729625011
[truncated: 6,349 more rows]
