# Supplementary material for: Genome Organization and Copy-Number Variation Reveal Clues to Virulence Evolution in Coccidioides posadasii
Source: J Fungi (Basel). 2022 Nov 22;8(12):1235. doi: 10.3390/jof8121235 (PMC9782707; doi:10.3390/jof8121235)
Supplement: Supplementary file 1 [file jof-08-01235-s001.zip › jof-2020636-supplementary/Dubin_Supplementary_Files/Dubin_TableS4.xlsx]

## Sheet: TableS4A_genomic_values
CHROM	WINDOW_START	TajimaD_strains_with_locus_present	TajimaD_strains_with_locus_absent	PI_strains_with_locus_present	PI_strains_with_locus_absent	FST
CP075068.1	501	-0.59155	NaN	0.000757895	NaN	NaN
CP075068.1	751	NaN	-0.825509	NaN	0.000409673	-0.0382514
CP075068.1	1001	-0.768572	NaN	0.00151579	NaN	NaN
CP075068.1	1251	NaN	NaN	NaN	NaN	NaN
CP075068.1	1501	NaN	-1.0906	NaN	0.000819346	-0.0382514
CP075068.1	1751	NaN	NaN	NaN	NaN	NaN
CP075068.1	2001	NaN	NaN	NaN	NaN	NaN
CP075068.1	2251	-0.59155	NaN	0.000757895	NaN	0.0686275
CP075068.1	2501	NaN	NaN	NaN	NaN	NaN
CP075068.1	2751	NaN	NaN	NaN	NaN	NaN
CP075068.1	3001	NaN	NaN	NaN	NaN	NaN
CP075068.1	3251	NaN	NaN	NaN	NaN	NaN
CP075068.1	3501	NaN	NaN	NaN	NaN	NaN
CP075068.1	3751	NaN	NaN	NaN	NaN	NaN
CP075068.1	4001	NaN	NaN	NaN	NaN	NaN
CP075068.1	4251	NaN	NaN	NaN	NaN	NaN
CP075068.1	4501	NaN	-0.825509	NaN	0.000409673	-0.0382514
CP075068.1	4751	NaN	NaN	NaN	NaN	NaN
CP075068.1	5001	NaN	NaN	NaN	NaN	NaN
CP075068.1	5251	-0.59155	NaN	0.000757895	NaN	NaN
CP075068.1	5501	-0.59155	NaN	0.000757895	NaN	NaN
CP075068.1	5751	NaN	NaN	NaN	NaN	NaN
CP075068.1	6001	NaN	NaN	NaN	NaN	NaN
CP075068.1	6251	NaN	NaN	NaN	NaN	NaN
CP075068.1	6501	NaN	NaN	NaN	NaN	NaN
CP075068.1	6751	NaN	NaN	NaN	NaN	NaN
CP075068.1	7001	NaN	NaN	NaN	NaN	NaN
CP075068.1	7251	NaN	NaN	NaN	NaN	NaN
CP075068.1	7501	NaN	NaN	NaN	NaN	NaN
CP075068.1	7751	NaN	NaN	NaN	NaN	NaN
CP075068.1	8001	NaN	NaN	NaN	NaN	NaN
CP075068.1	8251	NaN	NaN	NaN	NaN	NaN
CP075068.1	8501	NaN	NaN	NaN	NaN	NaN
CP075068.1	8751	NaN	NaN	NaN	NaN	NaN
CP075068.1	9001	NaN	NaN	NaN	NaN	NaN
CP075068.1	9251	NaN	NaN	NaN	NaN	NaN
CP075068.1	9501	NaN	NaN	NaN	NaN	NaN
CP075068.1	9751	NaN	NaN	NaN	NaN	NaN
CP075068.1	10001	NaN	NaN	NaN	NaN	NaN
CP075068.1	10251	NaN	NaN	NaN	NaN	NaN
CP075068.1	10501	NaN	NaN	NaN	NaN	NaN
CP075068.1	10751	NaN	NaN	NaN	NaN	NaN
CP075068.1	11001	NaN	NaN	NaN	NaN	NaN
CP075068.1	11251	NaN	NaN	NaN	NaN	NaN
CP075068.1	11501	NaN	NaN	NaN	NaN	NaN
CP075068.1	11751	NaN	NaN	NaN	NaN	NaN
CP075068.1	12001	NaN	NaN	NaN	NaN	NaN
CP075068.1	12251	NaN	NaN	NaN	NaN	NaN
CP075068.1	12501	NaN	NaN	NaN	NaN	NaN
CP075068.1	12751	NaN	NaN	NaN	NaN	NaN
CP075068.1	13001	NaN	NaN	NaN	NaN	NaN
CP075068.1	13251	NaN	NaN	NaN	NaN	NaN
CP075068.1	13501	NaN	NaN	NaN	NaN	NaN
CP075068.1	13751	NaN	NaN	NaN	NaN	NaN
CP075068.1	14001	NaN	NaN	NaN	NaN	NaN
CP075068.1	14251	NaN	NaN	NaN	NaN	NaN
CP075068.1	14501	NaN	NaN	NaN	NaN	NaN
CP075068.1	14751	NaN	NaN	NaN	NaN	NaN
CP075068.1	15001	NaN	NaN	NaN	NaN	NaN
CP075068.1	15251	NaN	NaN	NaN	NaN	NaN
CP075068.1	15501	NaN	NaN	NaN	NaN	NaN
CP075068.1	15751	NaN	NaN	NaN	NaN	NaN
CP075068.1	16001	NaN	NaN	NaN	NaN	NaN
CP075068.1	16251	NaN	NaN	NaN	NaN	NaN
CP075068.1	16501	NaN	NaN	NaN	NaN	NaN
CP075068.1	16751	NaN	NaN	NaN	NaN	NaN
CP075068.1	17001	NaN	NaN	NaN	NaN	NaN
CP075068.1	17251	NaN	NaN	NaN	NaN	NaN
CP075068.1	17501	NaN	NaN	NaN	NaN	NaN
CP075068.1	17751	NaN	NaN	NaN	NaN	NaN
CP075068.1	18001	NaN	NaN	NaN	NaN	NaN
CP075068.1	18251	NaN	NaN	NaN	NaN	NaN
CP075068.1	18501	NaN	NaN	NaN	NaN	NaN
CP075068.1	18751	NaN	NaN	NaN	NaN	NaN
CP075068.1	19001	NaN	NaN	NaN	NaN	NaN
CP075068.1	19251	NaN	NaN	NaN	NaN	NaN
CP075068.1	19501	NaN	NaN	NaN	NaN	NaN
CP075068.1	19751	NaN	NaN	NaN	NaN	NaN
CP075068.1	20001	NaN	NaN	NaN	NaN	NaN
CP075068.1	20251	NaN	NaN	NaN	NaN	NaN
CP075068.1	20501	NaN	NaN	NaN	NaN	NaN
CP075068.1	20751	NaN	NaN	NaN	NaN	NaN
CP075068.1	21001	NaN	NaN	NaN	NaN	NaN
CP075068.1	21251	NaN	NaN	NaN	NaN	NaN
CP075068.1	21501	NaN	NaN	NaN	NaN	NaN
CP075068.1	21751	NaN	NaN	NaN	NaN	NaN
CP075068.1	22001	NaN	NaN	NaN	NaN	NaN
CP075068.1	22251	NaN	NaN	NaN	NaN	NaN
CP075068.1	22501	NaN	NaN	NaN	NaN	NaN
CP075068.1	22751	NaN	NaN	NaN	NaN	NaN
CP075068.1	23001	NaN	NaN	NaN	NaN	NaN
CP075068.1	23251	NaN	NaN	NaN	NaN	NaN
CP075068.1	23501	NaN	NaN	NaN	NaN	NaN
CP075068.1	23751	NaN	NaN	NaN	NaN	NaN
CP075068.1	24001	NaN	NaN	NaN	NaN	NaN
CP075068.1	24251	NaN	NaN	NaN	NaN	NaN
CP075068.1	24501	NaN	NaN	NaN	NaN	NaN
CP075068.1	24751	NaN	NaN	NaN	NaN	NaN
CP075068.1	25001	NaN	NaN	NaN	NaN	NaN
CP075068.1	25251	NaN	NaN	NaN	NaN	NaN
CP075068.1	25501	NaN	NaN	NaN	NaN	NaN
CP075068.1	25751	NaN	NaN	NaN	NaN	NaN
CP075068.1	26001	NaN	NaN	NaN	NaN	NaN
CP075068.1	26251	NaN	NaN	NaN	NaN	NaN
CP075068.1	26501	NaN	NaN	NaN	NaN	NaN
CP075068.1	26751	NaN	NaN	NaN	NaN	NaN
CP075068.1	27001	NaN	NaN	NaN	NaN	NaN
CP075068.1	27251	NaN	NaN	NaN	NaN	NaN
CP075068.1	27501	NaN	NaN	NaN	NaN	NaN
CP075068.1	27751	NaN	NaN	NaN	NaN	NaN
CP075068.1	28001	NaN	NaN	NaN	NaN	NaN
CP075068.1	28251	NaN	NaN	NaN	NaN	NaN
CP075068.1	28501	NaN	NaN	NaN	NaN	NaN
CP075068.1	28751	NaN	NaN	NaN	NaN	NaN
CP075068.1	29001	NaN	NaN	NaN	NaN	NaN
CP075068.1	29251	NaN	NaN	NaN	NaN	NaN
CP075068.1	29501	NaN	NaN	NaN	NaN	NaN
CP075068.1	29751	NaN	NaN	NaN	NaN	NaN
CP075068.1	30001	NaN	NaN	NaN	NaN	NaN
CP075068.1	30251	NaN	NaN	NaN	NaN	NaN
CP075068.1	30501	NaN	NaN	NaN	NaN	NaN
CP075068.1	30751	NaN	NaN	NaN	NaN	NaN
CP075068.1	31001	NaN	NaN	NaN	NaN	NaN
CP075068.1	31251	NaN	NaN	NaN	NaN	NaN
CP075068.1	31501	NaN	NaN	NaN	NaN	NaN
CP075068.1	31751	NaN	NaN	NaN	NaN	NaN
CP075068.1	32001	NaN	NaN	NaN	NaN	NaN
CP075068.1	32251	NaN	NaN	NaN	NaN	NaN
CP075068.1	32501	NaN	NaN	NaN	NaN	NaN
CP075068.1	32751	NaN	NaN	NaN	NaN	NaN
CP075068.1	33001	NaN	NaN	NaN	NaN	NaN
CP075068.1	33251	NaN	NaN	NaN	NaN	NaN
CP075068.1	33501	-0.454516	NaN	0.00614737	NaN	NaN
CP075068.1	33751	-0.768572	NaN	0.00151579	NaN	NaN
CP075068.1	34001	NaN	NaN	NaN	NaN	NaN
CP075068.1	34251	NaN	NaN	NaN	NaN	NaN
CP075068.1	34501	NaN	NaN	NaN	NaN	NaN
CP075068.1	34751	NaN	NaN	NaN	NaN	NaN
CP075068.1	35001	NaN	NaN	NaN	NaN	NaN
CP075068.1	35251	-0.8755	NaN	0.00227368	NaN	NaN
CP075068.1	35501	NaN	NaN	NaN	NaN	NaN
CP075068.1	35751	NaN	NaN	NaN	NaN	NaN
CP075068.1	36001	NaN	NaN	NaN	NaN	NaN
CP075068.1	36251	-0.155649	NaN	0.00210526	NaN	NaN
CP075068.1	36501	-0.8755	NaN	0.00227368	NaN	NaN
CP075068.1	36751	NaN	NaN	NaN	NaN	NaN
CP075068.1	37001	NaN	NaN	NaN	NaN	NaN
CP075068.1	37251	NaN	NaN	NaN	NaN	NaN
CP075068.1	37501	NaN	NaN	NaN	NaN	NaN
CP075068.1	37751	NaN	NaN	NaN	NaN	NaN
CP075068.1	38001	NaN	NaN	NaN	NaN	NaN
CP075068.1	38251	NaN	NaN	NaN	NaN	NaN
CP075068.1	38501	NaN	NaN	NaN	NaN	NaN
CP075068.1	38751	NaN	NaN	NaN	NaN	NaN
CP075068.1	39001	NaN	NaN	NaN	NaN	NaN
CP075068.1	39251	NaN	NaN	NaN	NaN	NaN
CP075068.1	39501	NaN	NaN	NaN	NaN	NaN
CP075068.1	39751	NaN	NaN	NaN	NaN	NaN
CP075068.1	40001	NaN	NaN	NaN	NaN	NaN
CP075068.1	40251	NaN	NaN	NaN	NaN	NaN
CP075068.1	40501	NaN	NaN	NaN	NaN	NaN
CP075068.1	40751	NaN	NaN	NaN	NaN	NaN
CP075068.1	41001	NaN	NaN	NaN	NaN	NaN
CP075068.1	41251	NaN	NaN	NaN	NaN	NaN
CP075068.1	41501	NaN	NaN	NaN	NaN	NaN
CP075068.1	41751	NaN	NaN	NaN	NaN	NaN
CP075068.1	42001	NaN	NaN	NaN	NaN	NaN
CP075068.1	42251	NaN	NaN	NaN	NaN	NaN
CP075068.1	42501	NaN	NaN	NaN	NaN	NaN
CP075068.1	42751	NaN	NaN	NaN	NaN	NaN
CP075068.1	43001	NaN	NaN	NaN	NaN	NaN
CP075068.1	43251	NaN	NaN	NaN	NaN	NaN
CP075068.1	43501	NaN	NaN	NaN	NaN	NaN
CP075068.1	43751	NaN	NaN	NaN	NaN	NaN
CP075068.1	44001	NaN	NaN	NaN	NaN	NaN
CP075068.1	44251	NaN	NaN	NaN	NaN	NaN
CP075068.1	44501	NaN	NaN	NaN	NaN	NaN
CP075068.1	44751	NaN	NaN	NaN	NaN	NaN
CP075068.1	45001	NaN	NaN	NaN	NaN	NaN
CP075068.1	45251	NaN	NaN	NaN	NaN	NaN
CP075068.1	45501	NaN	NaN	NaN	NaN	NaN
CP075068.1	45751	NaN	NaN	NaN	NaN	NaN
CP075068.1	46001	NaN	NaN	NaN	NaN	NaN
CP075068.1	46251	NaN	NaN	NaN	NaN	NaN
CP075068.1	46501	NaN	NaN	NaN	NaN	NaN
CP075068.1	46751	NaN	NaN	NaN	NaN	NaN
CP075068.1	47001	NaN	NaN	NaN	NaN	NaN
CP075068.1	47251	NaN	NaN	NaN	NaN	NaN
CP075068.1	47501	NaN	NaN	NaN	NaN	NaN
CP075068.1	47751	NaN	NaN	NaN	NaN	NaN
CP075068.1	48001	NaN	NaN	NaN	NaN	NaN
CP075068.1	48251	NaN	NaN	NaN	NaN	NaN
CP075068.1	48501	NaN	NaN	NaN	NaN	NaN
CP075068.1	48751	NaN	NaN	NaN	NaN	NaN
CP075068.1	49001	NaN	NaN	NaN	NaN	NaN
CP075068.1	49251	NaN	NaN	NaN	NaN	NaN
CP075068.1	49501	NaN	NaN	NaN	NaN	NaN
CP075068.1	49751	NaN	NaN	NaN	NaN	NaN
CP075068.1	50001	NaN	NaN	NaN	NaN	NaN
CP075068.1	50251	NaN	NaN	NaN	NaN	NaN
CP075068.1	50501	NaN	NaN	NaN	NaN	NaN
CP075068.1	50751	NaN	NaN	NaN	NaN	NaN
CP075068.1	51001	NaN	NaN	NaN	NaN	NaN
CP075068.1	51251	NaN	NaN	NaN	NaN	NaN
CP075068.1	51501	NaN	NaN	NaN	NaN	NaN
CP075068.1	51751	NaN	NaN	NaN	NaN	NaN
CP075068.1	52001	NaN	NaN	NaN	NaN	NaN
CP075068.1	52251	NaN	NaN	NaN	NaN	NaN
CP075068.1	52501	NaN	NaN	NaN	NaN	NaN
CP075068.1	52751	NaN	NaN	NaN	NaN	NaN
CP075068.1	53001	NaN	NaN	NaN	NaN	NaN
CP075068.1	53251	NaN	NaN	NaN	NaN	NaN
CP075068.1	53501	NaN	NaN	NaN	NaN	NaN
CP075068.1	53751	NaN	NaN	NaN	NaN	NaN
CP075068.1	54001	NaN	NaN	NaN	NaN	NaN
CP075068.1	54251	NaN	NaN	NaN	NaN	NaN
CP075068.1	54501	NaN	NaN	NaN	NaN	NaN
CP075068.1	54751	NaN	NaN	NaN	NaN	NaN
CP075068.1	55001	0.625846	NaN	0.0114526	NaN	NaN
CP075068.1	55251	-0.467206	NaN	0.00901053	NaN	NaN
CP075068.1	55501	0.870463	NaN	0.0167579	NaN	NaN
CP075068.1	55751	-0.385256	NaN	0.0103579	NaN	NaN
CP075068.1	56001	0.264755	NaN	0.0196211	NaN	NaN
CP075068.1	56251	0.499038	NaN	0.0166737	NaN	NaN
CP075068.1	56501	-0.59155	NaN	0.000757895	NaN	NaN
CP075068.1	56751	NaN	NaN	NaN	NaN	NaN
CP075068.1	57001	NaN	NaN	NaN	NaN	NaN
CP075068.1	57251	NaN	NaN	NaN	NaN	NaN
CP075068.1	57501	NaN	NaN	NaN	NaN	NaN
CP075068.1	57751	NaN	NaN	NaN	NaN	NaN
CP075068.1	58001	-0.768572	NaN	0.00151579	NaN	NaN
CP075068.1	58251	0.351953	NaN	0.00134737	NaN	NaN
CP075068.1	58501	-0.683053	NaN	0.00572632	NaN	NaN
CP075068.1	58751	-0.410035	NaN	0.00286316	NaN	NaN
CP075068.1	59001	-0.863893	NaN	0.0102737	NaN	NaN
CP075068.1	59251	-1.07777	NaN	0.00530526	NaN	NaN
CP075068.1	59501	-0.571679	NaN	0.00943158	NaN	NaN
CP075068.1	59751	0.544835	NaN	0.00277895	NaN	NaN
CP075068.1	60001	-0.768572	NaN	0.00151579	NaN	NaN
CP075068.1	60251	NaN	NaN	NaN	NaN	NaN
CP075068.1	60501	0.240262	NaN	0.00488421	NaN	NaN
CP075068.1	60751	NaN	NaN	NaN	NaN	NaN
CP075068.1	61001	1.43024	NaN	0.00202105	NaN	NaN
CP075068.1	61251	1.05108	NaN	0.00614737	NaN	NaN
CP075068.1	61501	0.351953	NaN	0.00134737	NaN	NaN
CP075068.1	61751	NaN	NaN	NaN	NaN	NaN
CP075068.1	62001	1.15776	NaN	0.00336842	NaN	NaN
CP075068.1	62251	0.544835	NaN	0.00277895	NaN	NaN
CP075068.1	62501	NaN	NaN	NaN	NaN	NaN
CP075068.1	62751	NaN	NaN	NaN	NaN	NaN
CP075068.1	63001	NaN	NaN	NaN	NaN	NaN
CP075068.1	63251	NaN	NaN	NaN	NaN	NaN
CP075068.1	63501	NaN	NaN	NaN	NaN	NaN
CP075068.1	63751	NaN	NaN	NaN	NaN	NaN
CP075068.1	64001	NaN	NaN	NaN	NaN	NaN
CP075068.1	64251	NaN	NaN	NaN	NaN	NaN
CP075068.1	64501	-0.59155	NaN	0.000757895	NaN	NaN
CP075068.1	64751	NaN	-1.25802	NaN	0.00122902	NaN
CP075068.1	65001	NaN	NaN	NaN	NaN	NaN
CP075068.1	65251	NaN	NaN	NaN	NaN	NaN
CP075068.1	65501	NaN	NaN	NaN	NaN	NaN
CP075068.1	65751	NaN	NaN	NaN	NaN	NaN
CP075068.1	66001	0.185321	NaN	0.00951579	NaN	NaN
CP075068.1	66251	0.588378	1.06045	0.0157474	0.00295875	-0.0193241
CP075068.1	66501	-0.768572	-1.09324	0.00151579	0.00673684	-0.0358962
CP075068.1	66751	NaN	NaN	NaN	NaN	NaN
CP075068.1	67001	NaN	NaN	NaN	NaN	NaN
CP075068.1	67251	NaN	NaN	NaN	NaN	NaN
CP075068.1	67501	NaN	NaN	NaN	NaN	NaN
CP075068.1	67751	NaN	NaN	NaN	NaN	NaN
CP075068.1	68001	NaN	NaN	NaN	NaN	NaN
CP075068.1	68251	NaN	NaN	NaN	NaN	NaN
CP075068.1	68501	NaN	NaN	NaN	NaN	NaN
CP075068.1	68751	NaN	NaN	NaN	NaN	NaN
CP075068.1	69001	NaN	NaN	NaN	NaN	NaN
CP075068.1	69251	NaN	NaN	NaN	NaN	NaN
CP075068.1	69501	NaN	NaN	NaN	NaN	NaN
CP075068.1	69751	NaN	NaN	NaN	NaN	NaN
CP075068.1	70001	NaN	NaN	NaN	NaN	NaN
CP075068.1	70251	NaN	NaN	NaN	NaN	NaN
CP075068.1	70501	NaN	NaN	NaN	NaN	NaN
CP075068.1	70751	NaN	NaN	NaN	NaN	NaN
CP075068.1	71001	NaN	NaN	NaN	NaN	NaN
CP075068.1	71251	NaN	NaN	NaN	NaN	NaN
CP075068.1	71501	NaN	NaN	NaN	NaN	NaN
CP075068.1	71751	NaN	NaN	NaN	NaN	NaN
CP075068.1	72001	NaN	NaN	NaN	NaN	NaN
CP075068.1	72251	NaN	NaN	NaN	NaN	NaN
CP075068.1	72501	NaN	NaN	NaN	NaN	NaN
CP075068.1	72751	NaN	NaN	NaN	NaN	NaN
CP075068.1	73001	NaN	NaN	NaN	NaN	NaN
CP075068.1	73251	NaN	NaN	NaN	NaN	NaN
CP075068.1	73501	NaN	NaN	NaN	NaN	NaN
CP075068.1	73751	NaN	NaN	NaN	NaN	NaN
CP075068.1	74001	NaN	NaN	NaN	NaN	NaN
CP075068.1	74251	NaN	NaN	NaN	NaN	NaN
CP075068.1	74501	NaN	NaN	NaN	NaN	NaN
CP075068.1	74751	NaN	NaN	NaN	NaN	NaN
CP075068.1	75001	NaN	NaN	NaN	NaN	NaN
CP075068.1	75251	NaN	NaN	NaN	NaN	NaN
CP075068.1	75501	NaN	NaN	NaN	NaN	NaN
CP075068.1	75751	NaN	NaN	NaN	NaN	NaN
CP075068.1	76001	NaN	NaN	NaN	NaN	NaN
CP075068.1	76251	NaN	NaN	NaN	NaN	NaN
CP075068.1	76501	NaN	NaN	NaN	NaN	NaN
CP075068.1	76751	NaN	NaN	NaN	NaN	NaN
CP075068.1	77001	NaN	NaN	NaN	NaN	NaN
CP075068.1	77251	NaN	NaN	NaN	NaN	NaN
CP075068.1	77501	NaN	NaN	NaN	NaN	NaN
CP075068.1	77751	NaN	NaN	NaN	NaN	NaN
CP075068.1	78001	NaN	NaN	NaN	NaN	NaN
CP075068.1	78251	NaN	NaN	NaN	NaN	NaN
CP075068.1	78501	NaN	NaN	NaN	NaN	NaN
CP075068.1	78751	NaN	NaN	NaN	NaN	NaN
CP075068.1	79001	NaN	NaN	NaN	NaN	NaN
CP075068.1	79251	NaN	NaN	NaN	NaN	NaN
CP075068.1	79501	NaN	NaN	NaN	NaN	NaN
CP075068.1	79751	NaN	NaN	NaN	NaN	NaN
CP075068.1	80001	NaN	NaN	NaN	NaN	NaN
CP075068.1	80251	NaN	NaN	NaN	NaN	NaN
CP075068.1	80501	NaN	NaN	NaN	NaN	NaN
CP075068.1	80751	NaN	NaN	NaN	NaN	NaN
CP075068.1	81001	NaN	NaN	NaN	NaN	NaN
CP075068.1	81251	NaN	NaN	NaN	NaN	NaN
CP075068.1	81501	NaN	NaN	NaN	NaN	NaN
CP075068.1	81751	NaN	NaN	NaN	NaN	NaN
CP075068.1	82001	NaN	NaN	NaN	NaN	NaN
CP075068.1	82251	NaN	NaN	NaN	NaN	NaN
CP075068.1	82501	NaN	NaN	NaN	NaN	NaN
CP075068.1	82751	NaN	NaN	NaN	NaN	NaN
CP075068.1	83001	NaN	NaN	NaN	NaN	NaN
CP075068.1	83251	NaN	NaN	NaN	NaN	NaN
CP075068.1	83501	NaN	NaN	NaN	NaN	NaN
CP075068.1	83751	NaN	NaN	NaN	NaN	NaN
CP075068.1	84001	NaN	NaN	NaN	NaN	NaN
CP075068.1	84251	NaN	NaN	NaN	NaN	NaN
CP075068.1	84501	NaN	NaN	NaN	NaN	NaN
CP075068.1	84751	NaN	NaN	NaN	NaN	NaN
CP075068.1	85001	NaN	NaN	NaN	NaN	NaN
CP075068.1	85251	NaN	NaN	NaN	NaN	NaN
CP075068.1	85501	NaN	NaN	NaN	NaN	NaN
CP075068.1	85751	NaN	NaN	NaN	NaN	NaN
CP075068.1	86001	NaN	NaN	NaN	NaN	NaN
CP075068.1	86251	NaN	NaN	0.000757895	NaN	NaN
CP075068.1	86501	NaN	NaN	NaN	NaN	NaN
CP075068.1	86751	NaN	NaN	NaN	NaN	NaN
CP075068.1	87001	NaN	NaN	NaN	NaN	NaN
CP075068.1	87251	NaN	NaN	NaN	NaN	NaN
CP075068.1	87501	NaN	NaN	NaN	NaN	NaN
CP075068.1	87751	NaN	NaN	NaN	NaN	NaN
CP075068.1	88001	NaN	NaN	NaN	NaN	NaN
CP075068.1	88251	-0.59155	NaN	0.000757895	NaN	NaN
CP075068.1	88501	NaN	NaN	NaN	NaN	NaN
CP075068.1	88751	NaN	NaN	NaN	NaN	NaN
CP075068.1	89001	NaN	NaN	NaN	NaN	NaN
CP075068.1	89251	0.895077	NaN	0.00311579	NaN	NaN
CP075068.1	89501	NaN	NaN	NaN	NaN	NaN
CP075068.1	89751	-0.768572	-0.825509	0.00151579	0.000409673	0.0167197
CP075068.1	90001	1.43024	-0.625771	0.00202105	0.00323186	-0.0382514
CP075068.1	90251	-0.341051	NaN	0.00842105	NaN	NaN
CP075068.1	90501	-0.59155	NaN	0.000757895	NaN	NaN
CP075068.1	90751	NaN	NaN	NaN	NaN	NaN
CP075068.1	91001	NaN	NaN	NaN	NaN	NaN
CP075068.1	91251	NaN	NaN	NaN	NaN	NaN
CP075068.1	91501	NaN	NaN	NaN	NaN	NaN
CP075068.1	91751	NaN	NaN	NaN	NaN	NaN
CP075068.1	92001	NaN	NaN	NaN	NaN	NaN
CP075068.1	92251	NaN	NaN	NaN	NaN	NaN
CP075068.1	92501	NaN	NaN	NaN	NaN	NaN
CP075068.1	92751	NaN	NaN	NaN	NaN	NaN
CP075068.1	93001	NaN	NaN	NaN	NaN	NaN
CP075068.1	93251	NaN	NaN	NaN	NaN	NaN
CP075068.1	93501	NaN	NaN	NaN	NaN	NaN
CP075068.1	93751	NaN	NaN	NaN	NaN	NaN
CP075068.1	94001	NaN	NaN	NaN	NaN	NaN
CP075068.1	94251	NaN	NaN	NaN	NaN	NaN
CP075068.1	94501	NaN	NaN	NaN	NaN	NaN
CP075068.1	94751	NaN	NaN	NaN	NaN	NaN
CP075068.1	95001	NaN	NaN	NaN	NaN	NaN
CP075068.1	95251	NaN	NaN	NaN	NaN	NaN
CP075068.1	95501	NaN	NaN	NaN	NaN	NaN
CP075068.1	95751	NaN	NaN	NaN	NaN	NaN
CP075068.1	96001	NaN	NaN	NaN	NaN	NaN
CP075068.1	96251	NaN	NaN	NaN	NaN	NaN
CP075068.1	96501	NaN	NaN	NaN	NaN	NaN
CP075068.1	96751	NaN	NaN	NaN	NaN	NaN
CP075068.1	97001	NaN	NaN	NaN	NaN	NaN
CP075068.1	97251	NaN	NaN	NaN	NaN	NaN
CP075068.1	97501	NaN	NaN	NaN	NaN	NaN
CP075068.1	97751	NaN	NaN	NaN	NaN	NaN
CP075068.1	98001	NaN	NaN	NaN	NaN	NaN
CP075068.1	98251	NaN	NaN	NaN	NaN	NaN
CP075068.1	98501	NaN	NaN	NaN	NaN	NaN
CP075068.1	98751	NaN	NaN	NaN	NaN	NaN
CP075068.1	99001	NaN	NaN	NaN	NaN	NaN
CP075068.1	99251	NaN	NaN	NaN	NaN	NaN
CP075068.1	99501	NaN	NaN	NaN	NaN	NaN
CP075068.1	99751	NaN	NaN	NaN	NaN	NaN
CP075068.1	100001	NaN	NaN	NaN	NaN	NaN
CP075068.1	100251	NaN	NaN	NaN	NaN	NaN
CP075068.1	100501	NaN	NaN	NaN	NaN	NaN
CP075068.1	100751	NaN	NaN	NaN	NaN	NaN
CP075068.1	101001	NaN	NaN	NaN	NaN	NaN
CP075068.1	101251	NaN	NaN	NaN	NaN	NaN
CP075068.1	101501	NaN	NaN	NaN	NaN	NaN
CP075068.1	101751	NaN	NaN	NaN	NaN	NaN
CP075068.1	102001	NaN	NaN	NaN	NaN	NaN
CP075068.1	102251	NaN	NaN	NaN	NaN	NaN
CP075068.1	102501	NaN	NaN	NaN	NaN	NaN
CP075068.1	102751	NaN	NaN	NaN	NaN	NaN
CP075068.1	103001	NaN	NaN	NaN	NaN	NaN
CP075068.1	103251	0.688779	NaN	0.0130526	NaN	NaN
CP075068.1	103501	0.796177	NaN	0.0259368	NaN	NaN
CP075068.1	103751	0.60342	NaN	0.0209684	NaN	NaN
CP075068.1	104001	0.56872	NaN	0.0215579	NaN	NaN
CP075068.1	104251	-0.175237	NaN	0.0125474	NaN	NaN
CP075068.1	104501	NaN	NaN	NaN	NaN	NaN
CP075068.1	104751	NaN	NaN	NaN	NaN	NaN
CP075068.1	105001	NaN	NaN	NaN	NaN	NaN
CP075068.1	105251	NaN	NaN	NaN	NaN	NaN
CP075068.1	105501	NaN	NaN	NaN	NaN	NaN
CP075068.1	105751	NaN	NaN	NaN	NaN	NaN
CP075068.1	106001	NaN	NaN	NaN	NaN	NaN
CP075068.1	106251	NaN	NaN	NaN	NaN	NaN
CP075068.1	106501	NaN	NaN	NaN	NaN	NaN
CP075068.1	106751	NaN	NaN	NaN	NaN	NaN
CP075068.1	107001	NaN	NaN	NaN	NaN	NaN
CP075068.1	107251	NaN	NaN	NaN	NaN	NaN
CP075068.1	107501	NaN	NaN	NaN	NaN	NaN
CP075068.1	107751	NaN	NaN	NaN	NaN	NaN
CP075068.1	108001	NaN	NaN	NaN	NaN	NaN
CP075068.1	108251	0.351953	NaN	0.00134737	NaN	NaN
CP075068.1	108501	0.365462	NaN	0.0360421	NaN	NaN
CP075068.1	108751	-0.239587	NaN	0.0284632	NaN	NaN
CP075068.1	109001	NaN	NaN	NaN	NaN	NaN
CP075068.1	109251	NaN	NaN	NaN	NaN	NaN
CP075068.1	109501	NaN	NaN	NaN	NaN	NaN
CP075068.1	109751	NaN	NaN	NaN	NaN	NaN
CP075068.1	110001	NaN	NaN	NaN	NaN	NaN
CP075068.1	110251	NaN	NaN	NaN	NaN	NaN
CP075068.1	110501	NaN	NaN	NaN	NaN	NaN
CP075068.1	110751	NaN	NaN	NaN	NaN	NaN
CP075068.1	111001	NaN	NaN	NaN	NaN	NaN
CP075068.1	111251	NaN	NaN	NaN	NaN	NaN
CP075068.1	111501	NaN	NaN	NaN	NaN	NaN
CP075068.1	111751	NaN	NaN	NaN	NaN	NaN
CP075068.1	112001	NaN	NaN	NaN	NaN	NaN
CP075068.1	112251	NaN	NaN	NaN	NaN	NaN
CP075068.1	112501	NaN	NaN	NaN	NaN	NaN
CP075068.1	112751	NaN	NaN	NaN	NaN	NaN
CP075068.1	113001	NaN	NaN	NaN	NaN	NaN
CP075068.1	113251	NaN	NaN	NaN	NaN	NaN
CP075068.1	113501	NaN	NaN	NaN	NaN	NaN
CP075068.1	113751	NaN	NaN	NaN	NaN	NaN
CP075068.1	114001	NaN	NaN	NaN	NaN	NaN
CP075068.1	114251	NaN	NaN	NaN	NaN	NaN
CP075068.1	114501	NaN	NaN	NaN	NaN	NaN
CP075068.1	114751	NaN	NaN	NaN	NaN	NaN
CP075068.1	115001	NaN	NaN	NaN	NaN	NaN
CP075068.1	115251	NaN	NaN	NaN	NaN	NaN
CP075068.1	115501	NaN	NaN	NaN	NaN	NaN
CP075068.1	115751	NaN	NaN	NaN	NaN	NaN
CP075068.1	116001	NaN	NaN	NaN	NaN	NaN
CP075068.1	116251	NaN	NaN	NaN	NaN	NaN
CP075068.1	116501	NaN	NaN	NaN	NaN	NaN
CP075068.1	116751	NaN	NaN	NaN	NaN	NaN
CP075068.1	117001	NaN	NaN	NaN	NaN	NaN
CP075068.1	117251	NaN	NaN	NaN	NaN	NaN
CP075068.1	117501	NaN	NaN	NaN	NaN	NaN
CP075068.1	117751	NaN	NaN	NaN	NaN	NaN
CP075068.1	118001	0.544835	NaN	0.00429474	NaN	NaN
CP075068.1	118251	0.21187	NaN	0.0144842	NaN	NaN
CP075068.1	118501	0.84301	NaN	0.0272842	NaN	NaN
CP075068.1	118751	0.360581	NaN	0.0135579	NaN	NaN
CP075068.1	119001	0.32822	NaN	0.0131368	NaN	NaN
CP075068.1	119251	0.502513	NaN	0.00783158	NaN	NaN
CP075068.1	119501	-0.126179	NaN	0.0141474	NaN	NaN
CP075068.1	119751	0.52529	NaN	0.0143158	NaN	NaN
CP075068.1	120001	0.161902	NaN	0.0149053	NaN	NaN
CP075068.1	120251	0.00292354	NaN	0.0112842	NaN	NaN
CP075068.1	120501	-0.00347551	NaN	0.00901053	NaN	NaN
CP075068.1	120751	0.318665	NaN	0.0208	NaN	NaN
CP075068.1	121001	0.66458	NaN	0.0199579	NaN	NaN
CP075068.1	121251	-0.0664077	NaN	0.0108632	NaN	NaN
CP075068.1	121501	NaN	NaN	NaN	NaN	NaN
CP075068.1	121751	NaN	NaN	NaN	NaN	NaN
CP075068.1	122001	NaN	NaN	NaN	NaN	NaN
CP075068.1	122251	NaN	NaN	NaN	NaN	NaN
CP075068.1	122501	NaN	NaN	NaN	NaN	NaN
CP075068.1	122751	NaN	NaN	NaN	NaN	NaN
CP075068.1	123001	NaN	NaN	NaN	NaN	NaN
CP075068.1	123251	1.2673	NaN	0.00648421	NaN	NaN
CP075068.1	123501	1.43024	NaN	0.00202105	NaN	NaN
CP075068.1	123751	-0.155649	NaN	0.00210526	NaN	NaN
CP075068.1	124001	0.884342	NaN	0.0162526	NaN	NaN
CP075068.1	124251	0.870463	NaN	0.0134737	NaN	NaN
CP075068.1	124501	0.744777	NaN	0.0182737	NaN	NaN
CP075068.1	124751	-0.632797	NaN	0.00732632	NaN	NaN
CP075068.1	125001	-0.551541	NaN	0.00909474	NaN	NaN
CP075068.1	125251	-0.0754314	NaN	0.0110316	NaN	NaN
CP075068.1	125501	0.185173	NaN	0.00833684	NaN	NaN
CP075068.1	125751	0.271142	NaN	0.0109474	NaN	NaN
CP075068.1	126001	1.18439	NaN	0.0136421	NaN	NaN
CP075068.1	126251	0.473053	NaN	0.0128	NaN	NaN
CP075068.1	126501	1.09878	NaN	0.0141474	NaN	NaN
CP075068.1	126751	0.0554288	NaN	0.00345263	NaN	NaN
CP075068.1	127001	1.41949	NaN	0.00825263	NaN	NaN
CP075068.1	127251	0.733876	NaN	0.00850526	NaN	NaN
CP075068.1	127501	-0.825433	NaN	0.0109474	NaN	NaN
CP075068.1	127751	-0.0954798	NaN	0.00909474	NaN	NaN
CP075068.1	128001	1.34189	NaN	0.0170947	NaN	NaN
CP075068.1	128251	-0.59155	NaN	0.000757895	NaN	NaN
CP075068.1	128501	NaN	NaN	NaN	NaN	NaN
CP075068.1	128751	NaN	NaN	NaN	NaN	NaN
CP075068.1	129001	NaN	NaN	NaN	NaN	NaN
CP075068.1	129251	NaN	NaN	NaN	NaN	NaN
CP075068.1	129501	NaN	NaN	NaN	NaN	NaN
CP075068.1	129751	NaN	NaN	NaN	NaN	NaN
CP075068.1	130001	NaN	NaN	NaN	NaN	NaN
CP075068.1	130251	NaN	NaN	NaN	NaN	NaN
CP075068.1	130501	NaN	NaN	NaN	NaN	NaN
CP075068.1	130751	NaN	NaN	NaN	NaN	NaN
CP075068.1	131001	NaN	NaN	NaN	NaN	NaN
CP075068.1	131251	NaN	NaN	NaN	NaN	NaN
CP075068.1	131501	NaN	NaN	NaN	NaN	NaN
CP075068.1	131751	NaN	NaN	NaN	NaN	NaN
CP075068.1	132001	NaN	NaN	NaN	NaN	NaN
CP075068.1	132251	NaN	NaN	NaN	NaN	NaN
CP075068.1	132501	NaN	NaN	NaN	NaN	NaN
CP075068.1	132751	NaN	NaN	NaN	NaN	NaN
CP075068.1	133001	NaN	NaN	NaN	NaN	NaN
CP075068.1	133251	NaN	NaN	NaN	NaN	NaN
CP075068.1	133501	NaN	NaN	NaN	NaN	NaN
CP075068.1	133751	NaN	NaN	NaN	NaN	NaN
CP075068.1	134001	NaN	NaN	NaN	NaN	NaN
CP075068.1	134251	NaN	NaN	NaN	NaN	NaN
CP075068.1	134501	NaN	NaN	NaN	NaN	NaN
CP075068.1	134751	NaN	NaN	NaN	NaN	NaN
CP075068.1	135001	NaN	NaN	NaN	NaN	NaN
CP075068.1	135251	NaN	NaN	NaN	NaN	NaN
CP075068.1	135501	NaN	NaN	NaN	NaN	NaN
CP075068.1	135751	NaN	NaN	NaN	NaN	NaN
CP075068.1	136001	NaN	NaN	NaN	NaN	NaN
CP075068.1	136251	NaN	NaN	NaN	NaN	NaN
CP075068.1	136501	NaN	NaN	NaN	NaN	NaN
CP075068.1	136751	NaN	NaN	NaN	NaN	NaN
CP075068.1	137001	NaN	NaN	NaN	NaN	NaN
CP075068.1	137251	NaN	NaN	NaN	NaN	NaN
CP075068.1	137501	NaN	NaN	NaN	NaN	NaN
CP075068.1	137751	NaN	NaN	NaN	NaN	NaN
CP075068.1	138001	NaN	NaN	NaN	NaN	NaN
CP075068.1	138251	NaN	NaN	NaN	NaN	NaN
CP075068.1	138501	NaN	NaN	NaN	NaN	NaN
CP075068.1	138751	-0.8755	NaN	0.00227368	NaN	NaN
CP075068.1	139001	-0.388851	NaN	0.0122947	NaN	NaN
CP075068.1	139251	-0.192272	NaN	0.0105263	NaN	NaN
CP075068.1	139501	0.531448	NaN	0.00842105	NaN	NaN
CP075068.1	139751	0.205208	NaN	0.0186105	NaN	NaN
CP075068.1	140001	-0.00865725	NaN	0.0170947	NaN	NaN
CP075068.1	140251	-0.410035	NaN	0.00286316	NaN	NaN
CP075068.1	140501	0.150092	NaN	0.00825263	NaN	NaN
CP075068.1	140751	0.816643	NaN	0.0106105	NaN	NaN
CP075068.1	141001	0.465826	NaN	0.00901053	NaN	NaN
CP075068.1	141251	-0.410035	NaN	0.00286316	NaN	NaN
CP075068.1	141501	NaN	NaN	0.00151579	NaN	NaN
CP075068.1	141751	-0.410035	NaN	0.00429474	NaN	NaN
CP075068.1	142001	NaN	NaN	NaN	NaN	NaN
CP075068.1	142251	NaN	NaN	NaN	NaN	NaN
CP075068.1	142501	NaN	NaN	NaN	NaN	NaN
CP075068.1	142751	NaN	NaN	NaN	NaN	NaN
CP075068.1	143001	NaN	NaN	NaN	NaN	NaN
CP075068.1	143251	0.520893	0.355625	0.00404211	0.00751067	-0.042414
CP075068.1	143501	0.351953	0.0993399	0.00134737	0.00200284	-0.0657268
CP075068.1	143751	1.43024	0.629472	0.00202105	0.00136558	0.010768
CP075068.1	144001	0.351953	1.25304	0.00134737	0.00177525	-0.0466724
CP075068.1	144251	0.457275	0.240993	0.00269474	0.00418777	-0.0551676
CP075068.1	144501	-0.59155	-0.825509	0.000757895	0.000409673	-0.0637382
CP075068.1	144751	NaN	0.213763	NaN	0.00109246	0.0538438
CP075068.1	145001	1.43024	-0.770231	0.00202105	0.00259459	-0.00529101
CP075068.1	145251	-0.59155	NaN	0.000757895	NaN	0.0686275
CP075068.1	145501	1.43024	0.629472	0.00202105	0.00136558	0.010768
CP075068.1	145751	0.544835	0.629472	0.00277895	0.00136558	0.0192589
CP075068.1	146001	0.351953	-0.202167	0.00134737	0.00259459	-0.0445602
CP075068.1	146251	-0.768572	-1.0906	0.00151579	0.000819346	-0.021928
CP075068.1	146501	1.43024	0.00900433	0.00202105	0.00286771	-0.0637382
CP075068.1	146751	0.0554288	1.28928	0.00345263	0.00318634	-0.0583727
CP075068.1	147001	1.2673	0.0114155	0.00648421	0.00669132	-0.0298777
CP075068.1	147251	0.890946	0.465476	0.0141474	0.002367	-0.0747088
CP075068.1	147501	-0.077561	NaN	0.00328421	NaN	NaN
CP075068.1	147751	0.919863	NaN	0.00454737	NaN	NaN
CP075068.1	148001	NaN	NaN	NaN	NaN	NaN
CP075068.1	148251	NaN	NaN	NaN	NaN	NaN
CP075068.1	148501	NaN	NaN	NaN	NaN	NaN
CP075068.1	148751	0.351953	-0.625771	0.00134737	0.00282219	-0.0591914
CP075068.1	149001	1.55767	0.563037	0.0256	0.0259459	-0.0280351
CP075068.1	149251	0.676316	-0.588199	0.0118737	0.0157269	-0.0483997
CP075068.1	149501	0.587388	-1.3035	0.00547368	0.00965007	-0.0373661
CP075068.1	149751	0.53599	0.0870377	0.0119579	0.0132461	-0.0281381
CP075068.1	150001	0.105808	-0.931993	0.00496842	0.0116074	-0.05503
CP075068.1	150251	0.967771	-0.203574	0.0227368	0.0295875	-0.0304618
CP075068.1	150501	0.577227	-0.168951	0.0182737	0.022623	-0.0195316
CP075068.1	150751	0.795259	0.0423854	0.0232421	0.0350953	-0.0343225
CP075068.1	151001	-0.355425	-0.594452	0.0132211	0.0172518	-0.0461892
CP075068.1	151251	-0.0664077	-0.520197	0.00884211	0.0119716	-0.0353621
CP075068.1	151501	NaN	NaN	NaN	NaN	NaN
CP075068.1	151751	0.354553	NaN	0.0136421	NaN	NaN
CP075068.1	152001	0.719704	NaN	0.0229053	NaN	NaN
CP075068.1	152251	0.694403	NaN	0.0265263	NaN	NaN
CP075068.1	152501	NaN	NaN	NaN	NaN	NaN
CP075068.1	152751	NaN	NaN	NaN	NaN	NaN
CP075068.1	153001	NaN	NaN	NaN	NaN	NaN
CP075068.1	153251	NaN	NaN	NaN	NaN	NaN
CP075068.1	153501	NaN	NaN	NaN	NaN	NaN
CP075068.1	153751	NaN	NaN	NaN	NaN	NaN
CP075068.1	154001	NaN	NaN	NaN	NaN	NaN
CP075068.1	154251	NaN	NaN	NaN	NaN	NaN
CP075068.1	154501	NaN	NaN	NaN	NaN	NaN
CP075068.1	154751	NaN	NaN	NaN	NaN	NaN
CP075068.1	155001	NaN	NaN	NaN	NaN	NaN
CP075068.1	155251	NaN	NaN	NaN	NaN	NaN
CP075068.1	155501	NaN	NaN	NaN	NaN	NaN
CP075068.1	155751	NaN	NaN	NaN	NaN	NaN
CP075068.1	156001	NaN	NaN	NaN	NaN	NaN
CP075068.1	156251	NaN	NaN	NaN	NaN	NaN
CP075068.1	156501	NaN	NaN	NaN	NaN	NaN
CP075068.1	156751	NaN	NaN	NaN	NaN	NaN
CP075068.1	157001	NaN	NaN	NaN	NaN	NaN
CP075068.1	157251	NaN	NaN	NaN	NaN	NaN
CP075068.1	157501	NaN	NaN	NaN	NaN	NaN
CP075068.1	157751	NaN	NaN	NaN	NaN	NaN
CP075068.1	158001	NaN	NaN	NaN	NaN	NaN
CP075068.1	158251	NaN	NaN	NaN	NaN	NaN
CP075068.1	158501	NaN	NaN	NaN	NaN	NaN
CP075068.1	158751	NaN	NaN	NaN	NaN	NaN
CP075068.1	159001	NaN	NaN	NaN	NaN	NaN
CP075068.1	159251	NaN	NaN	NaN	NaN	NaN
CP075068.1	159501	NaN	NaN	NaN	NaN	NaN
CP075068.1	159751	NaN	NaN	NaN	NaN	NaN
CP075068.1	160001	NaN	NaN	NaN	NaN	NaN
CP075068.1	160251	NaN	NaN	NaN	NaN	NaN
CP075068.1	160501	NaN	-0.531202	NaN	0.00377809	NaN
CP075068.1	160751	-0.59155	NaN	0.000757895	NaN	NaN
CP075068.1	161001	1.405	NaN	0.0292211	NaN	NaN
CP075068.1	161251	0.890946	-0.112871	0.0159158	0.0147027	-0.0171041
CP075068.1	161501	-0.444001	NaN	0.00783158	NaN	NaN
CP075068.1	161751	NaN	NaN	NaN	NaN	NaN
CP075068.1	162001	NaN	NaN	NaN	NaN	NaN
CP075068.1	162251	NaN	NaN	NaN	NaN	NaN
CP075068.1	162501	NaN	NaN	NaN	NaN	NaN
CP075068.1	162751	NaN	NaN	NaN	NaN	NaN
CP075068.1	163001	NaN	NaN	NaN	NaN	NaN
CP075068.1	163251	NaN	NaN	NaN	NaN	NaN
CP075068.1	163501	0.348371	-0.118045	0.00505263	0.0054623	-0.0664003
CP075068.1	163751	-0.163292	-0.501752	0.0265263	0.0292233	-0.0270359
CP075068.1	164001	-0.0110134	0.109331	0.0238316	0.0212575	-0.0200945
CP075068.1	164251	0.315458	-0.219818	0.0197053	0.0276302	-0.0418121
CP075068.1	164501	0.333832	-0.20033	0.0184421	0.0233058	-0.0465587
CP075068.1	164751	-0.397106	-1.10418	0.0138105	0.019596	-0.0445497
CP075068.1	165001	0.185752	-0.373173	0.0132211	0.0157041	-0.0228107
CP075068.1	165251	0.258227	0.101354	0.0133053	0.0196188	-0.0306279
CP075068.1	165501	0.854584	0.0195542	0.0276211	0.0309075	-0.0425786
CP075068.1	165751	0.396027	0.251978	0.0273684	0.0306344	-0.041473
CP075068.1	166001	-0.0132039	-0.193051	0.00673684	0.0242617	-0.0444845
CP075068.1	166251	NaN	NaN	NaN	NaN	NaN
CP075068.1	166501	NaN	NaN	NaN	NaN	NaN
CP075068.1	166751	NaN	NaN	NaN	NaN	NaN
CP075068.1	167001	NaN	NaN	NaN	NaN	NaN
CP075068.1	167251	NaN	NaN	NaN	NaN	NaN
CP075068.1	167501	NaN	NaN	NaN	NaN	NaN
CP075068.1	167751	NaN	NaN	NaN	NaN	NaN
CP075068.1	168001	NaN	NaN	NaN	NaN	NaN
CP075068.1	168251	NaN	NaN	NaN	NaN	NaN
CP075068.1	168501	NaN	NaN	NaN	NaN	NaN
CP075068.1	168751	NaN	NaN	NaN	NaN	NaN
CP075068.1	169001	NaN	NaN	NaN	NaN	NaN
CP075068.1	169251	NaN	NaN	NaN	NaN	NaN
CP075068.1	169501	NaN	NaN	NaN	NaN	NaN
CP075068.1	169751	NaN	NaN	NaN	NaN	NaN
CP075068.1	170001	NaN	NaN	NaN	NaN	NaN
CP075068.1	170251	NaN	NaN	NaN	NaN	NaN
CP075068.1	170501	NaN	NaN	NaN	NaN	NaN
CP075068.1	170751	NaN	NaN	NaN	NaN	NaN
CP075068.1	171001	NaN	NaN	NaN	NaN	NaN
CP075068.1	171251	-0.59155	NaN	0.000757895	NaN	NaN
CP075068.1	171501	NaN	NaN	NaN	NaN	NaN
CP075068.1	171751	NaN	NaN	NaN	NaN	NaN
CP075068.1	172001	NaN	NaN	NaN	NaN	NaN
CP075068.1	172251	NaN	NaN	NaN	NaN	NaN
CP075068.1	172501	NaN	NaN	NaN	NaN	NaN
CP075068.1	172751	NaN	NaN	NaN	NaN	NaN
CP075068.1	173001	NaN	NaN	NaN	NaN	NaN
CP075068.1	173251	NaN	NaN	NaN	NaN	NaN
CP075068.1	173501	NaN	NaN	NaN	NaN	NaN
CP075068.1	173751	NaN	NaN	NaN	NaN	NaN
CP075068.1	174001	NaN	NaN	NaN	NaN	NaN
CP075068.1	174251	NaN	NaN	NaN	NaN	NaN
CP075068.1	174501	NaN	NaN	NaN	NaN	NaN
CP075068.1	174751	NaN	NaN	NaN	NaN	NaN
CP075068.1	175001	NaN	NaN	NaN	NaN	NaN
CP075068.1	175251	NaN	NaN	NaN	NaN	NaN
CP075068.1	175501	NaN	NaN	NaN	NaN	NaN
CP075068.1	175751	NaN	NaN	NaN	NaN	NaN
CP075068.1	176001	NaN	NaN	NaN	NaN	NaN
CP075068.1	176251	NaN	NaN	NaN	NaN	NaN
CP075068.1	176501	NaN	NaN	NaN	NaN	NaN
CP075068.1	176751	NaN	NaN	NaN	NaN	NaN
CP075068.1	177001	NaN	NaN	NaN	NaN	NaN
CP075068.1	177251	NaN	NaN	NaN	NaN	NaN
CP075068.1	177501	NaN	NaN	NaN	NaN	NaN
CP075068.1	177751	NaN	NaN	NaN	NaN	NaN
CP075068.1	178001	NaN	NaN	NaN	NaN	NaN
CP075068.1	178251	NaN	NaN	NaN	NaN	NaN
CP075068.1	178501	NaN	NaN	NaN	NaN	NaN
CP075068.1	178751	NaN	NaN	NaN	NaN	NaN
CP075068.1	179001	NaN	NaN	NaN	NaN	NaN
CP075068.1	179251	NaN	NaN	NaN	NaN	NaN
CP075068.1	179501	NaN	NaN	NaN	NaN	NaN
CP075068.1	179751	NaN	NaN	NaN	NaN	NaN
CP075068.1	180001	NaN	NaN	NaN	NaN	NaN
CP075068.1	180251	NaN	NaN	NaN	NaN	NaN
CP075068.1	180501	NaN	NaN	NaN	NaN	NaN
CP075068.1	180751	NaN	NaN	NaN	NaN	NaN
CP075068.1	181001	NaN	NaN	NaN	NaN	NaN
CP075068.1	181251	NaN	NaN	NaN	NaN	NaN
CP075068.1	181501	NaN	NaN	NaN	NaN	NaN
CP075068.1	181751	NaN	NaN	NaN	NaN	NaN
CP075068.1	182001	NaN	NaN	NaN	NaN	NaN
CP075068.1	182251	NaN	NaN	NaN	NaN	NaN
CP075068.1	182501	NaN	NaN	NaN	NaN	NaN
CP075068.1	182751	NaN	NaN	NaN	NaN	NaN
CP075068.1	183001	NaN	NaN	NaN	NaN	NaN
CP075068.1	183251	NaN	NaN	NaN	NaN	NaN
CP075068.1	183501	-0.766944	NaN	0.00513684	NaN	NaN
CP075068.1	183751	-0.156944	NaN	0.00968421	NaN	NaN
CP075068.1	184001	NaN	NaN	NaN	NaN	NaN
CP075068.1	184251	-0.59155	NaN	0.000757895	NaN	NaN
CP075068.1	184501	NaN	NaN	NaN	NaN	NaN
CP075068.1	184751	-0.768572	NaN	0.00151579	NaN	NaN
CP075068.1	185001	NaN	NaN	NaN	NaN	NaN
CP075068.1	185251	-0.171886	NaN	0.00783158	NaN	NaN
CP075068.1	185501	-0.410035	NaN	0.00286316	NaN	NaN
CP075068.1	185751	NaN	NaN	NaN	NaN	NaN
CP075068.1	186001	NaN	NaN	NaN	NaN	NaN
CP075068.1	186251	NaN	NaN	NaN	NaN	NaN
CP075068.1	186501	NaN	NaN	NaN	NaN	NaN
CP075068.1	186751	NaN	NaN	NaN	NaN	NaN
CP075068.1	187001	NaN	NaN	NaN	NaN	NaN
CP075068.1	187251	NaN	NaN	NaN	NaN	NaN
CP075068.1	187501	NaN	NaN	NaN	NaN	NaN
CP075068.1	187751	-0.59155	NaN	0.00151579	NaN	NaN
CP075068.1	188001	-0.59155	NaN	0.000757895	NaN	NaN
CP075068.1	188251	-0.59155	NaN	0.000757895	NaN	NaN
CP075068.1	188501	NaN	NaN	NaN	NaN	NaN
CP075068.1	188751	NaN	NaN	NaN	NaN	NaN
CP075068.1	189001	NaN	NaN	NaN	NaN	NaN
CP075068.1	189251	NaN	NaN	NaN	NaN	NaN
CP075068.1	189501	NaN	NaN	NaN	NaN	NaN
CP075068.1	189751	NaN	NaN	NaN	NaN	NaN
CP075068.1	190001	NaN	NaN	NaN	NaN	NaN
CP075068.1	190251	NaN	NaN	NaN	NaN	NaN
CP075068.1	190501	NaN	NaN	NaN	NaN	NaN
CP075068.1	190751	NaN	NaN	NaN	NaN	NaN
CP075068.1	191001	NaN	NaN	NaN	NaN	NaN
CP075068.1	191251	NaN	NaN	NaN	NaN	NaN
CP075068.1	191501	NaN	NaN	NaN	NaN	NaN
CP075068.1	191751	NaN	NaN	NaN	NaN	NaN
CP075068.1	192001	NaN	NaN	NaN	NaN	NaN
CP075068.1	192251	NaN	NaN	NaN	NaN	NaN
CP075068.1	192501	NaN	NaN	NaN	NaN	NaN
CP075068.1	192751	NaN	NaN	NaN	NaN	NaN
CP075068.1	193001	NaN	NaN	NaN	NaN	NaN
CP075068.1	193251	NaN	-0.825509	NaN	0.000409673	NaN
CP075068.1	193501	NaN	NaN	NaN	NaN	NaN
CP075068.1	193751	NaN	NaN	NaN	NaN	NaN
CP075068.1	194001	NaN	NaN	NaN	NaN	NaN
CP075068.1	194251	NaN	NaN	NaN	NaN	NaN
CP075068.1	194501	NaN	NaN	NaN	NaN	NaN
CP075068.1	194751	NaN	NaN	NaN	NaN	NaN
CP075068.1	195001	NaN	NaN	NaN	NaN	NaN
CP075068.1	195251	NaN	NaN	NaN	NaN	NaN
CP075068.1	195501	NaN	NaN	NaN	NaN	NaN
CP075068.1	195751	NaN	NaN	NaN	NaN	NaN
CP075068.1	196001	NaN	NaN	NaN	NaN	NaN
CP075068.1	196251	NaN	NaN	NaN	NaN	NaN
CP075068.1	196501	NaN	NaN	NaN	NaN	NaN
CP075068.1	196751	NaN	NaN	NaN	NaN	NaN
CP075068.1	197001	NaN	NaN	NaN	NaN	NaN
CP075068.1	197251	NaN	NaN	NaN	NaN	NaN
CP075068.1	197501	NaN	NaN	NaN	NaN	NaN
CP075068.1	197751	NaN	NaN	NaN	NaN	NaN
CP075068.1	198001	NaN	NaN	NaN	NaN	NaN
CP075068.1	198251	NaN	NaN	NaN	NaN	NaN
CP075068.1	198501	NaN	NaN	NaN	NaN	NaN
CP075068.1	198751	NaN	NaN	NaN	NaN	NaN
CP075068.1	199001	NaN	NaN	NaN	NaN	NaN
CP075068.1	199251	NaN	NaN	NaN	NaN	NaN
CP075068.1	199501	NaN	NaN	NaN	NaN	NaN
CP075068.1	199751	NaN	NaN	NaN	NaN	NaN
CP075068.1	200001	NaN	NaN	NaN	NaN	NaN
CP075068.1	200251	NaN	NaN	NaN	NaN	NaN
CP075068.1	200501	NaN	NaN	NaN	NaN	NaN
CP075068.1	200751	NaN	NaN	NaN	NaN	NaN
CP075068.1	201001	NaN	NaN	NaN	NaN	NaN
CP075068.1	201251	NaN	NaN	NaN	NaN	NaN
CP075068.1	201501	NaN	NaN	NaN	NaN	NaN
CP075068.1	201751	NaN	NaN	NaN	NaN	NaN
CP075068.1	202001	NaN	NaN	NaN	NaN	NaN
CP075068.1	202251	NaN	NaN	NaN	NaN	NaN
CP075068.1	202501	NaN	NaN	NaN	NaN	NaN
CP075068.1	202751	NaN	NaN	NaN	NaN	NaN
CP075068.1	203001	NaN	NaN	NaN	NaN	NaN
CP075068.1	203251	NaN	NaN	NaN	NaN	NaN
CP075068.1	203501	NaN	NaN	NaN	NaN	NaN
CP075068.1	203751	NaN	NaN	NaN	NaN	NaN
CP075068.1	204001	NaN	NaN	NaN	NaN	NaN
CP075068.1	204251	NaN	NaN	NaN	NaN	NaN
CP075068.1	204501	NaN	NaN	NaN	NaN	NaN
CP075068.1	204751	NaN	NaN	NaN	NaN	NaN
CP075068.1	205001	NaN	NaN	NaN	NaN	NaN
CP075068.1	205251	NaN	NaN	NaN	NaN	NaN
CP075068.1	205501	NaN	NaN	NaN	NaN	NaN
CP075068.1	205751	NaN	NaN	NaN	NaN	NaN
CP075068.1	206001	NaN	NaN	NaN	NaN	NaN
CP075068.1	206251	NaN	NaN	NaN	NaN	NaN
CP075068.1	206501	NaN	NaN	NaN	NaN	NaN
CP075068.1	206751	NaN	NaN	NaN	NaN	NaN
CP075068.1	207001	NaN	NaN	NaN	NaN	NaN
CP075068.1	207251	NaN	NaN	NaN	NaN	NaN
CP075068.1	207501	NaN	NaN	NaN	NaN	NaN
CP075068.1	207751	NaN	NaN	NaN	NaN	NaN
CP075068.1	208001	NaN	NaN	NaN	NaN	NaN
CP075068.1	208251	NaN	NaN	NaN	NaN	NaN
CP075068.1	208501	NaN	NaN	NaN	NaN	NaN
CP075068.1	208751	NaN	NaN	NaN	NaN	NaN
CP075068.1	209001	NaN	NaN	NaN	NaN	NaN
CP075068.1	209251	NaN	NaN	NaN	NaN	NaN
CP075068.1	209501	NaN	NaN	NaN	NaN	NaN
CP075068.1	209751	NaN	NaN	NaN	NaN	NaN
CP075068.1	210001	NaN	NaN	NaN	NaN	NaN
CP075068.1	210251	NaN	NaN	NaN	NaN	NaN
CP075068.1	210501	NaN	NaN	NaN	NaN	NaN
CP075068.1	210751	NaN	NaN	NaN	NaN	NaN
CP075068.1	211001	NaN	NaN	NaN	NaN	NaN
CP075068.1	211251	NaN	NaN	NaN	NaN	NaN
CP075068.1	211501	NaN	NaN	NaN	NaN	NaN
CP075068.1	211751	NaN	NaN	NaN	NaN	NaN
CP075068.1	212001	NaN	NaN	NaN	NaN	NaN
CP075068.1	212251	NaN	NaN	NaN	NaN	NaN
CP075068.1	212501	NaN	NaN	NaN	NaN	NaN
CP075068.1	212751	NaN	NaN	NaN	NaN	NaN
CP075068.1	213001	NaN	NaN	NaN	NaN	NaN
CP075068.1	213251	NaN	NaN	NaN	NaN	NaN
CP075068.1	213501	NaN	NaN	NaN	NaN	NaN
CP075068.1	213751	NaN	NaN	NaN	NaN	NaN
CP075068.1	214001	NaN	NaN	NaN	NaN	NaN
CP075068.1	214251	NaN	NaN	NaN	NaN	NaN
CP075068.1	214501	NaN	NaN	NaN	NaN	NaN
CP075068.1	214751	NaN	NaN	NaN	NaN	NaN
CP075068.1	215001	NaN	NaN	NaN	NaN	NaN
CP075068.1	215251	NaN	NaN	NaN	NaN	NaN
CP075068.1	215501	NaN	NaN	NaN	NaN	NaN
CP075068.1	215751	NaN	NaN	NaN	NaN	NaN
CP075068.1	216001	NaN	NaN	NaN	NaN	NaN
CP075068.1	216251	NaN	NaN	NaN	NaN	NaN
CP075068.1	216501	NaN	NaN	NaN	NaN	NaN
CP075068.1	216751	NaN	NaN	NaN	NaN	NaN
CP075068.1	217001	NaN	NaN	NaN	NaN	NaN
CP075068.1	217251	NaN	NaN	NaN	NaN	NaN
CP075068.1	217501	NaN	NaN	NaN	NaN	NaN
CP075068.1	217751	NaN	NaN	NaN	NaN	NaN
CP075068.1	218001	NaN	NaN	NaN	NaN	NaN
CP075068.1	218251	NaN	NaN	NaN	NaN	NaN
CP075068.1	218501	NaN	NaN	NaN	NaN	NaN
CP075068.1	218751	NaN	NaN	NaN	NaN	NaN
CP075068.1	219001	NaN	NaN	NaN	NaN	NaN
CP075068.1	219251	NaN	NaN	NaN	NaN	NaN
CP075068.1	219501	NaN	NaN	NaN	NaN	NaN
CP075068.1	219751	NaN	NaN	NaN	NaN	NaN
CP075068.1	220001	NaN	NaN	NaN	NaN	NaN
CP075068.1	220251	NaN	NaN	NaN	NaN	NaN
CP075068.1	220501	NaN	NaN	NaN	NaN	NaN
CP075068.1	220751	NaN	NaN	NaN	NaN	NaN
CP075068.1	221001	NaN	NaN	NaN	NaN	NaN
CP075068.1	221251	NaN	NaN	NaN	NaN	NaN
CP075068.1	221501	NaN	NaN	NaN	NaN	NaN
CP075068.1	221751	NaN	NaN	NaN	NaN	NaN
CP075068.1	222001	NaN	NaN	NaN	NaN	NaN
CP075068.1	222251	NaN	NaN	NaN	NaN	NaN
CP075068.1	222501	NaN	NaN	NaN	NaN	NaN
CP075068.1	222751	NaN	NaN	NaN	NaN	NaN
CP075068.1	223001	NaN	NaN	NaN	NaN	NaN
CP075068.1	223251	NaN	NaN	NaN	NaN	NaN
CP075068.1	223501	NaN	NaN	NaN	NaN	NaN
CP075068.1	223751	NaN	NaN	NaN	NaN	NaN
CP075068.1	224001	NaN	NaN	NaN	NaN	NaN
CP075068.1	224251	NaN	NaN	NaN	NaN	NaN
CP075068.1	224501	NaN	NaN	NaN	NaN	NaN
CP075068.1	224751	NaN	NaN	NaN	NaN	NaN
CP075068.1	225001	NaN	NaN	NaN	NaN	NaN
CP075068.1	225251	NaN	NaN	NaN	NaN	NaN
CP075068.1	225501	NaN	NaN	NaN	NaN	NaN
CP075068.1	225751	NaN	NaN	NaN	NaN	NaN
CP075068.1	226001	NaN	NaN	NaN	NaN	NaN
CP075068.1	226251	NaN	NaN	NaN	NaN	NaN
CP075068.1	226501	NaN	NaN	NaN	NaN	NaN
CP075068.1	226751	NaN	NaN	NaN	NaN	NaN
CP075068.1	227001	NaN	NaN	NaN	NaN	NaN
CP075068.1	227251	NaN	NaN	NaN	NaN	NaN
CP075068.1	227501	NaN	NaN	NaN	NaN	NaN
CP075068.1	227751	NaN	NaN	NaN	NaN	NaN
CP075068.1	228001	NaN	NaN	NaN	NaN	NaN
CP075068.1	228251	NaN	NaN	NaN	NaN	NaN
CP075068.1	228501	NaN	NaN	NaN	NaN	NaN
CP075068.1	228751	NaN	NaN	NaN	NaN	NaN
CP075068.1	229001	NaN	NaN	NaN	NaN	NaN
CP075068.1	229251	NaN	NaN	NaN	NaN	NaN
CP075068.1	229501	-0.0428166	NaN	0.0144842	NaN	NaN
CP075068.1	229751	-0.516423	NaN	0.0143158	NaN	NaN
CP075068.1	230001	0.0414952	-0.808034	0.0133053	0.0144296	-0.0526037
CP075068.1	230251	0.793203	-0.000824925	0.0205474	0.0104694	-0.0343013
CP075068.1	230501	0.811805	NaN	0.0179368	NaN	NaN
CP075068.1	230751	-0.143914	NaN	0.0162526	NaN	NaN
CP075068.1	231001	-0.59155	NaN	0.00151579	NaN	NaN
CP075068.1	231251	NaN	-1.0906	NaN	0.000819346	-0.0382514
CP075068.1	231501	NaN	NaN	NaN	NaN	NaN
CP075068.1	231751	1.43024	0.629472	0.00202105	0.00136558	0.010768
CP075068.1	232001	NaN	NaN	NaN	NaN	NaN
CP075068.1	232251	0.510536	0.642518	0.00530526	0.00368706	-0.018985
CP075068.1	232501	0.351953	0.0993399	0.00134737	0.00200284	-0.0657268
CP075068.1	232751	NaN	-1.0906	NaN	0.000819346	-0.0382514
CP075068.1	233001	NaN	-0.825509	NaN	0.000409673	-0.0382514
CP075068.1	233251	-0.59155	-1.14583	0.00210526	0.00359602	-0.064883
CP075068.1	233501	0.351953	0.975896	NaN	NaN	NaN
CP075068.1	233751	-0.59155	NaN	0.000757895	NaN	0.0686275
CP075068.1	234001	-0.8755	-0.825509	0.00227368	0.000409673	0.00597907
CP075068.1	234251	-0.155649	0.465476	0.00210526	0.002367	-0.0350593
CP075068.1	234501	0.351953	0.975896	0.00134737	0.00159317	-0.0708071
CP075068.1	234751	0.078097	1.60965	0.00463158	0.00350498	-0.0502737
CP075068.1	235001	-0.59155	NaN	0.000757895	NaN	0.0686275
CP075068.1	235251	-0.59155	NaN	0.000757895	NaN	0.0686275
CP075068.1	235501	-0.155649	1.25304	0.00210526	0.00254908	-0.0212988
CP075068.1	235751	NaN	NaN	NaN	NaN	NaN
CP075068.1	236001	-0.155649	0.213763	0.00210526	0.00109246	-0.0467867
CP075068.1	236251	NaN	NaN	NaN	NaN	NaN
CP075068.1	236501	-0.768572	-0.6949	0.00151579	0.00195733	-0.0756
CP075068.1	236751	NaN	NaN	NaN	NaN	NaN
CP075068.1	237001	NaN	-0.825509	NaN	0.000409673	-0.0382514
CP075068.1	237251	0.642462	0.970787	0.00682105	0.00655477	-0.0428824
CP075068.1	237501	NaN	-0.825509	NaN	0.000409673	-0.0382514
CP075068.1	237751	1.43024	-0.237362	0.00202105	0.00254908	0.00463378
CP075068.1	238001	NaN	NaN	NaN	NaN	NaN
CP075068.1	238251	1.85824	0.220176	0.00404211	0.00314083	0.00708638
CP075068.1	238501	1.11935	-0.235729	0.0048	0.00432432	-0.00988557
CP075068.1	238751	1.09954	1.80117	0.00766316	0.0066458	-0.0482948
CP075068.1	239001	0.632395	0.648543	0.00286316	0.00254908	0.00357542
CP075068.1	239251	2.03336	1.65542	0.00421053	0.0035505	-0.00701043
CP075068.1	239501	NaN	-0.976462	NaN	0.00159317	NaN
CP075068.1	239751	NaN	-0.712447	NaN	0.00268563	NaN
CP075068.1	240001	1.43024	0.85179	0.00202105	0.0133826	-0.0816247
CP075068.1	240251	NaN	NaN	NaN	NaN	NaN
CP075068.1	240501	NaN	-0.825509	NaN	0.000409673	-0.0382514
CP075068.1	240751	-0.768572	-0.914692	0.00151579	0.002367	-0.0486505
CP075068.1	241001	-0.768572	-0.237362	0.00151579	0.00254908	-0.0526037
CP075068.1	241251	1.25234	0.204582	0.00496842	0.00614509	-0.0151378
CP075068.1	241501	0.282154	0.642518	0.00252632	0.00368706	-0.056279
CP075068.1	241751	-0.59155	-0.825509	0.000757895	0.000409673	0.0167197
CP075068.1	242001	0.986357	1.17045	0.00463158	0.00436984	-0.0749518
CP075068.1	242251	NaN	-1.0906	NaN	0.000819346	-0.0382514
CP075068.1	242501	-0.59155	-0.825509	0.000757895	0.000409673	0.0167197
CP075068.1	242751	-0.59155	NaN	0.000757895	NaN	0.0686275
CP075068.1	243001	NaN	NaN	NaN	NaN	NaN
CP075068.1	243251	NaN	-0.825509	NaN	0.000409673	-0.0382514
CP075068.1	243501	-0.271686	1.25304	0.00513684	0.00177525	0.021035
CP075068.1	243751	0.188419	-0.423526	0.00362105	0.00314083	-0.0366347
CP075068.1	244001	0.544835	-0.129495	0.00277895	0.00177525	0.0122595
CP075068.1	244251	-0.59155	-1.25802	0.000757895	0.00122902	-0.0382514
CP075068.1	244501	1.02588	1.46089	0.00176842	0.00191181	-0.0713798
CP075068.1	244751	-0.768572	-1.37697	0.00151579	0.00163869	-0.0549595
CP075068.1	245001	1.15776	0.877378	0.00336842	0.00277667	-0.0685072
CP075068.1	245251	1.56503	-0.510202	0.00210526	0.00300427	-0.0162093
CP075068.1	245501	0.564591	1.04997	0.00538947	0.0054623	-0.0322053
CP075068.1	245751	0.351953	0.213763	0.00134737	0.00109246	-0.0758653
CP075068.1	246001	2.03336	0.85369	0.00421053	0.00396017	-0.00904209
CP075068.1	246251	NaN	-0.825509	0.000757895	0.000819346	-0.0274035
CP075068.1	246501	NaN	NaN	NaN	NaN	NaN
CP075068.1	246751	0.632395	0.282408	0.00286316	0.00218492	-0.00172678
CP075068.1	247001	-0.59155	-0.724465	0.000757895	0.0011835	-0.070584
CP075068.1	247251	-0.0840675	-0.440672	0.00437895	0.00477952	-0.021356
CP075068.1	247501	0.632395	0.282408	0.00286316	0.00218492	-0.0188858
CP075068.1	247751	1.43024	0.629472	0.00202105	0.00136558	0.010768
CP075068.1	248001	NaN	-1.37697	NaN	0.00163869	-0.0382514
CP075068.1	248251	1.85824	0.28135	0.00404211	0.00528023	-0.0695873
CP075068.1	248501	NaN	-0.825509	NaN	0.000409673	-0.0382514
CP075068.1	248751	NaN	-0.825509	NaN	0.000409673	-0.0382514
CP075068.1	249001	NaN	-0.825509	NaN	0.000409673	-0.0382514
CP075068.1	249251	1.43024	0.629472	0.00202105	0.00136558	0.010768
CP075068.1	249501	-0.570561	-0.976462	0.00362105	0.00159317	-0.0156548
CP075068.1	249751	-0.59155	-0.271231	0.000757895	0.000773826	-0.0824581
CP075068.1	250001	0.587388	1.28928	0.00412632	0.00318634	-0.0420108
CP075068.1	250251	1.56503	1.59946	0.00210526	0.00200284	-0.0689669
CP075068.1	250501	0.457275	-0.457333	0.00269474	0.00391465	-0.0647486
CP075068.1	250751	-0.59155	-1.0906	0.000757895	0.00122902	0.0686275
CP075068.1	251001	NaN	NaN	NaN	NaN	NaN
CP075068.1	251251	NaN	NaN	NaN	NaN	NaN
CP075068.1	251501	NaN	NaN	NaN	NaN	NaN
CP075068.1	251751	NaN	NaN	NaN	NaN	NaN
CP075068.1	252001	NaN	NaN	NaN	NaN	NaN
CP075068.1	252251	NaN	NaN	NaN	NaN	NaN
CP075068.1	252501	NaN	NaN	NaN	NaN	NaN
CP075068.1	252751	NaN	NaN	NaN	NaN	NaN
CP075068.1	253001	NaN	NaN	NaN	NaN	NaN
CP075068.1	253251	NaN	NaN	NaN	NaN	NaN
CP075068.1	253501	NaN	NaN	NaN	NaN	NaN
CP075068.1	253751	NaN	NaN	NaN	NaN	NaN
CP075068.1	254001	NaN	NaN	NaN	NaN	NaN
CP075068.1	254251	NaN	NaN	NaN	NaN	NaN
CP075068.1	254501	NaN	NaN	NaN	NaN	NaN
CP075068.1	254751	NaN	NaN	NaN	NaN	NaN
CP075068.1	255001	NaN	NaN	NaN	NaN	NaN
CP075068.1	255251	NaN	NaN	NaN	NaN	NaN
CP075068.1	255501	NaN	NaN	NaN	NaN	NaN
CP075068.1	255751	NaN	NaN	NaN	NaN	NaN
CP075068.1	256001	NaN	NaN	NaN	NaN	NaN
CP075068.1	256251	NaN	NaN	NaN	NaN	NaN
CP075068.1	256501	NaN	NaN	NaN	NaN	NaN
CP075068.1	256751	NaN	NaN	NaN	NaN	NaN
CP075068.1	257001	NaN	NaN	NaN	NaN	NaN
CP075068.1	257251	NaN	NaN	NaN	NaN	NaN
CP075068.1	257501	NaN	NaN	NaN	NaN	NaN
CP075068.1	257751	NaN	NaN	NaN	NaN	NaN
CP075068.1	258001	NaN	NaN	NaN	NaN	NaN
CP075068.1	258251	NaN	NaN	NaN	NaN	NaN
CP075068.1	258501	NaN	NaN	NaN	NaN	NaN
CP075068.1	258751	NaN	NaN	NaN	NaN	NaN
CP075068.1	259001	NaN	NaN	NaN	NaN	NaN
CP075068.1	259251	NaN	NaN	NaN	NaN	NaN
CP075068.1	259501	NaN	NaN	NaN	NaN	NaN
CP075068.1	259751	NaN	NaN	NaN	NaN	NaN
CP075068.1	260001	NaN	NaN	NaN	NaN	NaN
CP075068.1	260251	NaN	NaN	NaN	NaN	NaN
CP075068.1	260501	NaN	NaN	NaN	NaN	NaN
CP075068.1	260751	NaN	NaN	NaN	NaN	NaN
CP075068.1	261001	NaN	NaN	NaN	NaN	NaN
CP075068.1	261251	NaN	NaN	NaN	NaN	NaN
CP075068.1	261501	NaN	NaN	NaN	NaN	NaN
CP075068.1	261751	NaN	NaN	NaN	NaN	NaN
CP075068.1	262001	NaN	NaN	NaN	NaN	NaN
CP075068.1	262251	NaN	NaN	NaN	NaN	NaN
CP075068.1	262501	NaN	NaN	NaN	NaN	NaN
CP075068.1	262751	NaN	NaN	NaN	NaN	NaN
CP075068.1	263001	NaN	NaN	NaN	NaN	NaN
CP075068.1	263251	NaN	NaN	NaN	NaN	NaN
CP075068.1	263501	NaN	NaN	NaN	NaN	NaN
CP075068.1	263751	NaN	NaN	NaN	NaN	NaN
CP075068.1	264001	NaN	NaN	NaN	NaN	NaN
CP075068.1	264251	NaN	NaN	NaN	NaN	NaN
CP075068.1	264501	NaN	NaN	NaN	NaN	NaN
CP075068.1	264751	NaN	NaN	NaN	NaN	NaN
CP075068.1	265001	NaN	NaN	NaN	NaN	NaN
CP075068.1	265251	NaN	NaN	NaN	NaN	NaN
CP075068.1	265501	NaN	NaN	NaN	NaN	NaN
CP075068.1	265751	NaN	NaN	NaN	NaN	NaN
CP075068.1	266001	NaN	NaN	NaN	NaN	NaN
CP075068.1	266251	NaN	NaN	NaN	NaN	NaN
CP075068.1	266501	NaN	NaN	NaN	NaN	NaN
CP075068.1	266751	NaN	NaN	NaN	NaN	NaN
CP075068.1	267001	NaN	NaN	NaN	NaN	NaN
CP075068.1	267251	NaN	NaN	NaN	NaN	NaN
CP075068.1	267501	NaN	NaN	NaN	NaN	NaN
CP075068.1	267751	NaN	NaN	NaN	NaN	NaN
CP075068.1	268001	NaN	NaN	NaN	NaN	NaN
CP075068.1	268251	NaN	NaN	NaN	NaN	NaN
CP075068.1	268501	NaN	NaN	NaN	NaN	NaN
CP075068.1	268751	NaN	NaN	NaN	NaN	NaN
CP075068.1	269001	NaN	NaN	NaN	NaN	NaN
CP075068.1	269251	NaN	NaN	NaN	NaN	NaN
CP075068.1	269501	NaN	NaN	NaN	NaN	NaN
CP075068.1	269751	NaN	NaN	NaN	NaN	NaN
CP075068.1	270001	NaN	NaN	NaN	NaN	NaN
CP075068.1	270251	NaN	NaN	NaN	NaN	NaN
CP075068.1	270501	NaN	NaN	NaN	NaN	NaN
CP075068.1	270751	NaN	NaN	NaN	NaN	NaN
CP075068.1	271001	NaN	NaN	NaN	NaN	NaN
CP075068.1	271251	NaN	NaN	NaN	NaN	NaN
CP075068.1	271501	NaN	NaN	NaN	NaN	NaN
CP075068.1	271751	NaN	NaN	NaN	NaN	NaN
CP075068.1	272001	NaN	NaN	NaN	NaN	NaN
CP075068.1	272251	NaN	NaN	NaN	NaN	NaN
CP075068.1	272501	NaN	NaN	NaN	NaN	NaN
CP075068.1	272751	NaN	NaN	NaN	NaN	NaN
CP075068.1	273001	NaN	NaN	NaN	NaN	NaN
CP075068.1	273251	NaN	NaN	NaN	NaN	NaN
CP075068.1	273501	NaN	NaN	NaN	NaN	NaN
CP075068.1	273751	NaN	NaN	NaN	NaN	NaN
CP075068.1	274001	NaN	NaN	NaN	NaN	NaN
CP075068.1	274251	NaN	NaN	NaN	NaN	NaN
CP075068.1	274501	NaN	NaN	NaN	NaN	NaN
CP075068.1	274751	NaN	NaN	NaN	NaN	NaN
CP075068.1	275001	NaN	NaN	NaN	NaN	NaN
CP075068.1	275251	NaN	NaN	NaN	NaN	NaN
CP075068.1	275501	NaN	NaN	NaN	NaN	NaN
CP075068.1	275751	NaN	NaN	NaN	NaN	NaN
CP075068.1	276001	NaN	NaN	NaN	NaN	NaN
CP075068.1	276251	NaN	NaN	NaN	NaN	NaN
CP075068.1	276501	NaN	NaN	NaN	NaN	NaN
CP075068.1	276751	NaN	NaN	NaN	NaN	NaN
CP075068.1	277001	NaN	NaN	NaN	NaN	NaN
CP075068.1	277251	NaN	NaN	NaN	NaN	NaN
CP075068.1	277501	NaN	NaN	NaN	NaN	NaN
CP075068.1	277751	NaN	NaN	NaN	NaN	NaN
CP075068.1	278001	NaN	NaN	NaN	NaN	NaN
CP075068.1	278251	NaN	NaN	NaN	NaN	NaN
CP075068.1	278501	NaN	NaN	NaN	NaN	NaN
CP075068.1	278751	NaN	NaN	NaN	NaN	NaN
CP075068.1	279001	NaN	NaN	NaN	NaN	NaN
CP075068.1	279251	NaN	NaN	NaN	NaN	NaN
CP075068.1	279501	NaN	NaN	NaN	NaN	NaN
CP075068.1	279751	NaN	NaN	NaN	NaN	NaN
CP075068.1	280001	NaN	NaN	NaN	NaN	NaN
CP075068.1	280251	NaN	NaN	NaN	NaN	NaN
CP075068.1	280501	NaN	NaN	NaN	NaN	NaN
CP075068.1	280751	NaN	NaN	NaN	NaN	NaN
CP075068.1	281001	NaN	NaN	NaN	NaN	NaN
CP075068.1	281251	NaN	NaN	NaN	NaN	NaN
CP075068.1	281501	NaN	NaN	NaN	NaN	NaN
CP075068.1	281751	NaN	NaN	NaN	NaN	NaN
CP075068.1	282001	NaN	NaN	NaN	NaN	NaN
CP075068.1	282251	NaN	NaN	NaN	NaN	NaN
CP075068.1	282501	NaN	NaN	NaN	NaN	NaN
CP075068.1	282751	NaN	NaN	NaN	NaN	NaN
CP075068.1	283001	NaN	NaN	NaN	NaN	NaN
CP075068.1	283251	NaN	NaN	NaN	NaN	NaN
CP075068.1	283501	NaN	NaN	NaN	NaN	NaN
CP075068.1	283751	NaN	NaN	NaN	NaN	NaN
CP075068.1	284001	NaN	NaN	NaN	NaN	NaN
CP075068.1	284251	NaN	NaN	NaN	NaN	NaN
CP075068.1	284501	NaN	NaN	NaN	NaN	NaN
CP075068.1	284751	NaN	NaN	NaN	NaN	NaN
CP075068.1	285001	NaN	NaN	NaN	NaN	NaN
CP075068.1	285251	NaN	NaN	NaN	NaN	NaN
CP075068.1	285501	NaN	NaN	NaN	NaN	NaN
CP075068.1	285751	NaN	NaN	NaN	NaN	NaN
CP075068.1	286001	NaN	NaN	NaN	NaN	NaN
CP075068.1	286251	NaN	NaN	NaN	NaN	NaN
CP075068.1	286501	NaN	NaN	NaN	NaN	NaN
CP075068.1	286751	NaN	NaN	NaN	NaN	NaN
CP075068.1	287001	NaN	NaN	NaN	NaN	NaN
CP075068.1	287251	NaN	NaN	NaN	NaN	NaN
CP075068.1	287501	NaN	NaN	NaN	NaN	NaN
CP075068.1	287751	NaN	NaN	NaN	NaN	NaN
CP075068.1	288001	NaN	NaN	NaN	NaN	NaN
CP075068.1	288251	-0.077561	-0.16186	0.00328421	0.00446088	-0.0725108
CP075068.1	288501	NaN	NaN	NaN	NaN	NaN
CP075068.1	288751	1.56503	-0.202167	0.00210526	0.00259459	-0.0138104
CP075068.1	289001	0.351953	0.975896	0.00134737	0.00159317	-0.0708071
CP075068.1	289251	-0.768572	-0.825509	0.00151579	0.000409673	-0.0382514
CP075068.1	289501	-0.155649	NaN	0.00210526	NaN	NaN
CP075068.1	289751	-0.768572	NaN	0.00151579	NaN	NaN
CP075068.1	290001	-0.768572	NaN	0.00151579	NaN	NaN
CP075068.1	290251	0.0554288	-0.271231	0.00345263	0.000773826	0.00722299
CP075068.1	290501	-0.410035	-0.770231	0.00488421	0.00475676	-0.0361282
CP075068.1	290751	-0.59155	-0.825509	0.00277895	0.00257183	-0.0752304
CP075068.1	291001	-0.59155	-0.825509	0.000757895	0.000409673	0.0167197
CP075068.1	291251	NaN	-0.914692	NaN	0.002367	-0.0080604
CP075068.1	291501	NaN	NaN	NaN	NaN	NaN
CP075068.1	291751	NaN	NaN	NaN	NaN	NaN
CP075068.1	292001	NaN	NaN	NaN	NaN	NaN
CP075068.1	292251	NaN	-0.825509	NaN	0.000409673	-0.0382514
CP075068.1	292501	NaN	NaN	NaN	NaN	NaN
CP075068.1	292751	0.351953	0.213763	0.00134737	0.00109246	-0.0758653
CP075068.1	293001	1.02588	0.0993399	0.00176842	0.00200284	-0.0730055
CP075068.1	293251	NaN	NaN	NaN	NaN	NaN
CP075068.1	293501	NaN	NaN	NaN	NaN	NaN
CP075068.1	293751	1.02588	0.975896	0.00176842	0.00159317	-0.0789207
CP075068.1	294001	1.56503	-1.0906	0.00210526	0.000819346	-0.0382514
CP075068.1	294251	NaN	NaN	NaN	NaN	NaN
CP075068.1	294501	-0.59155	NaN	0.000757895	NaN	0.0686275
CP075068.1	294751	NaN	NaN	NaN	NaN	NaN
CP075068.1	295001	-0.8755	-0.625771	0.00227368	0.00282219	-0.0114731
CP075068.1	295251	-0.59155	-1.0906	0.000757895	0.000819346	-0.00125045
CP075068.1	295501	-0.59155	-0.825509	0.000757895	0.000409673	0.0167197
CP075068.1	295751	NaN	NaN	NaN	NaN	NaN
CP075068.1	296001	0.294316	0.18498	0.00496842	0.00309531	-0.0378605
CP075068.1	296251	-0.8755	-0.825509	0.00227368	0.000409673	0.00597907
CP075068.1	296501	NaN	-0.825509	NaN	0.000409673	-0.0382514
CP075068.1	296751	NaN	-0.129495	NaN	0.00177525	0.0728228
CP075068.1	297001	-1.003	0.0441996	0.00378947	0.00291323	-0.0390093
CP075068.1	297251	-0.300287	-0.237362	0.00404211	0.00254908	0.00242366
CP075068.1	297501	1.43024	0.511243	0.00202105	0.00241252	-0.0762861
CP075068.1	297751	-0.59155	-0.271231	0.000757895	0.000773826	0.0286532
CP075068.1	298001	-0.59155	-0.825509	0.000757895	0.000409673	-0.0637382
CP075068.1	298251	-0.768572	-0.825509	0.00151579	0.000409673	-0.0164176
CP075068.1	298501	-0.155649	-0.712447	0.00210526	0.00268563	-0.0162562
CP075068.1	298751	1.33288	1.70118	0.00353684	0.00359602	-0.0627508
CP075068.1	299001	NaN	NaN	NaN	NaN	NaN
CP075068.1	299251	1.45182	1.10006	0.00522105	0.00427881	-0.0561081
CP075068.1	299501	0.544835	0.282408	0.00277895	0.00218492	-0.0652211
CP075068.1	299751	NaN	NaN	NaN	NaN	NaN
CP075068.1	300001	1.43024	1.25304	0.00202105	0.00177525	-0.065643
CP075068.1	300251	1.43024	0.282408	0.00202105	0.00218492	-0.0620811
CP075068.1	300501	NaN	-0.825509	NaN	0.000409673	-0.0382514
CP075068.1	300751	0.726755	0.10899	0.00564211	0.00496159	-0.0263089
CP075068.1	301001	-0.0840675	0.298777	0.00437895	0.00427881	-0.0491902
CP075068.1	301251	-0.8755	-0.279065	0.00227368	0.00336842	-0.00999675
CP075068.1	301501	-0.768572	-0.518924	0.00151579	0.00218492	-0.0442469
CP075068.1	301751	0.621525	0.642466	0.00808421	0.00819346	-0.0594229
CP075068.1	302001	0.145478	0.441175	0.00707368	0.0066458	-0.027059
CP075068.1	302251	1.11935	-0.0261909	0.0048	0.00282219	0.0865536
CP075068.1	302501	0.632395	1.59946	0.00286316	0.00200284	-0.0515588
CP075068.1	302751	NaN	NaN	NaN	NaN	NaN
CP075068.1	303001	-0.59155	NaN	0.000757895	NaN	0.0686275
CP075068.1	303251	-0.570561	-0.518924	0.00362105	0.00218492	-0.0297591
CP075068.1	303501	NaN	NaN	NaN	NaN	NaN
CP075068.1	303751	0.387903	1.46089	0.00387368	0.00191181	-0.00148308
CP075068.1	304001	NaN	NaN	NaN	NaN	NaN
CP075068.1	304251	NaN	NaN	NaN	NaN	NaN
CP075068.1	304501	NaN	NaN	NaN	NaN	NaN
CP075068.1	304751	NaN	NaN	NaN	NaN	NaN
CP075068.1	305001	NaN	NaN	NaN	NaN	NaN
CP075068.1	305251	-0.59155	NaN	0.000757895	NaN	NaN
CP075068.1	305501	-0.768572	-0.825509	0.00151579	0.000409673	-0.0164176
CP075068.1	305751	1.43024	-0.0965814	0.00202105	0.00273115	-0.0708816
CP075068.1	306001	-0.8755	-0.825509	0.00227368	0.000409673	0.0430403
CP075068.1	306251	NaN	-0.825509	NaN	0.000409673	-0.0382514
CP075068.1	306501	NaN	NaN	NaN	NaN	NaN
CP075068.1	306751	1.15776	0.511243	0.00336842	0.00241252	-0.000578704
CP075068.1	307001	NaN	-1.0906	NaN	0.000819346	-0.0382514
CP075068.1	307251	NaN	-0.825509	NaN	0.000409673	-0.0382514
CP075068.1	307501	NaN	-1.0906	NaN	0.000819346	-0.0382514
CP075068.1	307751	-0.59155	-0.825509	0.000757895	0.00120626	-0.0391748
CP075068.1	308001	-0.948945	NaN	0.00303158	NaN	0.0686275
CP075068.1	308251	-0.768572	NaN	0.00151579	NaN	0.0686275
CP075068.1	308501	1.56503	0.557009	0.00210526	0.00245804	-0.0759678
CP075068.1	308751	0.240262	0.818495	0.00488421	0.00391465	-0.0538377
CP075068.1	309001	1.15776	0.959276	0.00336842	0.00409673	-0.0395161
CP075068.1	309251	NaN	NaN	NaN	NaN	NaN
CP075068.1	309501	0.351953	NaN	0.00134737	NaN	NaN
CP075068.1	309751	1.25234	-0.730096	0.00496842	0.00191181	0.0256855
CP075068.1	310001	-0.363101	-1.25802	0.00496842	0.00122902	-0.0103662
CP075068.1	310251	-0.59155	0.975896	0.000757895	0.00159317	0.00207436
CP075068.1	310501	1.02588	1.59946	0.00176842	0.00200284	-0.0492388
CP075068.1	310751	NaN	NaN	NaN	NaN	NaN
CP075068.1	311001	NaN	NaN	NaN	NaN	NaN
CP075068.1	311251	NaN	-0.825509	NaN	0.000409673	-0.0382514
CP075068.1	311501	-0.59155	-0.724465	0.000757895	0.0011835	-0.070584
CP075068.1	311751	0.351953	1.25304	0.00134737	0.00177525	-0.0466724
CP075068.1	312001	1.24532	1.06486	0.00345263	0.00423329	-0.0637382
CP075068.1	312251	-0.59155	-0.976462	0.000757895	0.00159317	-0.0637382
CP075068.1	312501	0.351953	-0.202167	0.00134737	0.00259459	-0.0445602
CP075068.1	312751	0.457275	0.85369	0.00269474	0.00396017	-0.046022
CP075068.1	313001	NaN	-1.25802	NaN	0.00122902	-0.0382514
CP075068.1	313251	0.720378	1.24084	0.00429474	0.00446088	-0.0265704
CP075068.1	313501	0.351953	1.25304	0.00134737	0.00177525	-0.0466724
CP075068.1	313751	1.15776	1.46089	0.00336842	0.00191181	0.068713
CP075068.1	314001	NaN	NaN	NaN	NaN	NaN
CP075068.1	314251	NaN	-0.825509	NaN	0.000409673	-0.0382514
CP075068.1	314501	NaN	NaN	NaN	NaN	NaN
CP075068.1	314751	0.596754	0.872296	0.00673684	0.00637269	-0.0588645
CP075068.1	315001	NaN	NaN	NaN	NaN	NaN
CP075068.1	315251	NaN	-1.0906	NaN	0.000819346	-0.0382514
CP075068.1	315501	0.351953	-1.25802	0.00134737	0.00122902	0.00648055
CP075068.1	315751	NaN	-0.825509	NaN	0.000409673	-0.0382514
CP075068.1	316001	NaN	-0.825509	NaN	0.000409673	-0.0382514
CP075068.1	316251	NaN	-0.825509	NaN	0.000409673	-0.0382514
CP075068.1	316501	0.351953	NaN	0.00134737	NaN	0.207094
CP075068.1	316751	NaN	-0.825509	NaN	0.000409673	-0.0382514
CP075068.1	317001	0.351953	-0.724465	0.00134737	0.0011835	0.0251314
CP075068.1	317251	-0.155649	-0.037961	0.00210526	0.00186629	-0.0784572
CP075068.1	317501	0.351953	-0.825509	0.00134737	0.000409673	0.130698
CP075068.1	317751	NaN	-0.825509	NaN	0.000409673	-0.0382514
CP075068.1	318001	0.457275	-0.825509	0.00269474	0.000409673	0.110779
CP075068.1	318251	NaN	-0.825509	NaN	0.000409673	-0.0382514
CP075068.1	318501	NaN	-0.271231	NaN	0.000773826	0.00722299
CP075068.1	318751	NaN	-1.0906	NaN	0.000819346	-0.0382514
CP075068.1	319001	1.11935	0.207481	0.0048	0.00514367	0.0113963
CP075068.1	319251	0.351953	-0.712447	0.00134737	0.00268563	-0.0465988
CP075068.1	319501	NaN	NaN	NaN	NaN	NaN
CP075068.1	319751	-0.59155	-0.976462	0.000757895	0.00159317	0.00207436
CP075068.1	320001	-0.59155	-1.0906	0.000757895	0.000819346	-0.00125045
CP075068.1	320251	-0.59155	-0.271231	0.000757895	0.000773826	-0.0824581
CP075068.1	320501	0.895077	-0.404097	0.00311579	0.00150213	0.040468
CP075068.1	320751	-0.59155	-1.0906	0.000757895	0.000819346	-0.00125045
CP075068.1	321001	NaN	NaN	NaN	NaN	NaN
CP075068.1	321251	NaN	NaN	NaN	NaN	NaN
CP075068.1	321501	-0.59155	0.213763	0.000757895	0.00109246	-0.0673605
CP075068.1	321751	NaN	NaN	NaN	NaN	NaN
CP075068.1	322001	-0.59155	0.629472	0.000757895	0.00136558	-0.0369946
CP075068.1	322251	NaN	NaN	NaN	NaN	NaN
CP075068.1	322501	-0.155649	-0.825509	0.00210526	0.000409673	0.045702
CP075068.1	322751	0.457275	-0.914692	0.00269474	0.002367	0.0251314
CP075068.1	323001	0.351953	-1.25802	0.00134737	0.00122902	0.0658604
CP075068.1	323251	1.02588	-0.0261909	0.00176842	0.00282219	-0.0468056
CP075068.1	323501	0.351953	0.282408	0.00134737	0.00218492	-0.0226276
CP075068.1	323751	NaN	-0.825509	NaN	0.000409673	-0.0382514
CP075068.1	324001	NaN	-0.825509	NaN	0.000409673	-0.0382514
CP075068.1	324251	1.17691	0.0755309	0.00926316	0.00587198	-0.0402689
CP075068.1	324501	-0.59155	-0.271231	0.000757895	0.000773826	-0.0824581
CP075068.1	324751	0.457275	-0.404097	0.00269474	0.00150213	-0.0296519
CP075068.1	325001	0.457275	-0.900543	0.00269474	0.00309531	-0.0542699
CP075068.1	325251	0.351953	1.25304	0.00134737	0.00177525	-0.0466724
CP075068.1	325501	0.351953	-0.825509	0.00134737	0.000409673	0.130698
CP075068.1	325751	NaN	NaN	NaN	NaN	NaN
CP075068.1	326001	0.457275	-0.202167	0.00269474	0.00259459	-0.0718666
CP075068.1	326251	-0.768572	NaN	0.00151579	NaN	0.0686275
CP075068.1	326501	NaN	NaN	NaN	NaN	NaN
CP075068.1	326751	NaN	NaN	NaN	NaN	NaN
CP075068.1	327001	0.895077	-0.237362	0.00311579	0.00254908	-0.051001
CP075068.1	327251	-0.077561	-0.129495	0.00404211	0.00254908	-0.0388884
CP075068.1	327501	0.457275	-0.037961	0.00269474	0.00186629	0.0182797
CP075068.1	327751	0.853368	0.298777	0.00446316	0.00427881	-0.0540586
CP075068.1	328001	NaN	NaN	NaN	NaN	NaN
CP075068.1	328251	NaN	NaN	NaN	NaN	NaN
CP075068.1	328501	NaN	NaN	NaN	NaN	NaN
CP075068.1	328751	-0.155649	-0.976462	0.00210526	0.00159317	0.0226337
CP075068.1	329001	0.895077	-1.19332	0.00311579	0.00382361	-0.0303059
CP075068.1	329251	0.282154	0.290566	0.00252632	0.00323186	-0.00673643
CP075068.1	329501	-0.768572	-0.35833	0.00151579	0.00154765	-0.0824581
CP075068.1	329751	NaN	NaN	NaN	NaN	NaN
CP075068.1	330001	1.02588	-0.518924	0.00176842	0.00218492	-0.0534626
CP075068.1	330251	NaN	-0.825509	NaN	0.000409673	-0.0382514
CP075068.1	330501	0.653883	1.59946	0.00421053	0.00200284	0.00249591
CP075068.1	330751	-0.155649	0.213763	0.00210526	0.00109246	-0.0467867
CP075068.1	331001	NaN	NaN	NaN	NaN	NaN
CP075068.1	331251	0.351953	-0.825509	0.00134737	0.000409673	0.0373302
CP075068.1	331501	NaN	NaN	NaN	NaN	NaN
CP075068.1	331751	0.351953	-0.129495	0.00134737	0.00177525	-0.0746898
CP075068.1	332001	-0.192177	0.396152	0.00421053	0.00336842	-0.0145062
CP075068.1	332251	0.186207	-1.0906	0.0048	0.000819346	-0.0382514
CP075068.1	332501	0.457275	-0.35833	0.00269474	0.00154765	-0.0422842
CP075068.1	332751	0.276803	-0.678938	0.00749474	0.00496159	-0.0388365
CP075068.1	333001	0.0554288	-0.715249	0.00345263	0.00496159	-0.00166407
CP075068.1	333251	NaN	0.282408	NaN	0.00218492	0.0538438
CP075068.1	333501	0.0554288	-0.87592	0.00345263	0.00314083	-0.0508343
CP075068.1	333751	1.37541	0.700957	0.00665263	0.00946799	-0.00542962
CP075068.1	334001	0.282154	-0.0261909	0.00252632	0.00282219	-0.0509106
CP075068.1	334251	0.351953	-0.037961	0.00134737	0.00186629	0.00105713
CP075068.1	334501	0.457275	-0.404097	0.00269474	0.00150213	0.0900507
CP075068.1	334751	0.457275	-1.25802	0.00269474	0.00122902	0.068866
CP075068.1	335001	1.53758	1.13665	0.00867368	0.00703272	-0.0472349
CP075068.1	335251	NaN	-1.0906	NaN	0.000819346	-0.0382514
CP075068.1	335501	0.632395	-0.580447	0.00286316	0.00368706	-0.0679029
CP075068.1	335751	-0.59155	-0.0613861	0.000757895	0.00277667	0.0870623
CP075068.1	336001	-0.59155	0.18498	0.000757895	0.00309531	0.0932752
CP075068.1	336251	0.351953	-0.518924	0.00134737	0.00218492	0.0958716
CP075068.1	336501	0.351953	NaN	0.00134737	NaN	0.207094
CP075068.1	336751	-0.948945	-0.678938	0.00303158	0.00350498	-0.051207
CP075068.1	337001	1.56503	1.66874	0.00210526	0.00204836	-0.081109
CP075068.1	337251	0.351953	-1.0906	0.00134737	0.000819346	0.0905814
CP075068.1	337501	-0.59155	-0.825509	0.000757895	0.000409673	0.0167197
CP075068.1	337751	0.351953	-1.25802	0.00134737	0.00122902	0.00648055
CP075068.1	338001	0.457275	-0.715249	0.00269474	0.00496159	0.00444242
CP075068.1	338251	NaN	NaN	NaN	NaN	NaN
CP075068.1	338501	-0.59155	-1.14583	0.000757895	0.00200284	-0.0592847
CP075068.1	338751	-0.155649	-1.13595	0.00210526	0.00396017	-0.0161041
CP075068.1	339001	-0.155649	NaN	0.00210526	NaN	NaN
CP075068.1	339251	0.351953	NaN	0.00134737	NaN	NaN
CP075068.1	339501	-0.768572	NaN	0.00151579	NaN	NaN
CP075068.1	339751	-0.768572	-0.271231	0.00151579	0.000773826	-0.0401516
CP075068.1	340001	NaN	-1.14583	NaN	0.00200284	-0.0201965
CP075068.1	340251	0.121924	-1.55679	0.00353684	0.00405121	0.0588565
CP075068.1	340501	NaN	-1.25802	NaN	0.00122902	-0.0382514
CP075068.1	340751	NaN	NaN	NaN	NaN	NaN
CP075068.1	341001	NaN	NaN	NaN	NaN	NaN
CP075068.1	341251	0.457275	-1.0906	0.00269474	0.000819346	0.0373302
CP075068.1	341501	NaN	-1.0906	NaN	0.000819346	-0.0382514
CP075068.1	341751	-0.59155	-0.202167	0.000757895	0.00259459	0.0249888
CP075068.1	342001	-0.570561	-1.14583	0.00362105	0.00200284	-0.0592847
CP075068.1	342251	-0.59155	-0.724465	0.000757895	0.0011835	0.0120698
CP075068.1	342501	0.348371	2.19111	0.00505263	0.0056899	-0.0080604
CP075068.1	342751	NaN	NaN	NaN	NaN	NaN
CP075068.1	343001	NaN	-0.825509	NaN	0.000409673	-0.0382514
CP075068.1	343251	NaN	NaN	NaN	NaN	NaN
CP075068.1	343501	0.282154	1.66874	0.00252632	0.00204836	-0.00626891
CP075068.1	343751	1.02588	1.66874	0.00176842	0.00204836	-0.0170351
CP075068.1	344001	1.02588	1.66874	0.00176842	0.00204836	-0.0170351
CP075068.1	344251	NaN	NaN	NaN	NaN	NaN
CP075068.1	344501	-0.59155	0.255371	0.000757895	0.00318634	0.102809
CP075068.1	344751	-0.768572	2.11309	0.00151579	0.00400569	0.149111
CP075068.1	345001	NaN	-1.0906	NaN	0.000819346	-0.0382514
CP075068.1	345251	1.43024	-1.09753	0.00202105	0.00273115	0.030666
CP075068.1	345501	NaN	NaN	0.00151579	0.000773826	-0.0401516
CP075068.1	345751	-0.768572	-0.976462	0.000757895	0.000819346	-0.00125045
CP075068.1	346001	NaN	NaN	NaN	NaN	NaN
CP075068.1	346251	-0.410035	1.79272	0.00286316	0.00368706	0.0194364
CP075068.1	346501	-0.59155	-0.825509	0.000757895	0.000409673	0.0167197
CP075068.1	346751	-0.768572	-0.825509	0.00151579	0.000409673	0.0343498
CP075068.1	347001	-0.155649	-0.342948	0.00210526	0.00241252	0.042389
CP075068.1	347251	-0.155649	-0.825509	0.00210526	0.000409673	0.045702
CP075068.1	347501	0.351953	-0.271231	0.00134737	0.000773826	0.112793
CP075068.1	347751	-0.768572	1.25304	0.00151579	0.00177525	0.0503301
CP075068.1	348001	NaN	-0.825509	NaN	0.000409673	-0.0382514
CP075068.1	348251	-0.59155	NaN	0.000757895	NaN	0.0686275
CP075068.1	348501	1.43024	-0.730096	0.00202105	0.00191181	0.0482154
CP075068.1	348751	NaN	-1.14583	NaN	0.00200284	-0.0201965
CP075068.1	349001	NaN	NaN	NaN	NaN	NaN
CP075068.1	349251	-0.155649	-0.825509	0.00210526	0.000409673	0.045702
CP075068.1	349501	-0.59155	-0.825509	0.000757895	0.000409673	0.0167197
CP075068.1	349751	NaN	-1.0906	NaN	0.000819346	-0.0382514
CP075068.1	350001	0.0554288	-0.35833	0.00345263	0.00154765	0.00973794
CP075068.1	350251	NaN	-0.825509	NaN	0.000409673	-0.0382514
CP075068.1	350501	NaN	-0.825509	NaN	0.000409673	-0.0382514
CP075068.1	350751	0.351953	-0.825509	0.00134737	0.000409673	0.0373302
CP075068.1	351001	-0.59155	-0.825509	0.000757895	0.000409673	-0.0637382
CP075068.1	351251	NaN	NaN	NaN	NaN	NaN
CP075068.1	351501	NaN	-0.825509	NaN	0.000409673	-0.0382514
CP075068.1	351751	NaN	NaN	NaN	NaN	NaN
CP075068.1	352001	0.351953	NaN	0.00134737	NaN	0.207094
CP075068.1	352251	NaN	-0.825509	0.000757895	0.000819346	-0.0549595
CP075068.1	352501	-0.8755	-1.0729	0.00151579	0.002367	-0.070584
CP075068.1	352751	NaN	-0.825509	NaN	0.000409673	-0.0382514
CP075068.1	353001	0.0554288	-0.976462	0.00345263	0.00159317	-0.000940352
CP075068.1	353251	NaN	NaN	NaN	NaN	NaN
CP075068.1	353501	1.02588	1.59946	0.00176842	0.00200284	-0.0492388
CP075068.1	353751	-0.59155	NaN	0.000757895	NaN	0.0686275
CP075068.1	354001	0.456481	0.0843674	0.00522105	0.00491607	-0.00143373
CP075068.1	354251	-0.59155	NaN	0.000757895	NaN	0.0686275
CP075068.1	354501	-0.59155	-1.0906	0.000757895	0.000819346	-0.00125045
CP075068.1	354751	0.282154	0.18498	0.00252632	0.00309531	-0.0399297
CP075068.1	355001	-0.768572	-1.37697	0.00151579	0.00163869	-0.00125045
CP075068.1	355251	-0.59155	-0.432711	0.000757895	0.00396017	-0.00341574
CP075068.1	355501	-0.155649	-0.0965814	0.00210526	0.00273115	0.0667429
CP075068.1	355751	NaN	-0.825509	NaN	0.000409673	-0.0382514
CP075068.1	356001	0.351953	-1.37697	0.00134737	0.00163869	-0.00110113
CP075068.1	356251	1.02588	-0.134605	0.00176842	0.00359602	-0.0371088
CP075068.1	356501	-0.8755	-0.87592	0.00227368	0.00314083	-0.0575668
CP075068.1	356751	NaN	-0.724465	NaN	0.0011835	-0.0080604
CP075068.1	357001	-0.59155	-0.825509	0.000757895	0.000409673	0.0167197
CP075068.1	357251	-0.768572	-0.481956	0.00151579	0.00386913	-0.0357236
CP075068.1	357501	NaN	-0.271231	NaN	0.000773826	0.00722299
CP075068.1	357751	-0.59155	-0.271231	0.000757895	0.000773826	0.0286532
CP075068.1	358001	-0.155649	-0.976462	0.00210526	0.00159317	0.0226337
CP075068.1	358251	-0.768572	-0.35833	0.00151579	0.00154765	0.0286532
CP075068.1	358501	-0.768572	1.25304	0.00151579	0.00177525	0.0503301
CP075068.1	358751	NaN	NaN	NaN	NaN	NaN
CP075068.1	359001	-0.59155	1.25304	0.000757895	0.00177525	0.0469635
CP075068.1	359251	-0.59155	-0.271231	0.000757895	0.000773826	0.0286532
CP075068.1	359501	NaN	-0.724465	NaN	0.0011835	-0.0080604
CP075068.1	359751	-0.570561	0.465476	0.00362105	0.002367	0.00352527
CP075068.1	360001	0.282154	-0.037961	0.00252632	0.00186629	0.0350551
CP075068.1	360251	1.02588	0.213763	0.00176842	0.00109246	-0.0176959
CP075068.1	360501	-0.59155	-0.481956	0.000757895	0.00386913	0.0131692
CP075068.1	360751	NaN	NaN	NaN	NaN	NaN
CP075068.1	361001	-0.59155	0.975896	0.000757895	0.00159317	0.00207436
CP075068.1	361251	0.351953	-0.271231	0.00134737	0.000773826	-0.0422842
CP075068.1	361501	NaN	-0.825509	0.00134737	0.00218492	-0.0454648
CP075068.1	361751	-0.155649	0.648543	0.000757895	0.000773826	-0.0824581
CP075068.1	362001	-0.59155	-0.625771	0.000757895	0.00282219	-0.012983
CP075068.1	362251	-0.59155	0.0993399	0.000757895	0.00200284	-0.00460825
CP075068.1	362501	NaN	NaN	NaN	NaN	NaN
CP075068.1	362751	0.121924	0.648543	0.00353684	0.00254908	0.0431705
CP075068.1	363001	1.59556	1.02967	0.00378947	0.00418777	0.0168577
CP075068.1	363251	1.85824	1.65542	0.00404211	0.0035505	0.0836728
CP075068.1	363501	0.544835	0.0793948	0.00277895	0.00295875	0.0337487
CP075068.1	363751	1.48352	0.570226	0.00682105	0.00691892	0.0588646
CP075068.1	364001	1.43024	1.25304	0.00202105	0.00177525	0.0836728
CP075068.1	364251	NaN	-0.976462	NaN	0.00159317	-0.0156548
CP075068.1	364501	0.544835	-0.720283	0.00277895	0.00418777	0.0188555
CP075068.1	364751	NaN	0.975896	NaN	0.00159317	NaN
CP075068.1	365001	NaN	0.527577	NaN	0.00573542	NaN
CP075068.1	365251	2.67114	0.425276	0.0161684	0.00873969	0.314745
CP075068.1	365501	1.85824	-0.943584	0.00404211	0.00232148	0.259663
CP075068.1	365751	1.48352	-0.678938	0.00682105	0.00350498	0.34969
CP075068.1	366001	1.85824	-0.914692	0.00404211	0.002367	0.364766
CP075068.1	366251	1.64569	1.04997	0.00707368	0.0054623	0.350157
CP075068.1	366501	1.02588	0.419709	0.00176842	0.00232148	0.113026
CP075068.1	366751	NaN	-0.825509	NaN	0.000409673	-0.0382514
CP075068.1	367001	1.64569	1.48786	0.00884211	0.00928592	0.19126
CP075068.1	367251	1.02588	-0.408088	0.00176842	0.00400569	0.0376892
CP075068.1	367501	NaN	-1.0906	NaN	0.000819346	-0.0382514
CP075068.1	367751	1.33288	0.732158	0.00353684	0.00496159	0.114872
CP075068.1	368001	1.02588	1.46089	0.00176842	0.00191181	0.131412
CP075068.1	368251	1.24532	1.24351	0.00345263	0.00314083	0.0376892
CP075068.1	368501	0.282154	1.66874	0.00252632	0.00204836	-0.00626891
CP075068.1	368751	NaN	NaN	NaN	NaN	NaN
CP075068.1	369001	0.351953	-0.394634	0.00134737	0.00318634	-0.0474416
CP075068.1	369251	0.351953	0.975896	0.00134737	0.00159317	-0.0708071
CP075068.1	369501	-0.59155	NaN	0.000757895	NaN	0.0686275
CP075068.1	369751	NaN	NaN	NaN	NaN	NaN
CP075068.1	370001	0.387903	0.255371	0.00387368	0.00318634	0.0770434
CP075068.1	370251	1.33288	1.20564	0.00353684	0.00441536	-0.0485093
CP075068.1	370501	1.33288	1.13525	0.00353684	0.00432432	-0.0585374
CP075068.1	370751	0.457275	-1.25802	0.00269474	0.00122902	0.0262152
CP075068.1	371001	1.33288	-0.390162	0.00353684	0.00573542	-0.0658673
CP075068.1	371251	1.33288	-0.279065	0.00353684	0.00336842	-0.0278514
CP075068.1	371501	1.02588	0.968912	0.00176842	0.00286771	-0.0388365
CP075068.1	371751	NaN	1.38162	NaN	0.00464296	NaN
CP075068.1	372001	NaN	1.27352	NaN	0.00969559	NaN
CP075068.1	372251	NaN	0.247599	NaN	0.00623613	NaN
CP075068.1	372501	-0.59155	0.0793948	0.000757895	0.00295875	-0.0824581
CP075068.1	372751	NaN	NaN	NaN	NaN	NaN
CP075068.1	373001	0.282154	0.183208	0.00252632	0.00409673	-0.0548879
CP075068.1	373251	0.348371	1.13525	0.00505263	0.00432432	-0.0329596
CP075068.1	373501	NaN	NaN	NaN	NaN	NaN
CP075068.1	373751	1.02588	1.46089	0.00176842	0.00191181	-0.0713798
CP075068.1	374001	1.02588	0.0993399	0.00176842	0.00200284	-0.0730055
CP075068.1	374251	NaN	NaN	NaN	NaN	NaN
CP075068.1	374501	1.51832	0.443237	0.00530526	0.0045064	-0.0578531
CP075068.1	374751	1.19095	0.896919	0.00783158	0.00641821	-0.0627145
CP075068.1	375001	1.02713	0.528656	0.0103579	0.0090128	-0.055958
CP075068.1	375251	1.73944	0.720785	0.00884211	0.00723755	-0.0583164
CP075068.1	375501	1.33288	0.831611	0.00353684	0.00273115	-0.0590539
CP075068.1	375751	1.33288	-0.202167	0.00353684	0.00259459	-0.0195707
CP075068.1	376001	1.41949	0.650691	0.00825263	0.00596302	-0.0421623
CP075068.1	376251	0.502513	0.587698	0.00783158	0.004734	-0.0613414
CP075068.1	376501	-0.59155	NaN	0.000757895	NaN	NaN
CP075068.1	376751	NaN	NaN	NaN	NaN	NaN
CP075068.1	377001	-0.59155	NaN	0.000757895	NaN	NaN
CP075068.1	377251	0.413925	NaN	0.0064	NaN	0.0686275
CP075068.1	377501	-0.192177	NaN	0.00421053	NaN	NaN
CP075068.1	377751	NaN	NaN	NaN	NaN	NaN
CP075068.1	378001	0.351953	0.629472	0.00134737	0.00136558	-0.0822527
CP075068.1	378251	-0.59155	NaN	0.000757895	NaN	0.0686275
CP075068.1	378501	-0.59155	-0.271231	0.000757895	0.000773826	-0.0824581
CP075068.1	378751	NaN	NaN	NaN	NaN	NaN
CP075068.1	379001	NaN	NaN	NaN	NaN	NaN
CP075068.1	379251	-0.077561	NaN	0.00328421	NaN	0.0686275
CP075068.1	379501	NaN	NaN	NaN	NaN	NaN
CP075068.1	379751	NaN	-1.0906	NaN	0.000819346	-0.0382514
CP075068.1	380001	NaN	NaN	NaN	NaN	NaN
CP075068.1	380251	1.56503	1.59946	0.00210526	0.00200284	-0.0689669
CP075068.1	380501	0.632395	1.59946	0.00286316	0.00200284	-0.0515588
CP075068.1	380751	-0.59155	0.213763	0.000757895	0.00109246	-0.0673605
CP075068.1	381001	NaN	-0.825509	NaN	0.000409673	-0.0382514
CP075068.1	381251	-0.59155	-0.202167	0.000757895	0.00259459	-0.0158066
CP075068.1	381501	NaN	-1.0906	NaN	0.000819346	-0.0382514
CP075068.1	381751	-0.300287	-0.250173	0.00404211	0.00341394	-0.057924
CP075068.1	382001	0.3255	-0.160589	0.00867368	0.0090128	-0.0697294
CP075068.1	382251	-0.59155	-1.0906	0.00151579	0.000819346	-0.0549595
CP075068.1	382501	-0.59155	NaN	0.000757895	NaN	NaN
CP075068.1	382751	-0.59155	NaN	0.000757895	NaN	NaN
CP075068.1	383001	-0.8755	-0.752807	0.00227368	0.00336842	-0.00999675
CP075068.1	383251	0.0554288	-0.970358	0.00345263	0.00505263	-0.0616976
CP075068.1	383501	-0.59155	-1.0906	0.00151579	0.000819346	-0.0549595
CP075068.1	383751	1.33288	-0.6949	0.00353684	0.00195733	-0.00196223
CP075068.1	384001	-0.768572	NaN	0.00151579	NaN	NaN
CP075068.1	384251	-0.59155	-0.976462	0.000757895	0.00238976	-0.0494958
CP075068.1	384501	NaN	-0.825509	NaN	0.000409673	-0.0382514
CP075068.1	384751	1.11935	0.133613	0.0048	0.00500711	-0.0237788
CP075068.1	385001	-0.59155	NaN	0.000757895	NaN	0.0686275
CP075068.1	385251	NaN	-1.0906	NaN	0.000819346	-0.0382514
CP075068.1	385501	0.282154	-1.25802	0.00252632	0.00122902	-0.0382514
CP075068.1	385751	1.60232	0.570226	0.00858947	0.00691892	-0.0220087
CP075068.1	386001	0.919863	0.0843674	0.00454737	0.00491607	-0.0644763
CP075068.1	386251	1.02588	-0.279065	0.00176842	0.00336842	-0.0562864
CP075068.1	386501	NaN	-0.35833	NaN	0.00154765	0.00722299
CP075068.1	386751	-0.077561	0.629472	0.00328421	0.00136558	-0.0232777
CP075068.1	387001	-0.59155	-0.825509	0.000757895	0.000409673	-0.0637382
CP075068.1	387251	NaN	NaN	NaN	NaN	NaN
CP075068.1	387501	-0.768572	NaN	0.00151579	NaN	0.0686275
CP075068.1	387751	NaN	NaN	NaN	NaN	NaN
CP075068.1	388001	-0.768572	0.785844	0.00227368	0.00348222	0.0233906
CP075068.1	388251	0.351953	NaN	0.00134737	NaN	NaN
CP075068.1	388501	0.351953	-0.0965814	0.00134737	0.00273115	-0.0188394
CP075068.1	388751	0.351953	-0.129495	0.00134737	0.00177525	-0.0746898
CP075068.1	389001	-0.59155	-0.825509	0.000757895	0.000409673	0.0167197
CP075068.1	389251	NaN	-1.0906	NaN	0.000819346	-0.0382514
CP075068.1	389501	-0.59155	-1.25802	0.000757895	0.00122902	-0.0103662
CP075068.1	389751	0.544835	-0.625771	0.00277895	0.00282219	-0.0415529
CP075068.1	390001	1.43024	0.18498	0.00202105	0.00309531	-0.0108574
CP075068.1	390251	-1.04464	-1.0906	0.00454737	0.000819346	0.0167197
CP075068.1	390501	-0.59155	-0.271231	0.000757895	0.000773826	-0.0824581
CP075068.1	390751	-0.155649	-0.724465	0.00210526	0.0011835	0.0328934
CP075068.1	391001	-0.59155	-0.825509	0.000757895	0.000409673	0.0167197
CP075068.1	391251	NaN	-0.163497	NaN	0.0035505	0.0728228
CP075068.1	391501	0.121924	0.213763	0.00353684	0.00109246	0.0753307
CP075068.1	391751	NaN	NaN	NaN	NaN	NaN
CP075068.1	392001	1.43024	1.24351	0.00202105	0.00314083	0.089628
CP075068.1	392251	NaN	-0.825509	NaN	0.000409673	-0.0382514
CP075068.1	392501	NaN	-0.271231	NaN	0.000773826	0.00722299
CP075068.1	392751	NaN	NaN	NaN	NaN	NaN
CP075068.1	393001	NaN	NaN	NaN	NaN	NaN
CP075068.1	393251	-0.155649	NaN	0.00210526	NaN	0.162257
CP075068.1	393501	0.351953	NaN	0.00134737	NaN	0.207094
CP075068.1	393751	-0.768572	NaN	0.00151579	NaN	0.0686275
CP075068.1	394001	-0.59155	-0.724465	0.000757895	0.0011835	-0.070584
CP075068.1	394251	-0.59155	-1.0906	0.000757895	0.000819346	-0.00125045
CP075068.1	394501	NaN	1.25304	NaN	0.00177525	0.201035
CP075068.1	394751	NaN	NaN	NaN	NaN	NaN
CP075068.1	395001	NaN	-0.825509	NaN	0.000409673	-0.0382514
CP075068.1	395251	NaN	NaN	NaN	NaN	NaN
CP075068.1	395501	-0.155649	1.25304	0.00210526	0.00177525	0.186788
CP075068.1	395751	NaN	NaN	NaN	NaN	NaN
CP075068.1	396001	NaN	-0.825509	NaN	0.000409673	-0.0382514
CP075068.1	396251	-0.8755	-0.825509	0.00227368	0.000409673	0.00597907
CP075068.1	396501	1.02588	-0.037961	0.00176842	0.00186629	-0.0106207
CP075068.1	396751	-0.768572	-0.271231	0.00151579	0.000773826	-0.0401516
CP075068.1	397001	NaN	NaN	NaN	NaN	NaN
CP075068.1	397251	-0.59155	-1.0906	0.000757895	0.000819346	-0.00125045
CP075068.1	397501	-0.59155	-1.0906	0.000757895	0.000819346	-0.00125045
CP075068.1	397751	-0.59155	-0.825509	0.000757895	0.000409673	0.0167197
CP075068.1	398001	NaN	-0.825509	NaN	0.000409673	-0.0382514
CP075068.1	398251	NaN	-0.271231	NaN	0.000773826	0.00722299
CP075068.1	398501	NaN	NaN	NaN	NaN	NaN
CP075068.1	398751	NaN	NaN	NaN	NaN	NaN
CP075068.1	399001	NaN	0.629472	NaN	0.00136558	0.101655
CP075068.1	399251	NaN	NaN	NaN	NaN	NaN
CP075068.1	399501	-0.768572	-0.825509	0.00151579	0.000409673	0.0343498
CP075068.1	399751	NaN	1.25304	NaN	0.00177525	NaN
CP075068.1	400001	NaN	-0.825509	0.00134737	0.00232148	-0.01288
CP075068.1	400251	0.632395	-0.404097	0.00286316	0.00150213	0.151554
CP075068.1	400501	-0.155649	0.220176	0.00210526	0.00314083	-0.0586945
CP075068.1	400751	NaN	NaN	NaN	NaN	NaN
CP075068.1	401001	-0.155649	-0.825509	0.00210526	0.000409673	0.115305
CP075068.1	401251	-0.59155	-1.14583	0.000757895	0.00200284	-0.00460825
CP075068.1	401501	NaN	-0.825509	NaN	0.000409673	-0.0382514
CP075068.1	401751	0.632395	-0.037961	0.00286316	0.00186629	0.141882
CP075068.1	402001	-0.59155	-0.825509	0.000757895	0.000409673	0.0167197
CP075068.1	402251	NaN	-1.0906	NaN	0.000819346	-0.0382514
CP075068.1	402501	-0.59155	NaN	0.000757895	NaN	0.0686275
CP075068.1	402751	NaN	NaN	NaN	NaN	NaN
CP075068.1	403001	-0.768572	-1.25802	0.00151579	0.00122902	-0.0584357
CP075068.1	403251	NaN	-0.724465	NaN	0.0011835	-0.0080604
CP075068.1	403501	-0.768572	-1.14583	0.00151579	0.00200284	-0.039311
CP075068.1	403751	NaN	-0.6949	NaN	0.00195733	-0.00196223
CP075068.1	404001	NaN	-0.825509	NaN	0.000409673	-0.0382514
CP075068.1	404251	NaN	-0.404097	NaN	0.00150213	0.0303874
CP075068.1	404501	NaN	NaN	NaN	NaN	NaN
CP075068.1	404751	0.351953	-1.0906	0.00134737	0.000819346	0.0905814
CP075068.1	405001	-0.59155	-1.0906	0.000757895	0.000819346	-0.0549595
CP075068.1	405251	-0.8755	-1.14583	0.00227368	0.00200284	-0.0454984
CP075068.1	405501	-0.59155	NaN	0.00210526	0.000773826	-0.0168768
CP075068.1	405751	-0.410035	-0.724465	0.00151579	0.000409673	0.0343498
CP075068.1	406001	-0.59155	-1.0906	0.000757895	0.000819346	-0.0549595
CP075068.1	406251	NaN	NaN	NaN	NaN	NaN
CP075068.1	406501	NaN	-0.825509	NaN	0.000409673	-0.0382514
CP075068.1	406751	NaN	NaN	NaN	NaN	NaN
CP075068.1	407001	-0.59155	-0.825509	0.000757895	0.000409673	-0.0637382
CP075068.1	407251	NaN	NaN	NaN	NaN	NaN
CP075068.1	407501	NaN	-0.724465	NaN	0.0011835	-0.0080604
CP075068.1	407751	NaN	1.46089	NaN	0.00191181	0.252704
CP075068.1	408001	NaN	1.25304	NaN	0.00177525	0.201035
CP075068.1	408251	-0.8755	-1.37697	0.00227368	0.00163869	-0.0358962
CP075068.1	408501	NaN	-0.0479286	NaN	0.00373257	0.106062
CP075068.1	408751	-0.155649	-1.37697	0.00210526	0.00163869	0.0519437
CP075068.1	409001	-0.077561	-1.0729	0.00328421	0.00277667	-0.00273431
CP075068.1	409251	0.351953	-0.949789	0.00134737	0.00300427	-0.062293
CP075068.1	409501	-0.768572	-1.26988	0.00151579	0.00241252	-0.0391748
CP075068.1	409751	NaN	NaN	NaN	NaN	NaN
CP075068.1	410001	-0.59155	-0.825509	0.000757895	0.000409673	0.0167197
CP075068.1	410251	-0.59155	NaN	0.000757895	NaN	0.0686275
CP075068.1	410501	-0.59155	1.46089	0.000757895	0.00191181	0.0962342
CP075068.1	410751	NaN	-1.0906	NaN	0.000819346	-0.0382514
CP075068.1	411001	NaN	-1.0906	NaN	0.000819346	-0.0382514
CP075068.1	411251	NaN	NaN	NaN	NaN	NaN
CP075068.1	411501	0.544835	0.557009	0.00277895	0.00245804	-0.05149
CP075068.1	411751	-0.59155	-0.724465	0.000757895	0.0011835	-0.070584
CP075068.1	412001	-0.155649	-1.0906	0.00210526	0.000819346	0.0287726
CP075068.1	412251	-0.768572	NaN	0.00151579	NaN	0.0686275
CP075068.1	412501	-0.59155	-0.825509	0.000757895	0.000409673	0.0167197
CP075068.1	412751	-1.003	-0.307958	0.00378947	0.0033229	-0.0143674
CP075068.1	413001	-0.59155	-0.6949	0.000757895	0.00195733	-0.0436112
CP075068.1	413251	NaN	-0.825509	NaN	0.000819346	-0.0382514
CP075068.1	413501	-0.59155	-1.14583	0.000757895	0.00159317	-0.0637382
CP075068.1	413751	NaN	-0.271231	NaN	0.000773826	0.00722299
CP075068.1	414001	NaN	-0.825509	NaN	0.000409673	-0.0382514
CP075068.1	414251	0.520893	0.325761	0.00404211	0.00327738	-0.0758653
CP075068.1	414501	0.0554288	0.0793948	0.00345263	0.00295875	-0.0774783
CP075068.1	414751	NaN	NaN	NaN	NaN	NaN
CP075068.1	415001	0.351953	0.282408	0.00134737	0.00218492	-0.0454648
CP075068.1	415251	0.351953	-1.0906	0.00134737	0.000819346	0.0179503
CP075068.1	415501	-0.59155	-1.0906	0.000757895	0.000819346	-0.0549595
CP075068.1	415751	0.351953	NaN	0.00134737	NaN	0.207094
CP075068.1	416001	NaN	-0.825509	NaN	0.000409673	-0.0382514
CP075068.1	416251	-0.59155	-0.404097	0.000757895	0.00150213	0.0303874
CP075068.1	416501	NaN	NaN	NaN	NaN	NaN
CP075068.1	416751	-0.59155	NaN	0.000757895	NaN	NaN
CP075068.1	417001	-0.155649	NaN	0.00345263	NaN	NaN
CP075068.1	417251	0.632395	-1.25802	0.00673684	0.00122902	-0.0382514
CP075068.1	417501	1.68312	1.65542	0.00387368	0.0035505	-0.0419849
CP075068.1	417751	1.56503	0.18498	0.00210526	0.00309531	-0.0338641
CP075068.1	418001	-0.410035	1.59946	0.00286316	0.00200284	0.0379396
CP075068.1	418251	NaN	NaN	NaN	NaN	NaN
CP075068.1	418501	-0.570561	-0.580447	0.00362105	0.00446088	0.00215217
CP075068.1	418751	-0.410035	-0.413338	0.00286316	0.00232148	0.00240779
CP075068.1	419001	-0.300287	0.236641	0.00404211	0.0021394	-0.0084024
CP075068.1	419251	0.544835	1.66874	0.00277895	0.00204836	-0.0530729
CP075068.1	419501	-0.768572	-1.0906	0.00151579	0.000819346	0.0167197
CP075068.1	419751	0.895077	1.59946	0.00311579	0.00200284	0.1028
CP075068.1	420001	1.43024	0.975896	0.00202105	0.00159317	0.149256
CP075068.1	420251	-0.155649	-0.118045	0.00210526	0.0054623	0.0402523
CP075068.1	420501	NaN	-0.271231	NaN	0.000773826	0.00722299
CP075068.1	420751	-0.768572	NaN	0.00151579	NaN	0.0686275
CP075068.1	421001	-0.59155	0.557009	0.000757895	0.00245804	0.231955
CP075068.1	421251	-0.768572	NaN	0.00151579	NaN	0.0686275
CP075068.1	421501	-0.768572	0.419709	0.00151579	0.00232148	0.168306
CP075068.1	421751	0.282154	1.66874	0.00252632	0.00204836	0.0296018
CP075068.1	422001	-0.59155	NaN	0.000757895	0.00113798	0.0347809
CP075068.1	422251	NaN	NaN	NaN	NaN	NaN
CP075068.1	422501	NaN	-0.037961	NaN	0.00186629	0.0350551
CP075068.1	422751	-0.192177	0.465476	0.00421053	0.002367	0.0200347
CP075068.1	423001	0.720378	0.645482	0.00429474	0.00482504	0.0617486
CP075068.1	423251	-0.59155	-1.0906	0.000757895	0.000819346	-0.00125045
CP075068.1	423501	-0.768572	0.213763	0.00151579	0.00109246	0.0600513
CP075068.1	423751	-0.192177	0.642518	0.00421053	0.00368706	0.0829014
CP075068.1	424001	NaN	NaN	NaN	NaN	NaN
CP075068.1	424251	-0.768572	1.19775	0.00151579	0.00309531	0.0775541
CP075068.1	424501	NaN	NaN	NaN	NaN	NaN
CP075068.1	424751	-0.454516	0.154316	0.0048	0.00405121	0.00661
CP075068.1	425001	-0.59155	-0.976462	0.000757895	0.00159317	-0.0824581
CP075068.1	425251	-0.59155	NaN	0.000757895	NaN	0.0686275
CP075068.1	425501	1.43024	0.236641	0.00202105	0.0021394	0.182176
CP075068.1	425751	1.25234	1.60965	0.00496842	0.00350498	0.00406576
CP075068.1	426001	1.56503	1.25304	0.00210526	0.00177525	-0.00701043
CP075068.1	426251	1.37378	2.26344	0.00816842	0.00737411	-0.0518514
CP075068.1	426501	-0.138122	0.096532	0.00429474	0.00396017	-0.0458269
CP075068.1	426751	1.11935	2.11309	0.0048	0.00400569	-0.00960316
CP075068.1	427001	-0.59155	NaN	0.000757895	NaN	0.0686275
CP075068.1	427251	1.92227	2.27579	0.00917895	0.00896728	0.0274159
CP075068.1	427501	-0.768572	2.97917	0.00151579	0.0120171	0.0686275
CP075068.1	427751	-0.768572	-0.634249	0.00151579	0.00436984	0.00207436
CP075068.1	428001	1.02588	1.59946	0.00176842	0.00200284	0.0738454
CP075068.1	428251	0.430745	2.01129	0.00892632	0.00996871	0.032536
CP075068.1	428501	0.99703	0.946164	0.00606316	0.00650925	0.171375
CP075068.1	428751	2.13218	0.312124	0.00783158	0.00637269	0.122244
CP075068.1	429001	0.188419	-0.432711	0.00362105	0.00396017	0.0270518
CP075068.1	429251	-0.768572	-0.518924	0.00151579	0.00218492	-0.0442469
CP075068.1	429501	-0.768572	-0.728184	0.00151579	0.00341394	-0.0586591
CP075068.1	429751	-0.59155	-1.0906	0.000757895	0.000819346	-0.0549595
CP075068.1	430001	-0.155649	-0.730096	0.00210526	0.00191181	-0.0673245
CP075068.1	430251	1.73944	1.48335	0.00884211	0.00614509	-0.0270093
CP075068.1	430501	-0.59155	-0.825509	0.000757895	0.000409673	0.0167197
CP075068.1	430751	NaN	-1.37697	NaN	0.00163869	-0.0382514
CP075068.1	431001	NaN	-1.0906	NaN	0.000819346	-0.0382514
CP075068.1	431251	NaN	-0.976462	NaN	0.00159317	-0.0156548
CP075068.1	431501	1.56503	-0.202167	0.00210526	0.00259459	-0.0138104
CP075068.1	431751	0.188419	0.182858	0.00362105	0.00509815	-0.0360346
CP075068.1	432001	-0.768572	-1.0906	0.00151579	0.000819346	-0.0637382
CP075068.1	432251	1.43024	-0.0613861	0.00202105	0.00277667	-0.0271794
CP075068.1	432501	1.43024	-0.423526	0.00202105	0.00314083	-0.0675921
CP075068.1	432751	NaN	-0.825509	NaN	0.000409673	-0.0382514
CP075068.1	433001	0.457275	-0.825509	0.00269474	0.000409673	0.161852
CP075068.1	433251	0.78081	0.376649	0.00572632	0.00650925	-0.0519831
CP075068.1	433501	1.18584	0.443237	0.00564211	0.00491607	-0.0383456
CP075068.1	433751	-0.570561	-0.87592	0.00286316	0.00314083	-0.0182143
CP075068.1	434001	NaN	-1.14583	NaN	0.00200284	-0.0201965
CP075068.1	434251	-0.410035	-0.914692	0.00286316	0.002367	-0.0235028
CP075068.1	434501	-0.300287	-0.518924	0.00404211	0.00218492	-0.0320694
CP075068.1	434751	-0.59155	-1.25802	0.000757895	0.00122902	-0.050679
CP075068.1	435001	0.351953	-0.271231	0.00134737	0.000773826	-0.0422842
CP075068.1	435251	1.43024	-0.518924	0.00202105	0.00218492	-0.00125045
CP075068.1	435501	0.240262	-0.371039	0.00488421	0.00578094	-0.0403868
CP075068.1	435751	1.43024	-0.404097	0.00202105	0.00150213	0.0608307
CP075068.1	436001	2.11677	0.748104	0.00606316	0.00382361	0.0323519
CP075068.1	436251	0.188419	-0.539094	0.00572632	0.00455192	0.0503433
CP075068.1	436501	1.37378	0.443237	0.00816842	0.0045064	0.023712
CP075068.1	436751	2.42505	0.720785	0.0101053	0.00723755	0.00922583
CP075068.1	437001	0.282154	0.213763	0.00252632	0.00109246	-0.00256294
CP075068.1	437251	0.351953	1.25304	0.00134737	0.00177525	-0.0466724
CP075068.1	437501	NaN	-1.25802	NaN	0.00122902	-0.0382514
CP075068.1	437751	NaN	NaN	NaN	NaN	NaN
CP075068.1	438001	0.0939729	2.26344	0.00581053	0.00737411	0.160631
CP075068.1	438251	0.185388	1.46474	0.00597895	0.0101508	0.0369829
CP075068.1	438501	0.661195	-0.419902	0.00816842	0.00819346	0.0192273
CP075068.1	438751	-0.59155	-0.134605	0.000757895	0.00359602	0.090101
CP075068.1	439001	-1.04464	-1.46687	0.00454737	0.00204836	-0.0504831
CP075068.1	439251	-0.570561	-0.89235	0.00362105	0.00382361	-0.0407179
CP075068.1	439501	1.43024	0.213763	0.00202105	0.00109246	0.077756
CP075068.1	439751	1.43024	0.213763	0.00202105	0.00109246	0.077756
CP075068.1	440001	-0.8755	-0.413338	0.00227368	0.00232148	-0.0427003
CP075068.1	440251	NaN	-0.271231	NaN	0.000773826	0.00722299
CP075068.1	440501	0.351953	-0.35833	0.00134737	0.00154765	-0.0246292
CP075068.1	440751	-0.768572	1.28928	0.00151579	0.00318634	0.00207436
CP075068.1	441001	0.078097	-0.703561	0.00463158	0.00345946	-0.0106383
CP075068.1	441251	-0.59155	-0.914692	0.000757895	0.002367	-0.0191165
CP075068.1	441501	0.185149	-0.741791	0.00715789	0.00414225	-0.00675644
CP075068.1	441751	-0.948945	-1.04291	0.00446316	0.00430156	-0.0517074
CP075068.1	442001	-0.0664077	-0.825509	0.00884211	0.000409673	-0.0382514
CP075068.1	442251	-0.454516	-0.887354	0.0048	0.00455192	-0.0554186
CP075068.1	442501	-0.363101	-0.510202	0.00496842	0.00300427	0.0404755
CP075068.1	442751	-0.59155	1.25304	0.000757895	0.00177525	0.0469635
CP075068.1	443001	-0.8755	-0.976462	0.00227368	0.00159317	-0.0227565
CP075068.1	443251	NaN	-0.825509	NaN	0.000409673	-0.0382514
CP075068.1	443501	-0.570561	-1.25802	0.00362105	0.00122902	0.0492573
CP075068.1	443751	NaN	NaN	NaN	NaN	NaN
CP075068.1	444001	1.43024	0.557009	0.00202105	0.00245804	-0.066807
CP075068.1	444251	-0.59155	NaN	0.000757895	NaN	0.0686275
CP075068.1	444501	-0.768572	-0.976462	0.00151579	0.00159317	-0.0682682
CP075068.1	444751	0.457275	NaN	0.00269474	NaN	0.207094
CP075068.1	445001	-0.768572	-0.976462	0.00151579	0.00159317	-0.0122298
CP075068.1	445251	0.551047	0.412993	0.00665263	0.00764723	-0.0695715
CP075068.1	445501	-0.948945	-0.870842	0.00303158	0.00386913	-0.0312452
CP075068.1	445751	0.188419	0.125424	0.00362105	0.00400569	-0.0318905
CP075068.1	446001	-0.192177	-0.448534	0.00421053	0.00227596	0.0728228
CP075068.1	446251	-0.59155	-0.825509	0.000757895	0.000409673	0.0167197
CP075068.1	446501	-0.155649	-0.271231	0.00210526	0.000773826	0.103877
CP075068.1	446751	NaN	NaN	NaN	NaN	NaN
CP075068.1	447001	0.121924	-0.531202	0.00353684	0.00377809	-0.0523873
CP075068.1	447251	NaN	-0.271231	NaN	0.000773826	0.00722299
CP075068.1	447501	NaN	-0.825509	NaN	0.000409673	-0.0382514
CP075068.1	447751	NaN	NaN	NaN	NaN	NaN
CP075068.1	448001	NaN	NaN	NaN	NaN	NaN
CP075068.1	448251	NaN	NaN	NaN	NaN	NaN
CP075068.1	448501	-0.768572	NaN	0.00151579	NaN	0.0686275
CP075068.1	448751	0.351953	-0.271231	0.00134737	0.000773826	-0.0422842
CP075068.1	449001	0.956969	0.429086	0.0101895	0.00555334	0.0380605
CP075068.1	449251	-0.59155	-0.825509	0.000757895	0.000409673	0.0167197
CP075068.1	449501	-0.768572	-0.825509	0.00345263	0.00154765	-0.0279372
CP075068.1	449751	1.24532	0.536933	0.00345263	0.0035505	0.0322419
CP075068.1	450001	-0.410035	-0.037961	0.00286316	0.00186629	-0.0386927
CP075068.1	450251	-0.59155	-0.404097	0.000757895	0.00150213	-0.0609176
CP075068.1	450501	-0.410035	-0.825509	0.00286316	0.000409673	0.10603
CP075068.1	450751	0.632395	0.975896	0.00286316	0.00200284	0.0339225
CP075068.1	451001	-0.155649	0.0993399	0.00210526	0.00200284	0.118744
CP075068.1	451251	1.02588	-0.0613861	0.00176842	0.00277667	0.0891459
CP075068.1	451501	-0.59155	-1.0906	0.000757895	0.000819346	-0.00125045
CP075068.1	451751	-0.155649	0.511243	0.00210526	0.00241252	0.14339
CP075068.1	452001	-0.59155	-0.481956	0.000757895	0.00386913	-0.0157612
CP075068.1	452251	-0.59155	NaN	0.000757895	NaN	0.0686275
CP075068.1	452501	-0.59155	0.629472	0.000757895	0.00136558	0.0945335
CP075068.1	452751	-0.570561	-1.25802	0.00437895	0.00339118	0.0697867
CP075068.1	453001	-0.59155	0.629472	0.000757895	0.00136558	-0.0369946
CP075068.1	453251	0.456481	1.33889	0.00522105	0.0059175	-0.068738
CP075068.1	453501	-0.59155	-0.724465	0.000757895	0.0011835	0.0120698
CP075068.1	453751	0.188419	-0.129495	0.00362105	0.00177525	0.0723008
CP075068.1	454001	NaN	-0.825509	NaN	0.000409673	-0.0382514
CP075068.1	454251	0.457275	1.65542	0.00404211	0.00555334	0.0513132
CP075068.1	454501	-0.155649	0.975896	0.00210526	0.00159317	-0.0479745
CP075068.1	454751	0.457275	0.648543	0.00269474	0.00254908	-0.0450327
CP075068.1	455001	0.895077	-0.413338	0.00311579	0.00232148	0.0098959
CP075068.1	455251	0.351953	NaN	0.00134737	NaN	0.207094
CP075068.1	455501	0.456481	0.749182	0.00522105	0.00614509	-0.00640322
CP075068.1	455751	NaN	-1.37697	NaN	0.00163869	-0.0382514
CP075068.1	456001	NaN	-0.825509	NaN	0.000409673	-0.0382514
CP075068.1	456251	NaN	-0.271231	NaN	0.000773826	0.00722299
CP075068.1	456501	-0.59155	NaN	0.000757895	NaN	0.0686275
CP075068.1	456751	NaN	NaN	NaN	NaN	NaN
CP075068.1	457001	-0.59155	-0.825509	0.000757895	0.000409673	-0.0637382
CP075068.1	457251	-0.59155	0.312124	0.000757895	0.00637269	0.0973561
CP075068.1	457501	NaN	-0.825509	NaN	0.000409673	-0.0382514
CP075068.1	457751	NaN	NaN	NaN	NaN	NaN
CP075068.1	458001	-0.155649	-0.976462	0.00210526	0.00159317	-0.0479745
CP075068.1	458251	0.351953	0.0993399	0.00134737	0.00200284	-0.0657268
CP075068.1	458501	NaN	NaN	NaN	NaN	NaN
CP075068.1	458751	-0.948945	-0.825509	0.00303158	0.000409673	0.0482154
CP075068.1	459001	NaN	1.28928	NaN	0.00318634	0.150702
CP075068.1	459251	1.43024	0.0993399	0.00202105	0.00200284	-0.0363185
CP075068.1	459501	-0.59155	-1.0906	0.000757895	0.00122902	-0.0103662
CP075068.1	459751	0.351953	-1.0906	0.00134737	0.000409673	0.0373302
CP075068.1	460001	NaN	0.0993399	NaN	0.00200284	0.117864
CP075068.1	460251	NaN	NaN	NaN	NaN	NaN
CP075068.1	460501	-0.410035	-0.271231	0.00286316	0.000773826	-0.000940352
CP075068.1	460751	-0.768572	-1.0906	0.00151579	0.000819346	-0.021928
CP075068.1	461001	-0.155649	-0.724465	0.00210526	0.0011835	0.0328934
CP075068.1	461251	NaN	NaN	NaN	NaN	NaN
CP075068.1	461501	0.0554288	-1.25802	0.00345263	0.00122902	0.0319303
CP075068.1	461751	-0.59155	-1.0906	0.000757895	0.000819346	-0.0549595
CP075068.1	462001	0.0554288	1.25222	0.00345263	0.00578094	0.0421178
CP075068.1	462251	NaN	NaN	NaN	NaN	NaN
CP075068.1	462501	NaN	-0.825509	NaN	0.000409673	-0.0382514
CP075068.1	462751	-0.155649	0.00900433	0.00210526	0.00286771	0.0105949
CP075068.1	463001	0.919863	-1.37697	0.00454737	0.00163869	0.165421
CP075068.1	463251	1.43024	-0.825509	0.00202105	0.000409673	0.290945
CP075068.1	463501	1.15776	1.93002	0.00336842	0.00382361	-0.0476126
CP075068.1	463751	1.02588	-0.730096	0.00176842	0.00191181	0.0972366
CP075068.1	464001	NaN	NaN	NaN	NaN	NaN
CP075068.1	464251	0.351953	-0.976462	0.00134737	0.00159317	0.0143436
CP075068.1	464501	-0.363101	-1.5949	0.00496842	0.00286771	-0.00498951
CP075068.1	464751	0.457275	-0.0768207	0.00269474	0.00368706	-0.00400349
CP075068.1	465001	0.351953	-1.0906	0.00134737	0.000819346	0.0179503
CP075068.1	465251	-0.192177	-0.448534	0.00421053	0.00227596	0.00922583
CP075068.1	465501	0.351953	-0.271231	0.00134737	0.000773826	-0.0422842
CP075068.1	465751	0.351953	-0.825509	0.00134737	0.000409673	0.0373302
CP075068.1	466001	-0.59155	NaN	0.000757895	NaN	0.0686275
CP075068.1	466251	0.351953	-0.825509	0.00134737	0.000409673	0.0373302
CP075068.1	466501	-0.59155	0.975896	0.000757895	0.00159317	0.00207436
CP075068.1	466751	1.15776	1.02967	0.00336842	0.00418777	-0.0296171
CP075068.1	467001	1.43024	1.59946	0.00202105	0.00200284	-0.0150595
CP075068.1	467251	NaN	NaN	NaN	NaN	NaN
CP075068.1	467501	1.97002	1.54114	0.00757895	0.00623613	-0.0260424
CP075068.1	467751	-0.235806	0.946164	0.00732632	0.00650925	0.0447528
CP075068.1	468001	0.544835	-0.462181	0.00277895	0.004734	0.0631819
CP075068.1	468251	NaN	-0.825509	NaN	0.000409673	-0.0382514
CP075068.1	468501	0.986357	2.43679	0.00463158	0.00764723	0.0502266
CP075068.1	468751	1.15213	1.78434	0.0149895	0.016569	-0.0308432
CP075068.1	469001	1.89098	1.39668	0.0107789	0.00600853	0.0415188
CP075068.1	469251	-0.0998656	-0.333464	0.00985263	0.00846657	0.0678905
CP075068.1	469501	2.79701	2.63422	0.0165053	0.0178435	-0.0354741
CP075068.1	469751	2.88241	3.18532	0.0339368	0.0301792	-0.0394742
CP075068.1	470001	2.2491	1.89091	0.0185263	0.0169331	-0.0376951
CP075068.1	470251	0.078097	0.0970393	0.00463158	0.0059175	0.0038835
CP075068.1	470501	0.351953	-1.0906	0.00134737	0.000819346	-0.0382514
CP075068.1	470751	-0.0431493	-0.825509	0.00555789	0.000409673	0.0167197
CP075068.1	471001	-0.410035	NaN	0.00286316	NaN	NaN
CP075068.1	471251	-0.768572	-0.35833	0.00151579	0.00154765	0.00722299
CP075068.1	471501	-0.363101	1.07886	0.00496842	0.00550782	-0.00956763
CP075068.1	471751	-0.0431493	-0.0879919	0.00555789	0.00459744	-0.0716931
CP075068.1	472001	-0.155649	-1.25802	0.00210526	0.00122902	0.0175251
CP075068.1	472251	1.02588	-0.825509	0.00176842	0.000409673	0.163015
CP075068.1	472501	-0.59155	0.975896	0.000757895	0.00159317	0.00207436
CP075068.1	472751	-0.768572	0.213763	0.00151579	0.00109246	-0.0358962
CP075068.1	473001	1.56503	0.975896	0.00210526	0.00159317	0.0441019
CP075068.1	473251	NaN	-0.271231	NaN	0.00154765	0.00722299
CP075068.1	473501	1.11935	0.677714	0.0048	0.00373257	-0.0151437
CP075068.1	473751	-0.0603982	0.141942	0.00774737	0.00996871	-0.0349504
CP075068.1	474001	-0.0253165	0.852816	0.00783158	0.00869417	-0.0105883
CP075068.1	474251	-0.768572	0.327669	0.00151579	0.00432432	0.0299412
CP075068.1	474501	1.68312	1.74695	0.00387368	0.00364154	0.0129476
CP075068.1	474751	NaN	-0.825509	NaN	0.000409673	-0.0382514
CP075068.1	475001	-0.8755	-1.0906	0.00227368	0.000819346	-0.0349281
CP075068.1	475251	-0.768572	-0.825509	0.00151579	0.000409673	-0.0164176
CP075068.1	475501	NaN	-1.0906	NaN	0.000819346	-0.0382514
CP075068.1	475751	-0.59155	-0.825509	0.000757895	0.000409673	0.0167197
CP075068.1	476001	-0.8755	1.25304	0.00227368	0.00177525	0.0527911
CP075068.1	476251	-0.768572	0.629472	0.00151579	0.00136558	-0.0160774
CP075068.1	476501	NaN	-0.825509	NaN	0.000409673	-0.0382514
CP075068.1	476751	-0.192177	0.478332	0.00421053	0.00564438	0.0418008
CP075068.1	477001	-0.59155	-0.129495	0.000757895	0.00177525	-0.0372322
CP075068.1	477251	-0.410035	-0.591232	0.00286316	0.00446088	-0.0347883
CP075068.1	477501	-0.768572	-0.825509	0.00151579	0.000409673	-0.0164176
CP075068.1	477751	-0.59155	-0.271231	0.000757895	0.000773826	0.0286532
CP075068.1	478001	0.457275	-0.712447	0.00269474	0.00268563	-0.0559099
CP075068.1	478251	0.351953	0.213763	0.00134737	0.00109246	-0.0758653
CP075068.1	478501	1.43024	-0.394634	0.00202105	0.00318634	-0.0282429
CP075068.1	478751	NaN	-0.825509	NaN	0.0011835	-0.0080604
CP075068.1	479001	0.0482655	0.472129	0.00648421	0.00377809	-0.015116
CP075068.1	479251	-0.768572	NaN	0.00151579	NaN	NaN
CP075068.1	479501	NaN	NaN	NaN	NaN	NaN
CP075068.1	479751	-0.59155	-1.25802	0.000757895	0.00122902	-0.0103662
CP075068.1	480001	1.56503	-0.0261909	0.00210526	0.00282219	-0.0623696
CP075068.1	480251	0.186207	0.0351219	0.0048	0.00482504	-0.0579006
CP075068.1	480501	NaN	-0.914692	NaN	0.002367	-0.0080604
CP075068.1	480751	-0.59155	-0.730096	0.000757895	0.00191181	-0.0568099
CP075068.1	481001	0.457275	-0.202167	0.00269474	0.00259459	0.0100804
CP075068.1	481251	0.853368	-0.404097	0.00446316	0.00150213	0.075883
CP075068.1	481501	NaN	-1.0906	0.00176842	0.00273115	-0.0637382
CP075068.1	481751	0.078097	0.642518	0.00286316	0.00177525	0.0211847
CP075068.1	482001	NaN	NaN	NaN	NaN	NaN
CP075068.1	482251	1.43024	-0.237362	0.00202105	0.00254908	0.00463378
CP075068.1	482501	1.53758	0.831611	0.00690526	0.00273115	0.168674
CP075068.1	482751	0.733876	0.629472	0.00698947	0.00136558	0.163045
CP075068.1	483001	-0.410035	-0.0261909	0.00286316	0.00282219	0.111181
CP075068.1	483251	-0.59155	1.59946	0.000757895	0.00200284	0.149111
CP075068.1	483501	1.85824	1.5224	0.00404211	0.00482504	-0.0365476
CP075068.1	483751	-0.410035	-0.914692	0.00286316	0.002367	-0.00699749
CP075068.1	484001	-0.59155	-0.943584	0.000757895	0.00232148	-0.00589428
CP075068.1	484251	1.43024	1.46089	0.00202105	0.00191181	-0.0803127
CP075068.1	484501	NaN	-1.0906	NaN	0.000819346	-0.0382514
CP075068.1	484751	1.43024	0.096532	0.00202105	0.00396017	0.0263777
CP075068.1	485001	-0.59155	-0.724465	0.000757895	0.0011835	-0.0275978
CP075068.1	485251	1.56503	0.255371	0.00210526	0.00318634	-0.0513502
CP075068.1	485501	1.33288	-1.0906	0.00353684	0.000819346	0.163015
CP075068.1	485751	-0.8755	-0.452418	0.00227368	0.00309531	-0.0649944
CP075068.1	486001	1.64569	2.66793	0.00707368	0.00801138	-0.0377459
CP075068.1	486251	-0.59155	0.648543	0.000757895	0.00254908	0.140672
CP075068.1	486501	NaN	0.213763	NaN	0.00109246	0.0538438
CP075068.1	486751	0.88892	-0.212236	0.00589474	0.00705548	-0.0132781
CP075068.1	487001	-0.300287	-0.237362	0.00404211	0.00254908	-0.05343
CP075068.1	487251	0.6727	0.207481	0.00555789	0.00514367	-0.0492256
CP075068.1	487501	-0.59155	-0.825509	0.000757895	0.000409673	0.0167197
CP075068.1	487751	-0.59155	-1.0906	0.000757895	0.00122902	-0.0103662
CP075068.1	488001	NaN	-0.825509	NaN	0.000409673	-0.0382514
CP075068.1	488251	NaN	-1.25802	NaN	0.00122902	-0.0382514
CP075068.1	488501	0.351953	-0.129495	0.00134737	0.00177525	-0.0746898
CP075068.1	488751	0.510536	1.34642	0.00530526	0.00459744	-0.0681395
CP075068.1	489001	0.351953	-0.724465	0.00134737	0.0011835	-0.0414006
CP075068.1	489251	0.0554288	-0.569723	0.00345263	0.0045064	-0.0339325
CP075068.1	489501	0.587388	-0.33685	0.00412632	0.00327738	0.0261023
CP075068.1	489751	1.15776	0.712909	0.00336842	0.00377809	-0.0785073
CP075068.1	490001	-0.59155	-1.25802	0.000757895	0.00122902	-0.050679
CP075068.1	490251	-0.300287	-1.26988	0.00404211	0.00241252	-0.000940352
CP075068.1	490501	-0.768572	-0.825509	0.00151579	0.000409673	0.0343498
CP075068.1	490751	1.02588	0.00900433	0.00176842	0.00286771	-0.021565
CP075068.1	491001	-0.59155	-0.825509	0.000757895	0.000409673	0.0167197
CP075068.1	491251	-1.003	-1.26988	0.00378947	0.00241252	-0.0374077
CP075068.1	491501	-0.59155	NaN	0.000757895	NaN	0.0686275
CP075068.1	491751	-0.59155	-0.271231	0.000757895	0.000773826	-0.0824581
CP075068.1	492001	-0.8755	-1.25802	0.00227368	0.00122902	-0.00871222
CP075068.1	492251	NaN	NaN	NaN	NaN	NaN
CP075068.1	492501	-0.59155	NaN	0.000757895	NaN	0.0686275
CP075068.1	492751	-0.59155	-1.0729	0.000757895	0.00277667	-0.0422188
CP075068.1	493001	-0.59155	-1.09753	0.000757895	0.00273115	0.00967175
CP075068.1	493251	NaN	NaN	NaN	NaN	NaN
CP075068.1	493501	-0.683053	-0.825509	0.00437895	0.000409673	0.095393
CP075068.1	493751	-0.59155	-0.448534	0.000757895	0.00227596	0.0296314
CP075068.1	494001	0.078097	-0.591232	0.00463158	0.00446088	-0.0260212
CP075068.1	494251	0.121924	0.18498	0.00353684	0.00309531	-0.0497668
CP075068.1	494501	-0.768572	-0.539094	0.00151579	0.00295875	0.0169462
CP075068.1	494751	-0.410035	0.712909	0.00286316	0.00377809	-0.00591417
CP075068.1	495001	-0.155649	0.0993399	0.00210526	0.00200284	0.0149602
CP075068.1	495251	-0.768572	-1.0906	0.00151579	0.000819346	0.0167197
CP075068.1	495501	NaN	-0.825509	NaN	0.000409673	-0.0382514
CP075068.1	495751	0.387903	-0.05352	0.00387368	0.00559886	-0.0322722
CP075068.1	496001	-0.138122	0.0993399	0.00429474	0.00200284	-0.0198684
CP075068.1	496251	-0.59155	-1.46687	0.000757895	0.00204836	-0.0464686
CP075068.1	496501	1.85824	0.703266	0.00581053	0.00737411	-0.0412445
CP075068.1	496751	0.459632	-0.143315	0.00648421	0.00723755	-0.0647514
CP075068.1	497001	1.92227	2.7835	0.00917895	0.00819346	-0.0758934
CP075068.1	497251	-0.570561	-0.0633692	0.00362105	0.00573542	-0.0257095
CP075068.1	497501	-0.0840675	0.0110054	0.00437895	0.00464296	-0.0529822
CP075068.1	497751	1.58481	0.847727	0.00538947	0.00514367	-0.0583567
CP075068.1	498001	NaN	-0.825509	NaN	0.000409673	-0.0382514
CP075068.1	498251	-1.10479	0.565975	0.00606316	0.00801138	-0.0333785
CP075068.1	498501	-0.516459	1.08229	0.00665263	0.0092404	-0.0409918
CP075068.1	498751	-0.768572	-0.555824	0.00151579	0.00373257	-0.0637382
CP075068.1	499001	1.56503	-0.33685	0.00345263	0.00441536	-0.0654696
CP075068.1	499251	1.14524	0.604221	0.00976842	0.0101508	-0.0665669
CP075068.1	499501	1.21397	1.57973	0.0160842	0.017889	-0.0397453
CP075068.1	499751	0.641235	1.54454	0.00943158	0.0157496	0.00863963
CP075068.1	500001	-0.155649	0.536933	0.00210526	0.0035505	-0.000724694
[truncated: 109,177 more rows]

## Sheet: TableS4B_p_vals
	value_tested	p_value
UPSTREAM REGION
PI: strains with locus present	0.00614737	0.2926
PI: strains with locus absent	0.00505263	0.4055
Weighted FST	0.0420787	0.7775
TajimaD: strains with locus present	-1.003	0.0675
TajimaD: strains with locus absent	-1.25802	0.5038
DOWNSTREAM REGION
PI: strains with locus present	0.0048	0.5239
PI: strains with locus absent	0.00669132	0.198
Weighted FST	0.0686275	0.7124
TajimaD: strains with locus present	-0.948945	0.1454
TajimaD: strains with locus absent	-1.37697	0.2305
