# Supplementary material for: Genome Organization and Copy-Number Variation Reveal Clues to Virulence Evolution in Coccidioides posadasii
Source: J Fungi (Basel). 2022 Nov 22;8(12):1235. doi: 10.3390/jof8121235 (PMC9782707; doi:10.3390/jof8121235)
Supplement: Supplementary file 1 [file jof-08-01235-s001.zip › jof-2020636-supplementary/Dubin_Supplementary_Files/Dubin_TableS5.xlsx]

## Sheet: TableS5A_all_CNV
chrom	start	stop	CN	type	strain
CP075068.1	18000	23750	0	loss	2566_Venezuela
CP075068.1	37250	43000	0	loss	2566_Venezuela
CP075068.1	43000	48750	2	gain	2566_Venezuela
CP075068.1	48750	54750	0	loss	2566_Venezuela
CP075068.1	70500	77500	2	gain	2566_Venezuela
CP075068.1	81000	111500	2	gain	2566_Venezuela
CP075068.1	111500	117500	0	loss	2566_Venezuela
CP075068.1	128250	139000	2	gain	2566_Venezuela
CP075068.1	152500	159500	4	gain	2566_Venezuela
CP075068.1	172000	180750	3	gain	2566_Venezuela
CP075068.1	200750	213500	2	gain	2566_Venezuela
CP075068.1	213500	220750	0	loss	2566_Venezuela
CP075068.1	220750	221750	3	gain	2566_Venezuela
CP075068.1	251000	270250	2	gain	2566_Venezuela
CP075068.1	555000	557750	2	gain	2566_Venezuela
CP075068.1	797000	800000	2	gain	2566_Venezuela
CP075068.1	1023000	1045500	0	loss	2566_Venezuela
CP075068.1	1066250	1072500	0	loss	2566_Venezuela
CP075068.1	1084500	1091250	3	gain	2566_Venezuela
CP075068.1	1096500	1103250	2	gain	2566_Venezuela
CP075068.1	1957500	1966500	2	gain	2566_Venezuela
CP075068.1	1966500	1974000	0	loss	2566_Venezuela
CP075068.1	1981500	1990500	2	gain	2566_Venezuela
CP075068.1	2000750	2012000	2	gain	2566_Venezuela
CP075068.1	2012000	2017750	0	loss	2566_Venezuela
CP075068.1	2017750	2023250	3	gain	2566_Venezuela
CP075068.1	2023250	2029000	0	loss	2566_Venezuela
CP075068.1	2051000	2054750	3	gain	2566_Venezuela
CP075068.1	2072250	2077000	0	loss	2566_Venezuela
CP075068.1	2107500	2115250	2	gain	2566_Venezuela
CP075068.1	2115250	2121000	0	loss	2566_Venezuela
CP075068.1	2136000	2147000	2	gain	2566_Venezuela
CP075068.1	2394500	2397750	2	gain	2566_Venezuela
CP075068.1	2399250	2401750	4	gain	2566_Venezuela
CP075068.1	2405250	2417000	0	loss	2566_Venezuela
CP075068.1	2425250	2429500	3	gain	2566_Venezuela
CP075068.1	2483000	2497250	0	loss	2566_Venezuela
CP075068.1	2503750	2511000	0	loss	2566_Venezuela
CP075068.1	2649000	2651750	0	loss	2566_Venezuela
CP075068.1	3016500	3026750	0	loss	2566_Venezuela
CP075068.1	3039750	3044000	2	gain	2566_Venezuela
CP075068.1	3054750	3060000	2	gain	2566_Venezuela
CP075068.1	3060000	3067750	0	loss	2566_Venezuela
CP075068.1	3784000	3785750	14	gain	2566_Venezuela
CP075068.1	3980750	3987500	2	gain	2566_Venezuela
CP075068.1	4037250	4044500	2	gain	2566_Venezuela
CP075068.1	4214750	4219750	2	gain	2566_Venezuela
CP075068.1	4269000	4276000	3	gain	2566_Venezuela
CP075068.1	4494250	4497250	0	loss	2566_Venezuela
CP075068.1	5205000	5217500	6	gain	2566_Venezuela
CP075068.1	5714000	5716500	3	gain	2566_Venezuela
CP075068.1	6441750	6448750	0	loss	2566_Venezuela
CP075068.1	7552250	7552750	36	gain	2566_Venezuela
CP075068.1	7930750	7939250	0	loss	2566_Venezuela
CP075068.1	8258750	8266000	2	gain	2566_Venezuela
CP075068.1	8272250	8279000	4	gain	2566_Venezuela
CP075068.1	8281250	8291750	0	loss	2566_Venezuela
CP075068.1	8291750	8296500	2	gain	2566_Venezuela
CP075068.1	8327250	8334250	2	gain	2566_Venezuela
CP075069.1	40500	51250	0	loss	2566_Venezuela
CP075069.1	95500	101500	0	loss	2566_Venezuela
CP075069.1	2095750	2097750	4	gain	2566_Venezuela
CP075069.1	2330000	2339000	2	gain	2566_Venezuela
CP075069.1	2377750	2380250	4	gain	2566_Venezuela
CP075069.1	3482000	3488000	2	gain	2566_Venezuela
CP075069.1	3503000	3509750	0	loss	2566_Venezuela
CP075069.1	3542500	3546750	0	loss	2566_Venezuela
CP075069.1	3546750	3564000	2	gain	2566_Venezuela
CP075069.1	3574000	3581000	3	gain	2566_Venezuela
CP075069.1	3581000	3597500	0	loss	2566_Venezuela
CP075069.1	3728250	3735000	0	loss	2566_Venezuela
CP075069.1	3812500	3817000	3	gain	2566_Venezuela
CP075069.1	3899750	3902250	5	gain	2566_Venezuela
CP075069.1	5209000	5218750	0	loss	2566_Venezuela
CP075069.1	5239750	5245750	0	loss	2566_Venezuela
CP075069.1	6374250	6385000	5	gain	2566_Venezuela
CP075069.1	6405250	6407750	5	gain	2566_Venezuela
CP075069.1	6618750	6621250	3	gain	2566_Venezuela
CP075069.1	6863000	6873500	3	gain	2566_Venezuela
CP075069.1	7569500	7582750	0	loss	2566_Venezuela
CP075069.1	7589000	7600250	3	gain	2566_Venezuela
CP075069.1	7660250	7756250	0	loss	2566_Venezuela
CP075069.1	7756250	7763250	4	gain	2566_Venezuela
CP075069.1	7763250	7809000	0	loss	2566_Venezuela
CP075069.1	7809000	7813250	2	gain	2566_Venezuela
CP075069.1	7813250	7827500	0	loss	2566_Venezuela
CP075069.1	7827500	7829000	3	gain	2566_Venezuela
CP075069.1	7831250	7838500	3	gain	2566_Venezuela
CP075069.1	7838500	7850000	0	loss	2566_Venezuela
CP075069.1	7850000	7857250	3	gain	2566_Venezuela
CP075069.1	7857250	7875000	0	loss	2566_Venezuela
CP075069.1	7875000	7886750	2	gain	2566_Venezuela
CP075069.1	7892250	7916750	0	loss	2566_Venezuela
CP075069.1	7916750	7927250	4	gain	2566_Venezuela
CP075069.1	7927250	7974500	0	loss	2566_Venezuela
CP075069.1	7974500	7983000	2	gain	2566_Venezuela
CP075069.1	7983000	8079863	0	loss	2566_Venezuela
CP075070.1	42750	46750	3	gain	2566_Venezuela
CP075070.1	65750	72750	2	gain	2566_Venezuela
CP075070.1	72750	83500	0	loss	2566_Venezuela
CP075070.1	142750	154250	6	gain	2566_Venezuela
CP075070.1	260000	260750	4	gain	2566_Venezuela
CP075070.1	1242250	1256500	0	loss	2566_Venezuela
CP075070.1	1256500	1257250	3	gain	2566_Venezuela
CP075070.1	1257250	1264000	0	loss	2566_Venezuela
CP075070.1	1264000	1267500	2	gain	2566_Venezuela
CP075070.1	1267500	1270000	0	loss	2566_Venezuela
CP075070.1	1270000	1271250	4	gain	2566_Venezuela
CP075070.1	1271250	1281250	0	loss	2566_Venezuela
CP075070.1	1287500	1302000	0	loss	2566_Venezuela
CP075070.1	1302000	1305750	2	gain	2566_Venezuela
CP075070.1	1305750	1322250	0	loss	2566_Venezuela
CP075070.1	1331500	1334250	2	gain	2566_Venezuela
CP075070.1	1334250	1342500	0	loss	2566_Venezuela
CP075070.1	1342500	1347500	19	gain	2566_Venezuela
CP075070.1	1347500	1363250	0	loss	2566_Venezuela
CP075070.1	1363250	1366750	3	gain	2566_Venezuela
CP075070.1	1366750	1372250	0	loss	2566_Venezuela
CP075070.1	1388750	1428000	2	gain	2566_Venezuela
CP075070.1	1953500	1960500	2	gain	2566_Venezuela
CP075070.1	2093750	2103500	2	gain	2566_Venezuela
CP075070.1	2103500	2113750	4	gain	2566_Venezuela
CP075070.1	2113750	2129000	2	gain	2566_Venezuela
CP075070.1	2273250	2287750	2	gain	2566_Venezuela
CP075070.1	2293750	2296750	2	gain	2566_Venezuela
CP075070.1	2401250	2404000	2	gain	2566_Venezuela
CP075070.1	2412250	2422000	2	gain	2566_Venezuela
CP075070.1	2422000	2428250	0	loss	2566_Venezuela
CP075070.1	2428250	2434250	2	gain	2566_Venezuela
CP075070.1	2440750	2449250	2	gain	2566_Venezuela
CP075070.1	2471750	2480250	2	gain	2566_Venezuela
CP075070.1	2493750	2501500	3	gain	2566_Venezuela
CP075070.1	2852500	2863500	3	gain	2566_Venezuela
CP075070.1	2906250	2916000	0	loss	2566_Venezuela
CP075070.1	2916000	2926750	2	gain	2566_Venezuela
CP075070.1	2941500	2947500	0	loss	2566_Venezuela
CP075070.1	2959750	2966000	0	loss	2566_Venezuela
CP075070.1	2966000	2967750	3	gain	2566_Venezuela
CP075070.1	3112250	3114750	2	gain	2566_Venezuela
CP075070.1	3902250	3912750	4	gain	2566_Venezuela
CP075070.1	3934500	3937250	2	gain	2566_Venezuela
CP075070.1	5065750	5073250	0	loss	2566_Venezuela
CP075070.1	5795000	5797250	2	gain	2566_Venezuela
CP075070.1	5857000	5862750	2	gain	2566_Venezuela
CP075070.1	5913750	5920750	0	loss	2566_Venezuela
CP075070.1	6020750	6036250	2	gain	2566_Venezuela
CP075070.1	6095250	6099000	0	loss	2566_Venezuela
CP075070.1	6442750	6494557	0	loss	2566_Venezuela
CP075071.1	29250	30250	29	gain	2566_Venezuela
CP075071.1	30250	47000	0	loss	2566_Venezuela
CP075071.1	47000	48500	21	gain	2566_Venezuela
CP075071.1	48500	57500	0	loss	2566_Venezuela
CP075071.1	57500	61500	2	gain	2566_Venezuela
CP075071.1	61500	64000	3	gain	2566_Venezuela
CP075071.1	64000	79000	0	loss	2566_Venezuela
CP075071.1	110750	149750	0	loss	2566_Venezuela
CP075071.1	157750	164250	2	gain	2566_Venezuela
CP075071.1	164250	180000	0	loss	2566_Venezuela
CP075071.1	230500	244250	0	loss	2566_Venezuela
CP075071.1	250000	255000	0	loss	2566_Venezuela
CP075071.1	255000	261250	2	gain	2566_Venezuela
CP075071.1	261250	268250	0	loss	2566_Venezuela
CP075071.1	268250	276500	3	gain	2566_Venezuela
CP075071.1	276500	307750	2	gain	2566_Venezuela
CP075071.1	307750	314750	17	gain	2566_Venezuela
CP075071.1	340750	366500	2	gain	2566_Venezuela
CP075071.1	398250	404250	0	loss	2566_Venezuela
CP075071.1	423250	434250	3	gain	2566_Venezuela
CP075071.1	438250	444000	0	loss	2566_Venezuela
CP075071.1	444000	451000	2	gain	2566_Venezuela
CP075071.1	451000	458250	0	loss	2566_Venezuela
CP075071.1	458250	459750	3	gain	2566_Venezuela
CP075071.1	541750	552500	3	gain	2566_Venezuela
CP075071.1	594500	596000	5	gain	2566_Venezuela
CP075071.1	1384000	1384500	12	gain	2566_Venezuela
CP075071.1	1384500	1393500	0	loss	2566_Venezuela
CP075071.1	1590250	1594000	3	gain	2566_Venezuela
CP075071.1	1628750	1636000	0	loss	2566_Venezuela
CP075071.1	1636000	1643250	3	gain	2566_Venezuela
CP075071.1	1643250	1655750	0	loss	2566_Venezuela
CP075071.1	1877000	1887500	2	gain	2566_Venezuela
CP075071.1	1891000	1906000	5	gain	2566_Venezuela
CP075071.1	1906000	1909750	2	gain	2566_Venezuela
CP075071.1	2397000	2399000	3	gain	2566_Venezuela
CP075071.1	2994500	3006750	0	loss	2566_Venezuela
CP075071.1	3396500	3401000	0	loss	2566_Venezuela
CP075071.1	3408750	3414250	3	gain	2566_Venezuela
CP075071.1	3426000	3430500	3	gain	2566_Venezuela
CP075072.1	67750	78000	3	gain	2566_Venezuela
CP075072.1	98000	101250	2	gain	2566_Venezuela
CP075072.1	467250	469750	0	loss	2566_Venezuela
CP075072.1	469750	473250	2	gain	2566_Venezuela
CP075072.1	765500	766000	10	gain	2566_Venezuela
CP075072.1	1026750	1028250	2	gain	2566_Venezuela
CP075072.1	1036000	1037000	5	gain	2566_Venezuela
CP075072.1	1140500	1146250	0	loss	2566_Venezuela
CP075072.1	1204750	1208750	0	loss	2566_Venezuela
CP075072.1	1230500	1237500	3	gain	2566_Venezuela
CP075072.1	1262000	1269250	2	gain	2566_Venezuela
CP075072.1	1283000	1301250	0	loss	2566_Venezuela
CP075072.1	1301250	1305500	2	gain	2566_Venezuela
CP075072.1	1336250	1346000	0	loss	2566_Venezuela
CP075072.1	1346000	1352000	4	gain	2566_Venezuela
CP075072.1	1352000	1358250	0	loss	2566_Venezuela
CP075072.1	1358250	1365500	3	gain	2566_Venezuela
CP075072.1	1365500	1409750	0	loss	2566_Venezuela
CP075072.1	1420500	1422000	60	gain	2566_Venezuela
CP075072.1	1428250	1441500	2	gain	2566_Venezuela
CP075072.1	1459000	1459500	4	gain	2566_Venezuela
CP075072.1	1466500	1471000	2	gain	2566_Venezuela
CP075068.1	18000	23750	0	loss	3796_Venezuela
CP075068.1	37250	43000	0	loss	3796_Venezuela
CP075068.1	43000	48750	2	gain	3796_Venezuela
CP075068.1	48750	54500	0	loss	3796_Venezuela
CP075068.1	70500	88250	2	gain	3796_Venezuela
CP075068.1	111500	117500	0	loss	3796_Venezuela
CP075068.1	128250	139000	2	gain	3796_Venezuela
CP075068.1	152500	159500	4	gain	3796_Venezuela
CP075068.1	171250	180750	3	gain	3796_Venezuela
CP075068.1	204500	213250	3	gain	3796_Venezuela
CP075068.1	213250	220750	0	loss	3796_Venezuela
CP075068.1	220750	221750	3	gain	3796_Venezuela
CP075068.1	251000	270250	2	gain	3796_Venezuela
CP075068.1	1022750	1045250	0	loss	3796_Venezuela
CP075068.1	1066250	1072500	0	loss	3796_Venezuela
CP075068.1	1958750	1966250	2	gain	3796_Venezuela
CP075068.1	1966250	1974000	0	loss	3796_Venezuela
CP075068.1	1981500	1989750	2	gain	3796_Venezuela
CP075068.1	2000500	2011750	2	gain	3796_Venezuela
CP075068.1	2011750	2018000	0	loss	3796_Venezuela
CP075068.1	2018000	2023000	3	gain	3796_Venezuela
CP075068.1	2023000	2028750	0	loss	3796_Venezuela
CP075068.1	2050250	2056750	3	gain	3796_Venezuela
CP075068.1	2072000	2077000	0	loss	3796_Venezuela
CP075068.1	2115000	2121000	0	loss	3796_Venezuela
CP075068.1	2140500	2147500	2	gain	3796_Venezuela
CP075068.1	2394500	2401750	3	gain	3796_Venezuela
CP075068.1	2405000	2417000	0	loss	3796_Venezuela
CP075068.1	2425250	2429500	2	gain	3796_Venezuela
CP075068.1	2483000	2497250	0	loss	3796_Venezuela
CP075068.1	2503500	2510750	0	loss	3796_Venezuela
CP075068.1	3041250	3044000	2	gain	3796_Venezuela
CP075068.1	3055000	3060000	2	gain	3796_Venezuela
CP075068.1	3060000	3067750	0	loss	3796_Venezuela
CP075068.1	3784000	3785750	13	gain	3796_Venezuela
CP075068.1	3980750	3986250	2	gain	3796_Venezuela
CP075068.1	4037250	4044500	2	gain	3796_Venezuela
CP075068.1	4269000	4276000	3	gain	3796_Venezuela
CP075068.1	4494250	4497250	0	loss	3796_Venezuela
CP075068.1	5034500	5036500	2	gain	3796_Venezuela
CP075068.1	5205000	5217500	7	gain	3796_Venezuela
CP075068.1	6441750	6448750	0	loss	3796_Venezuela
CP075068.1	8258750	8266000	2	gain	3796_Venezuela
CP075068.1	8266000	8272250	0	loss	3796_Venezuela
CP075068.1	8272250	8279000	4	gain	3796_Venezuela
CP075068.1	8279000	8291750	0	loss	3796_Venezuela
CP075068.1	8291750	8296500	2	gain	3796_Venezuela
CP075068.1	8317000	8327250	0	loss	3796_Venezuela
CP075068.1	8327250	8334250	2	gain	3796_Venezuela
CP075069.1	40500	48250	0	loss	3796_Venezuela
CP075069.1	95500	101500	0	loss	3796_Venezuela
CP075069.1	2330000	2339000	3	gain	3796_Venezuela
CP075069.1	2377750	2380250	3	gain	3796_Venezuela
CP075069.1	3482000	3488000	2	gain	3796_Venezuela
CP075069.1	3503000	3509750	0	loss	3796_Venezuela
CP075069.1	3537500	3540750	2	gain	3796_Venezuela
CP075069.1	3540750	3546750	0	loss	3796_Venezuela
CP075069.1	3546750	3557250	2	gain	3796_Venezuela
CP075069.1	3574000	3581000	3	gain	3796_Venezuela
CP075069.1	3581000	3597500	0	loss	3796_Venezuela
CP075069.1	3728250	3735250	0	loss	3796_Venezuela
CP075069.1	3812500	3817000	3	gain	3796_Venezuela
CP075069.1	3899750	3902250	5	gain	3796_Venezuela
CP075069.1	5211500	5218750	0	loss	3796_Venezuela
CP075069.1	5239750	5245750	0	loss	3796_Venezuela
CP075069.1	6374250	6385000	7	gain	3796_Venezuela
CP075069.1	6405250	6407750	5	gain	3796_Venezuela
CP075069.1	6619000	6621250	4	gain	3796_Venezuela
CP075069.1	6863000	6873500	3	gain	3796_Venezuela
CP075069.1	7569500	7583000	0	loss	3796_Venezuela
CP075069.1	7592000	7599000	3	gain	3796_Venezuela
CP075069.1	7660250	7756250	0	loss	3796_Venezuela
CP075069.1	7756250	7763250	4	gain	3796_Venezuela
CP075069.1	7763250	7809000	0	loss	3796_Venezuela
CP075069.1	7809000	7813250	2	gain	3796_Venezuela
CP075069.1	7813250	7827500	0	loss	3796_Venezuela
CP075069.1	7827500	7829000	3	gain	3796_Venezuela
CP075069.1	7829000	7831250	0	loss	3796_Venezuela
CP075069.1	7831250	7838500	3	gain	3796_Venezuela
CP075069.1	7838500	7850000	0	loss	3796_Venezuela
CP075069.1	7850000	7857250	4	gain	3796_Venezuela
CP075069.1	7857250	7875000	0	loss	3796_Venezuela
CP075069.1	7875000	7883000	3	gain	3796_Venezuela
CP075069.1	7891500	7916750	0	loss	3796_Venezuela
CP075069.1	7916750	7927250	4	gain	3796_Venezuela
CP075069.1	7927250	7974500	0	loss	3796_Venezuela
CP075069.1	7974500	7980750	3	gain	3796_Venezuela
CP075069.1	7980750	8079863	0	loss	3796_Venezuela
CP075070.1	43000	46750	5	gain	3796_Venezuela
CP075070.1	49500	58000	0	loss	3796_Venezuela
CP075070.1	63250	65750	0	loss	3796_Venezuela
CP075070.1	65750	72750	2	gain	3796_Venezuela
CP075070.1	72750	82500	0	loss	3796_Venezuela
CP075070.1	142750	154250	7	gain	3796_Venezuela
CP075070.1	251250	260750	2	gain	3796_Venezuela
CP075070.1	1242000	1256500	0	loss	3796_Venezuela
CP075070.1	1256500	1257500	3	gain	3796_Venezuela
CP075070.1	1266500	1267500	2	gain	3796_Venezuela
CP075070.1	1267500	1270000	0	loss	3796_Venezuela
CP075070.1	1270000	1271250	5	gain	3796_Venezuela
CP075070.1	1271250	1281250	0	loss	3796_Venezuela
CP075070.1	1287500	1302000	0	loss	3796_Venezuela
CP075070.1	1302000	1305750	2	gain	3796_Venezuela
CP075070.1	1305750	1322750	0	loss	3796_Venezuela
CP075070.1	1334250	1342500	0	loss	3796_Venezuela
CP075070.1	1342500	1347500	20	gain	3796_Venezuela
CP075070.1	1347500	1363250	0	loss	3796_Venezuela
CP075070.1	1363250	1366750	3	gain	3796_Venezuela
CP075070.1	1366750	1372250	0	loss	3796_Venezuela
CP075070.1	1386750	1428000	2	gain	3796_Venezuela
CP075070.1	1953250	1960500	2	gain	3796_Venezuela
CP075070.1	2093750	2113750	3	gain	3796_Venezuela
CP075070.1	2113750	2129000	2	gain	3796_Venezuela
CP075070.1	2272000	2297250	2	gain	3796_Venezuela
CP075070.1	2401250	2404000	2	gain	3796_Venezuela
CP075070.1	2414750	2422000	2	gain	3796_Venezuela
CP075070.1	2422000	2428250	0	loss	3796_Venezuela
CP075070.1	2428250	2434250	2	gain	3796_Venezuela
CP075070.1	2440250	2450500	2	gain	3796_Venezuela
CP075070.1	2471750	2479250	2	gain	3796_Venezuela
CP075070.1	2493750	2501500	2	gain	3796_Venezuela
CP075070.1	2501500	2504000	0	loss	3796_Venezuela
CP075070.1	2546750	2548750	2	gain	3796_Venezuela
CP075070.1	2852500	2863500	3	gain	3796_Venezuela
CP075070.1	2906250	2916000	0	loss	3796_Venezuela
CP075070.1	2916000	2926500	2	gain	3796_Venezuela
CP075070.1	2941500	2947500	0	loss	3796_Venezuela
CP075070.1	2960000	2966000	0	loss	3796_Venezuela
CP075070.1	2966000	2967750	3	gain	3796_Venezuela
CP075070.1	3112250	3114000	3	gain	3796_Venezuela
CP075070.1	3902250	3912750	4	gain	3796_Venezuela
CP075070.1	5065750	5073250	0	loss	3796_Venezuela
CP075070.1	5795000	5797250	2	gain	3796_Venezuela
CP075070.1	5857000	5862750	2	gain	3796_Venezuela
CP075070.1	5886250	5892000	0	loss	3796_Venezuela
CP075070.1	5913750	5920750	0	loss	3796_Venezuela
CP075070.1	6022000	6035750	2	gain	3796_Venezuela
CP075070.1	6092250	6099000	0	loss	3796_Venezuela
CP075070.1	6105000	6139750	0	loss	3796_Venezuela
CP075070.1	6442750	6494557	0	loss	3796_Venezuela
CP075071.1	8750	9500	2	gain	3796_Venezuela
CP075071.1	22000	29250	0	loss	3796_Venezuela
CP075071.1	29250	30250	12	gain	3796_Venezuela
CP075071.1	30250	47000	0	loss	3796_Venezuela
CP075071.1	47000	48500	11	gain	3796_Venezuela
CP075071.1	48500	57500	0	loss	3796_Venezuela
CP075071.1	61500	64000	3	gain	3796_Venezuela
CP075071.1	64000	79000	0	loss	3796_Venezuela
CP075071.1	108750	110500	2	gain	3796_Venezuela
CP075071.1	110500	131250	0	loss	3796_Venezuela
CP075071.1	136500	149750	0	loss	3796_Venezuela
CP075071.1	157750	164250	2	gain	3796_Venezuela
CP075071.1	164250	180000	0	loss	3796_Venezuela
CP075071.1	180000	189750	2	gain	3796_Venezuela
CP075071.1	230750	244250	0	loss	3796_Venezuela
CP075071.1	250000	254500	0	loss	3796_Venezuela
CP075071.1	254500	261250	2	gain	3796_Venezuela
CP075071.1	261250	268250	0	loss	3796_Venezuela
CP075071.1	268250	307750	2	gain	3796_Venezuela
CP075071.1	307750	314750	22	gain	3796_Venezuela
CP075071.1	340750	350500	2	gain	3796_Venezuela
CP075071.1	350500	357250	4	gain	3796_Venezuela
CP075071.1	359000	363500	2	gain	3796_Venezuela
CP075071.1	398500	404250	0	loss	3796_Venezuela
CP075071.1	404250	407500	2	gain	3796_Venezuela
CP075071.1	422750	428250	2	gain	3796_Venezuela
CP075071.1	428250	434250	4	gain	3796_Venezuela
CP075071.1	438250	444000	0	loss	3796_Venezuela
CP075071.1	444000	451000	2	gain	3796_Venezuela
CP075071.1	451000	458000	0	loss	3796_Venezuela
CP075071.1	458000	459750	3	gain	3796_Venezuela
CP075071.1	541750	552500	3	gain	3796_Venezuela
CP075071.1	594500	596000	5	gain	3796_Venezuela
CP075071.1	721500	723500	2	gain	3796_Venezuela
CP075071.1	1384000	1384500	9	gain	3796_Venezuela
CP075071.1	1384500	1393500	0	loss	3796_Venezuela
CP075071.1	1506500	1508750	0	loss	3796_Venezuela
CP075071.1	1512500	1513250	3	gain	3796_Venezuela
CP075071.1	1590250	1592500	2	gain	3796_Venezuela
CP075071.1	1592500	1594000	4	gain	3796_Venezuela
CP075071.1	1628750	1636000	0	loss	3796_Venezuela
CP075071.1	1636000	1643000	3	gain	3796_Venezuela
CP075071.1	1646750	1656000	0	loss	3796_Venezuela
CP075071.1	1877000	1880000	2	gain	3796_Venezuela
CP075071.1	1880000	1881250	3	gain	3796_Venezuela
CP075071.1	1881250	1887250	2	gain	3796_Venezuela
CP075071.1	1891000	1906500	6	gain	3796_Venezuela
CP075071.1	1909250	1909750	3	gain	3796_Venezuela
CP075071.1	2151000	2158250	0	loss	3796_Venezuela
CP075071.1	2396500	2399000	3	gain	3796_Venezuela
CP075071.1	3003750	3006750	0	loss	3796_Venezuela
CP075071.1	3394250	3394750	6	gain	3796_Venezuela
CP075071.1	3396250	3400750	0	loss	3796_Venezuela
CP075071.1	3408750	3414250	3	gain	3796_Venezuela
CP075071.1	3426000	3429000	3	gain	3796_Venezuela
CP075072.1	45500	46000	3	gain	3796_Venezuela
CP075072.1	66000	67000	2	gain	3796_Venezuela
CP075072.1	67000	67750	0	loss	3796_Venezuela
CP075072.1	67750	78000	4	gain	3796_Venezuela
CP075072.1	99250	101250	2	gain	3796_Venezuela
CP075072.1	467250	469750	0	loss	3796_Venezuela
CP075072.1	469750	473250	2	gain	3796_Venezuela
CP075072.1	1036000	1037000	4	gain	3796_Venezuela
CP075072.1	1141000	1146250	0	loss	3796_Venezuela
CP075072.1	1204750	1208750	0	loss	3796_Venezuela
CP075072.1	1230500	1232500	3	gain	3796_Venezuela
CP075072.1	1234000	1237500	3	gain	3796_Venezuela
CP075072.1	1262000	1269500	2	gain	3796_Venezuela
CP075072.1	1283000	1301250	0	loss	3796_Venezuela
CP075072.1	1301250	1305250	2	gain	3796_Venezuela
CP075072.1	1336250	1345250	0	loss	3796_Venezuela
CP075072.1	1345250	1346500	2	gain	3796_Venezuela
CP075072.1	1346500	1352000	5	gain	3796_Venezuela
CP075072.1	1352000	1358250	0	loss	3796_Venezuela
CP075072.1	1358250	1365250	3	gain	3796_Venezuela
CP075072.1	1366250	1409750	0	loss	3796_Venezuela
CP075072.1	1420500	1422000	62	gain	3796_Venezuela
CP075072.1	1458750	1460000	2	gain	3796_Venezuela
CP075072.1	1460000	1462500	0	loss	3796_Venezuela
CP075068.1	18000	23750	0	loss	4545-MICE_Venezuela
CP075068.1	37250	43000	0	loss	4545-MICE_Venezuela
CP075068.1	43000	48750	2	gain	4545-MICE_Venezuela
CP075068.1	48750	54500	0	loss	4545-MICE_Venezuela
CP075068.1	70500	78250	2	gain	4545-MICE_Venezuela
CP075068.1	81000	84750	3	gain	4545-MICE_Venezuela
CP075068.1	84750	111500	2	gain	4545-MICE_Venezuela
CP075068.1	111500	117500	0	loss	4545-MICE_Venezuela
CP075068.1	128250	139000	2	gain	4545-MICE_Venezuela
CP075068.1	152500	159500	4	gain	4545-MICE_Venezuela
CP075068.1	172000	180750	3	gain	4545-MICE_Venezuela
CP075068.1	204500	213500	3	gain	4545-MICE_Venezuela
CP075068.1	213500	220750	0	loss	4545-MICE_Venezuela
CP075068.1	220750	221750	3	gain	4545-MICE_Venezuela
CP075068.1	251000	270250	2	gain	4545-MICE_Venezuela
CP075068.1	797000	800250	2	gain	4545-MICE_Venezuela
CP075068.1	1023000	1045500	0	loss	4545-MICE_Venezuela
CP075068.1	1053750	1055000	3	gain	4545-MICE_Venezuela
CP075068.1	1084500	1091250	2	gain	4545-MICE_Venezuela
CP075068.1	1096500	1103250	2	gain	4545-MICE_Venezuela
CP075068.1	1300500	1301250	3	gain	4545-MICE_Venezuela
CP075068.1	1952750	1954000	3	gain	4545-MICE_Venezuela
CP075068.1	1957500	1966000	2	gain	4545-MICE_Venezuela
CP075068.1	1966000	1975750	0	loss	4545-MICE_Venezuela
CP075068.1	1981500	1986750	3	gain	4545-MICE_Venezuela
CP075068.1	2003500	2012000	2	gain	4545-MICE_Venezuela
CP075068.1	2012000	2017750	0	loss	4545-MICE_Venezuela
CP075068.1	2017750	2023250	3	gain	4545-MICE_Venezuela
CP075068.1	2023250	2050250	0	loss	4545-MICE_Venezuela
CP075068.1	2050250	2054750	3	gain	4545-MICE_Venezuela
CP075068.1	2054750	2057000	2	gain	4545-MICE_Venezuela
CP075068.1	2057000	2086750	0	loss	4545-MICE_Venezuela
CP075068.1	2092500	2137000	0	loss	4545-MICE_Venezuela
CP075068.1	2143750	2147000	2	gain	4545-MICE_Venezuela
CP075068.1	2394500	2397500	2	gain	4545-MICE_Venezuela
CP075068.1	2399250	2401750	4	gain	4545-MICE_Venezuela
CP075068.1	2405250	2417000	0	loss	4545-MICE_Venezuela
CP075068.1	2425250	2429500	3	gain	4545-MICE_Venezuela
CP075068.1	2464750	2467750	2	gain	4545-MICE_Venezuela
CP075068.1	2483000	2497250	0	loss	4545-MICE_Venezuela
CP075068.1	2503500	2510750	0	loss	4545-MICE_Venezuela
CP075068.1	2649000	2651750	0	loss	4545-MICE_Venezuela
CP075068.1	3016750	3026500	0	loss	4545-MICE_Venezuela
CP075068.1	3041250	3044000	2	gain	4545-MICE_Venezuela
CP075068.1	3055000	3060000	2	gain	4545-MICE_Venezuela
CP075068.1	3060000	3067750	0	loss	4545-MICE_Venezuela
CP075068.1	3784000	3785750	26	gain	4545-MICE_Venezuela
CP075068.1	3980750	3988250	2	gain	4545-MICE_Venezuela
CP075068.1	4037250	4044000	2	gain	4545-MICE_Venezuela
CP075068.1	4212000	4222250	2	gain	4545-MICE_Venezuela
CP075068.1	4269000	4276000	3	gain	4545-MICE_Venezuela
CP075068.1	4492000	4494250	2	gain	4545-MICE_Venezuela
CP075068.1	4650000	4650500	8	gain	4545-MICE_Venezuela
CP075068.1	5205000	5217500	6	gain	4545-MICE_Venezuela
CP075068.1	5714000	5716500	2	gain	4545-MICE_Venezuela
CP075068.1	6441750	6448750	0	loss	4545-MICE_Venezuela
CP075068.1	6777250	6780000	3	gain	4545-MICE_Venezuela
CP075068.1	7088500	7089750	2	gain	4545-MICE_Venezuela
CP075068.1	7930750	7938000	0	loss	4545-MICE_Venezuela
CP075068.1	8258750	8266000	2	gain	4545-MICE_Venezuela
CP075068.1	8272250	8279000	4	gain	4545-MICE_Venezuela
CP075068.1	8281250	8291750	0	loss	4545-MICE_Venezuela
CP075068.1	8291750	8296500	2	gain	4545-MICE_Venezuela
CP075068.1	8296500	8305500	0	loss	4545-MICE_Venezuela
CP075068.1	8316000	8316750	3	gain	4545-MICE_Venezuela
CP075068.1	8316750	8327250	0	loss	4545-MICE_Venezuela
CP075068.1	8327250	8334250	2	gain	4545-MICE_Venezuela
CP075069.1	95500	101500	0	loss	4545-MICE_Venezuela
CP075069.1	2092500	2098000	2	gain	4545-MICE_Venezuela
CP075069.1	2330000	2339000	2	gain	4545-MICE_Venezuela
CP075069.1	2377750	2380250	4	gain	4545-MICE_Venezuela
CP075069.1	3482000	3488000	2	gain	4545-MICE_Venezuela
CP075069.1	3503000	3509750	0	loss	4545-MICE_Venezuela
CP075069.1	3537500	3540750	2	gain	4545-MICE_Venezuela
CP075069.1	3540750	3546750	0	loss	4545-MICE_Venezuela
CP075069.1	3546750	3554250	2	gain	4545-MICE_Venezuela
CP075069.1	3574000	3581000	3	gain	4545-MICE_Venezuela
CP075069.1	3581000	3597500	0	loss	4545-MICE_Venezuela
CP075069.1	3728250	3735250	0	loss	4545-MICE_Venezuela
CP075069.1	3812500	3817000	3	gain	4545-MICE_Venezuela
CP075069.1	3899750	3902250	5	gain	4545-MICE_Venezuela
CP075069.1	5239750	5245750	0	loss	4545-MICE_Venezuela
CP075069.1	6374250	6385000	5	gain	4545-MICE_Venezuela
CP075069.1	6398000	6405250	0	loss	4545-MICE_Venezuela
CP075069.1	6405250	6407750	5	gain	4545-MICE_Venezuela
CP075069.1	6619000	6621250	4	gain	4545-MICE_Venezuela
CP075069.1	6863000	6873500	3	gain	4545-MICE_Venezuela
CP075069.1	7569500	7583000	0	loss	4545-MICE_Venezuela
CP075069.1	7589000	7606500	2	gain	4545-MICE_Venezuela
CP075069.1	7660250	7756250	0	loss	4545-MICE_Venezuela
CP075069.1	7756250	7763500	4	gain	4545-MICE_Venezuela
CP075069.1	7763500	7809000	0	loss	4545-MICE_Venezuela
CP075069.1	7809000	7813250	2	gain	4545-MICE_Venezuela
CP075069.1	7813250	7827500	0	loss	4545-MICE_Venezuela
CP075069.1	7827500	7829250	3	gain	4545-MICE_Venezuela
CP075069.1	7829250	7831250	0	loss	4545-MICE_Venezuela
CP075069.1	7831250	7838250	3	gain	4545-MICE_Venezuela
CP075069.1	7838250	7850000	0	loss	4545-MICE_Venezuela
CP075069.1	7850000	7857500	3	gain	4545-MICE_Venezuela
CP075069.1	7857500	7875000	0	loss	4545-MICE_Venezuela
CP075069.1	7875000	7883000	3	gain	4545-MICE_Venezuela
CP075069.1	7891250	7916750	0	loss	4545-MICE_Venezuela
CP075069.1	7916750	7927250	4	gain	4545-MICE_Venezuela
CP075069.1	7927250	7974500	0	loss	4545-MICE_Venezuela
CP075069.1	7974500	7983000	2	gain	4545-MICE_Venezuela
CP075069.1	7983000	8012000	0	loss	4545-MICE_Venezuela
CP075069.1	8055750	8079863	0	loss	4545-MICE_Venezuela
CP075070.1	43250	46250	5	gain	4545-MICE_Venezuela
CP075070.1	46250	49500	2	gain	4545-MICE_Venezuela
CP075070.1	49500	58250	0	loss	4545-MICE_Venezuela
CP075070.1	58250	63250	2	gain	4545-MICE_Venezuela
CP075070.1	63250	65750	0	loss	4545-MICE_Venezuela
CP075070.1	65750	72750	2	gain	4545-MICE_Venezuela
CP075070.1	72750	83500	0	loss	4545-MICE_Venezuela
CP075070.1	142750	154250	5	gain	4545-MICE_Venezuela
CP075070.1	260000	260750	4	gain	4545-MICE_Venezuela
CP075070.1	1242250	1256500	0	loss	4545-MICE_Venezuela
CP075070.1	1256500	1257250	3	gain	4545-MICE_Venezuela
CP075070.1	1257250	1264000	0	loss	4545-MICE_Venezuela
CP075070.1	1264000	1267500	2	gain	4545-MICE_Venezuela
CP075070.1	1267500	1270000	0	loss	4545-MICE_Venezuela
CP075070.1	1270000	1271250	4	gain	4545-MICE_Venezuela
CP075070.1	1271250	1281250	0	loss	4545-MICE_Venezuela
CP075070.1	1287500	1302000	0	loss	4545-MICE_Venezuela
CP075070.1	1302000	1305750	2	gain	4545-MICE_Venezuela
CP075070.1	1305750	1322750	0	loss	4545-MICE_Venezuela
CP075070.1	1334250	1342500	0	loss	4545-MICE_Venezuela
CP075070.1	1342500	1347500	21	gain	4545-MICE_Venezuela
CP075070.1	1347500	1363250	0	loss	4545-MICE_Venezuela
CP075070.1	1363250	1366750	3	gain	4545-MICE_Venezuela
CP075070.1	1366750	1372250	0	loss	4545-MICE_Venezuela
CP075070.1	1386750	1403000	2	gain	4545-MICE_Venezuela
CP075070.1	1403000	1411750	3	gain	4545-MICE_Venezuela
CP075070.1	1411750	1424250	2	gain	4545-MICE_Venezuela
CP075070.1	1424250	1427750	3	gain	4545-MICE_Venezuela
CP075070.1	1953500	1960500	2	gain	4545-MICE_Venezuela
CP075070.1	2093750	2103500	2	gain	4545-MICE_Venezuela
CP075070.1	2103500	2113750	4	gain	4545-MICE_Venezuela
CP075070.1	2113750	2129000	2	gain	4545-MICE_Venezuela
CP075070.1	2272000	2292500	2	gain	4545-MICE_Venezuela
CP075070.1	2293750	2296750	2	gain	4545-MICE_Venezuela
CP075070.1	2401000	2404000	3	gain	4545-MICE_Venezuela
CP075070.1	2412250	2422000	2	gain	4545-MICE_Venezuela
CP075070.1	2422000	2428500	0	loss	4545-MICE_Venezuela
CP075070.1	2428500	2430250	3	gain	4545-MICE_Venezuela
CP075070.1	2440750	2450500	2	gain	4545-MICE_Venezuela
CP075070.1	2471250	2479250	2	gain	4545-MICE_Venezuela
CP075070.1	2493750	2501500	3	gain	4545-MICE_Venezuela
CP075070.1	2546750	2548750	2	gain	4545-MICE_Venezuela
CP075070.1	2852500	2863500	3	gain	4545-MICE_Venezuela
CP075070.1	2906250	2916000	0	loss	4545-MICE_Venezuela
CP075070.1	2916000	2926500	3	gain	4545-MICE_Venezuela
CP075070.1	2941500	2947500	0	loss	4545-MICE_Venezuela
CP075070.1	2960000	2966000	0	loss	4545-MICE_Venezuela
CP075070.1	2966000	2967750	3	gain	4545-MICE_Venezuela
CP075070.1	3112250	3114750	2	gain	4545-MICE_Venezuela
CP075070.1	3902250	3912750	4	gain	4545-MICE_Venezuela
CP075070.1	3934500	3937250	2	gain	4545-MICE_Venezuela
CP075070.1	5065750	5073250	0	loss	4545-MICE_Venezuela
CP075070.1	5795000	5797250	2	gain	4545-MICE_Venezuela
CP075070.1	5857000	5862750	2	gain	4545-MICE_Venezuela
CP075070.1	5913750	5920750	0	loss	4545-MICE_Venezuela
CP075070.1	5920750	5933250	2	gain	4545-MICE_Venezuela
CP075070.1	6020750	6035750	2	gain	4545-MICE_Venezuela
CP075070.1	6095250	6099250	0	loss	4545-MICE_Venezuela
CP075070.1	6442750	6494557	0	loss	4545-MICE_Venezuela
CP075071.1	9000	10000	3	gain	4545-MICE_Venezuela
CP075071.1	18500	19750	3	gain	4545-MICE_Venezuela
CP075071.1	19750	29250	0	loss	4545-MICE_Venezuela
CP075071.1	29250	30000	12	gain	4545-MICE_Venezuela
CP075071.1	30000	47000	0	loss	4545-MICE_Venezuela
CP075071.1	47000	48500	8	gain	4545-MICE_Venezuela
CP075071.1	48500	57500	0	loss	4545-MICE_Venezuela
CP075071.1	57500	64000	2	gain	4545-MICE_Venezuela
CP075071.1	64000	79000	0	loss	4545-MICE_Venezuela
CP075071.1	108750	110500	2	gain	4545-MICE_Venezuela
CP075071.1	110500	157750	0	loss	4545-MICE_Venezuela
CP075071.1	157750	164250	2	gain	4545-MICE_Venezuela
CP075071.1	164250	180000	0	loss	4545-MICE_Venezuela
CP075071.1	180000	189750	2	gain	4545-MICE_Venezuela
CP075071.1	230750	258750	0	loss	4545-MICE_Venezuela
CP075071.1	258750	261000	2	gain	4545-MICE_Venezuela
CP075071.1	261000	268250	0	loss	4545-MICE_Venezuela
CP075071.1	268250	307750	2	gain	4545-MICE_Venezuela
CP075071.1	307750	314750	29	gain	4545-MICE_Venezuela
CP075071.1	340750	366500	2	gain	4545-MICE_Venezuela
CP075071.1	398250	404250	0	loss	4545-MICE_Venezuela
CP075071.1	422750	434250	3	gain	4545-MICE_Venezuela
CP075071.1	438250	444000	0	loss	4545-MICE_Venezuela
CP075071.1	444000	451000	2	gain	4545-MICE_Venezuela
CP075071.1	451000	458000	0	loss	4545-MICE_Venezuela
CP075071.1	458000	459750	3	gain	4545-MICE_Venezuela
CP075071.1	541750	552500	3	gain	4545-MICE_Venezuela
CP075071.1	594750	596000	5	gain	4545-MICE_Venezuela
CP075071.1	1384000	1384500	19	gain	4545-MICE_Venezuela
CP075071.1	1384500	1393500	0	loss	4545-MICE_Venezuela
CP075071.1	1590750	1594000	3	gain	4545-MICE_Venezuela
CP075071.1	1628750	1636000	0	loss	4545-MICE_Venezuela
CP075071.1	1636000	1643250	3	gain	4545-MICE_Venezuela
CP075071.1	1643250	1656000	0	loss	4545-MICE_Venezuela
CP075071.1	1877000	1887250	2	gain	4545-MICE_Venezuela
CP075071.1	1891000	1906500	5	gain	4545-MICE_Venezuela
CP075071.1	2151000	2158250	0	loss	4545-MICE_Venezuela
CP075071.1	2396500	2399000	2	gain	4545-MICE_Venezuela
CP075071.1	3408750	3414250	3	gain	4545-MICE_Venezuela
CP075072.1	37750	45500	0	loss	4545-MICE_Venezuela
CP075072.1	45500	46750	2	gain	4545-MICE_Venezuela
CP075072.1	64750	67000	2	gain	4545-MICE_Venezuela
CP075072.1	67000	67750	0	loss	4545-MICE_Venezuela
CP075072.1	67750	78000	4	gain	4545-MICE_Venezuela
CP075072.1	78000	80500	2	gain	4545-MICE_Venezuela
CP075072.1	80500	84250	0	loss	4545-MICE_Venezuela
CP075072.1	100250	101250	3	gain	4545-MICE_Venezuela
CP075072.1	467250	469750	0	loss	4545-MICE_Venezuela
CP075072.1	469750	473250	2	gain	4545-MICE_Venezuela
CP075072.1	1026500	1028250	2	gain	4545-MICE_Venezuela
CP075072.1	1036000	1037000	4	gain	4545-MICE_Venezuela
CP075072.1	1130000	1131000	2	gain	4545-MICE_Venezuela
CP075072.1	1141000	1146250	0	loss	4545-MICE_Venezuela
CP075072.1	1204750	1208750	0	loss	4545-MICE_Venezuela
CP075072.1	1230500	1232500	3	gain	4545-MICE_Venezuela
CP075072.1	1234000	1237500	3	gain	4545-MICE_Venezuela
CP075072.1	1262000	1269500	2	gain	4545-MICE_Venezuela
CP075072.1	1283000	1301250	0	loss	4545-MICE_Venezuela
CP075072.1	1301250	1305500	2	gain	4545-MICE_Venezuela
CP075072.1	1336250	1339000	0	loss	4545-MICE_Venezuela
CP075072.1	1342000	1345250	0	loss	4545-MICE_Venezuela
CP075072.1	1346500	1352000	5	gain	4545-MICE_Venezuela
CP075072.1	1352000	1358250	0	loss	4545-MICE_Venezuela
CP075072.1	1358250	1365250	3	gain	4545-MICE_Venezuela
CP075072.1	1366250	1409750	0	loss	4545-MICE_Venezuela
CP075072.1	1420500	1422000	41	gain	4545-MICE_Venezuela
CP075072.1	1422000	1428500	0	loss	4545-MICE_Venezuela
CP075072.1	1448500	1457250	0	loss	4545-MICE_Venezuela
CP075072.1	1457250	1460250	2	gain	4545-MICE_Venezuela
CP075072.1	1460250	1462500	0	loss	4545-MICE_Venezuela
CP075072.1	1462500	1463500	2	gain	4545-MICE_Venezuela
CP075072.1	1467000	1469000	2	gain	4545-MICE_Venezuela
CP075072.1	1470250	1471000	4	gain	4545-MICE_Venezuela
CP075072.1	1472000	1473500	5	gain	4545-MICE_Venezuela
CP075068.1	17750	29750	0	loss	730334_Guatemala
CP075068.1	29750	33000	2	gain	730334_Guatemala
CP075068.1	33000	69500	0	loss	730334_Guatemala
CP075068.1	94000	128250	0	loss	730334_Guatemala
CP075068.1	128250	137750	2	gain	730334_Guatemala
CP075068.1	137750	152500	0	loss	730334_Guatemala
CP075068.1	152500	159500	4	gain	730334_Guatemala
CP075068.1	159500	168000	0	loss	730334_Guatemala
CP075068.1	197750	227250	0	loss	730334_Guatemala
CP075068.1	1023000	1084500	0	loss	730334_Guatemala
CP075068.1	1084500	1105000	2	gain	730334_Guatemala
CP075068.1	1966500	1973750	0	loss	730334_Guatemala
CP075068.1	1981250	1986500	3	gain	730334_Guatemala
CP075068.1	2012000	2017750	0	loss	730334_Guatemala
CP075068.1	2017750	2023250	2	gain	730334_Guatemala
CP075068.1	2023250	2029000	0	loss	730334_Guatemala
CP075068.1	2050000	2054750	3	gain	730334_Guatemala
CP075068.1	2108500	2115500	2	gain	730334_Guatemala
CP075068.1	2115500	2121000	0	loss	730334_Guatemala
CP075068.1	2134750	2148750	2	gain	730334_Guatemala
CP075068.1	2405250	2417000	0	loss	730334_Guatemala
CP075068.1	2448750	2477750	0	loss	730334_Guatemala
CP075068.1	2486500	2515500	0	loss	730334_Guatemala
CP075068.1	3754500	3798500	0	loss	730334_Guatemala
CP075068.1	4035250	4056000	2	gain	730334_Guatemala
CP075068.1	4172000	4218000	0	loss	730334_Guatemala
CP075068.1	5034000	5045750	3	gain	730334_Guatemala
CP075068.1	5215750	5218000	3	gain	730334_Guatemala
CP075068.1	5714250	5716500	5	gain	730334_Guatemala
CP075068.1	7930500	7938000	0	loss	730334_Guatemala
CP075068.1	8272000	8279500	2	gain	730334_Guatemala
CP075068.1	8279500	8291750	0	loss	730334_Guatemala
CP075068.1	8291750	8297500	2	gain	730334_Guatemala
CP075069.1	42250	51750	0	loss	730334_Guatemala
CP075069.1	66250	68000	4	gain	730334_Guatemala
CP075069.1	93250	95500	3	gain	730334_Guatemala
CP075069.1	95500	101500	0	loss	730334_Guatemala
CP075069.1	355500	362750	0	loss	730334_Guatemala
CP075069.1	2725750	2730750	0	loss	730334_Guatemala
CP075069.1	3502250	3509750	0	loss	730334_Guatemala
CP075069.1	3586750	3588000	3	gain	730334_Guatemala
CP075069.1	3588000	3595250	0	loss	730334_Guatemala
CP075069.1	3695000	3703250	0	loss	730334_Guatemala
CP075069.1	3728250	3735000	0	loss	730334_Guatemala
CP075069.1	3812250	3817000	4	gain	730334_Guatemala
CP075069.1	5184250	5187500	0	loss	730334_Guatemala
CP075069.1	5198000	5218500	0	loss	730334_Guatemala
CP075069.1	5230250	5249250	0	loss	730334_Guatemala
CP075069.1	5249250	5250750	3	gain	730334_Guatemala
CP075069.1	6342750	6403750	0	loss	730334_Guatemala
CP075069.1	6403750	6407750	2	gain	730334_Guatemala
CP075069.1	6407750	6416000	0	loss	730334_Guatemala
CP075069.1	6416000	6420500	2	gain	730334_Guatemala
CP075069.1	6863750	6868750	3	gain	730334_Guatemala
CP075069.1	7583000	7617250	2	gain	730334_Guatemala
CP075069.1	7660000	7688000	0	loss	730334_Guatemala
CP075069.1	7699750	7722750	0	loss	730334_Guatemala
CP075069.1	7722750	7723750	3	gain	730334_Guatemala
CP075069.1	7723750	7756250	0	loss	730334_Guatemala
CP075069.1	7756250	7763750	2	gain	730334_Guatemala
CP075069.1	7763750	7827250	0	loss	730334_Guatemala
CP075069.1	7838250	7845000	0	loss	730334_Guatemala
CP075069.1	7857500	7872250	0	loss	730334_Guatemala
CP075069.1	7886250	7917250	0	loss	730334_Guatemala
CP075069.1	7917250	7927250	2	gain	730334_Guatemala
CP075069.1	7927250	7931750	0	loss	730334_Guatemala
CP075069.1	7931750	7932750	3	gain	730334_Guatemala
CP075069.1	7932750	7974750	0	loss	730334_Guatemala
CP075069.1	7974750	7979750	2	gain	730334_Guatemala
CP075069.1	7979750	8012500	0	loss	730334_Guatemala
CP075069.1	8012500	8014000	2	gain	730334_Guatemala
CP075069.1	8028500	8030750	3	gain	730334_Guatemala
CP075069.1	8030750	8079863	0	loss	730334_Guatemala
CP075070.1	48250	66750	2	gain	730334_Guatemala
CP075070.1	142000	144250	2	gain	730334_Guatemala
CP075070.1	144250	149500	0	loss	730334_Guatemala
CP075070.1	1237750	1263750	0	loss	730334_Guatemala
CP075070.1	1270000	1271250	3	gain	730334_Guatemala
CP075070.1	1271250	1330500	0	loss	730334_Guatemala
CP075070.1	1343000	1363000	0	loss	730334_Guatemala
CP075070.1	1366750	1427750	0	loss	730334_Guatemala
CP075070.1	1859250	1861000	3	gain	730334_Guatemala
CP075070.1	2093500	2096750	3	gain	730334_Guatemala
CP075070.1	2103500	2106250	4	gain	730334_Guatemala
CP075070.1	2106250	2134000	2	gain	730334_Guatemala
CP075070.1	2286750	2293750	0	loss	730334_Guatemala
CP075070.1	2293750	2298250	2	gain	730334_Guatemala
CP075070.1	2417750	2422000	3	gain	730334_Guatemala
CP075070.1	2422000	2428000	0	loss	730334_Guatemala
CP075070.1	2428000	2430250	3	gain	730334_Guatemala
CP075070.1	2496750	2501500	2	gain	730334_Guatemala
CP075070.1	2855500	2863750	2	gain	730334_Guatemala
CP075070.1	2906250	2916000	0	loss	730334_Guatemala
CP075070.1	2916000	2926500	2	gain	730334_Guatemala
CP075070.1	2926500	2942500	0	loss	730334_Guatemala
CP075070.1	2947500	2965750	0	loss	730334_Guatemala
CP075070.1	2965750	2969000	2	gain	730334_Guatemala
CP075070.1	3903000	3912500	2	gain	730334_Guatemala
CP075070.1	3922250	3922750	4	gain	730334_Guatemala
CP075070.1	3922750	3934000	0	loss	730334_Guatemala
CP075070.1	4030750	4035750	0	loss	730334_Guatemala
CP075070.1	5066000	5073250	0	loss	730334_Guatemala
CP075070.1	5114500	5115750	3	gain	730334_Guatemala
CP075070.1	5795000	5797250	4	gain	730334_Guatemala
CP075070.1	5913000	5913750	2	gain	730334_Guatemala
CP075070.1	5913750	5920500	0	loss	730334_Guatemala
CP075070.1	6119500	6121250	3	gain	730334_Guatemala
CP075070.1	6441500	6494557	0	loss	730334_Guatemala
CP075071.1	24750	30250	3	gain	730334_Guatemala
CP075071.1	30250	41500	0	loss	730334_Guatemala
CP075071.1	47000	48500	6	gain	730334_Guatemala
CP075071.1	48500	61500	0	loss	730334_Guatemala
CP075071.1	61500	64000	2	gain	730334_Guatemala
CP075071.1	64000	78750	0	loss	730334_Guatemala
CP075071.1	102000	133250	0	loss	730334_Guatemala
CP075071.1	135000	157750	0	loss	730334_Guatemala
CP075071.1	157750	160500	2	gain	730334_Guatemala
CP075071.1	160500	180000	0	loss	730334_Guatemala
CP075071.1	249750	259250	0	loss	730334_Guatemala
CP075071.1	259250	261250	2	gain	730334_Guatemala
CP075071.1	261250	268000	0	loss	730334_Guatemala
CP075071.1	268000	274000	2	gain	730334_Guatemala
CP075071.1	274000	307500	0	loss	730334_Guatemala
CP075071.1	307500	314750	2	gain	730334_Guatemala
CP075071.1	314750	340750	0	loss	730334_Guatemala
CP075071.1	350750	357250	3	gain	730334_Guatemala
CP075071.1	357250	363000	0	loss	730334_Guatemala
CP075071.1	363000	368500	2	gain	730334_Guatemala
CP075071.1	368500	378500	0	loss	730334_Guatemala
CP075071.1	398250	404500	0	loss	730334_Guatemala
CP075071.1	426000	432500	3	gain	730334_Guatemala
CP075071.1	438000	444000	0	loss	730334_Guatemala
CP075071.1	450750	458000	0	loss	730334_Guatemala
CP075071.1	541750	554500	2	gain	730334_Guatemala
CP075071.1	1384500	1394000	0	loss	730334_Guatemala
CP075071.1	1416750	1419000	3	gain	730334_Guatemala
CP075071.1	1481750	1497000	0	loss	730334_Guatemala
CP075071.1	1635500	1645750	2	gain	730334_Guatemala
CP075071.1	1645750	1656250	0	loss	730334_Guatemala
CP075071.1	2011500	2026250	0	loss	730334_Guatemala
CP075071.1	2031000	2032250	3	gain	730334_Guatemala
CP075071.1	2151000	2158250	0	loss	730334_Guatemala
CP075071.1	2396500	2399000	4	gain	730334_Guatemala
CP075071.1	2670500	2674500	0	loss	730334_Guatemala
CP075071.1	3396500	3400750	0	loss	730334_Guatemala
CP075072.1	26000	64750	0	loss	730334_Guatemala
CP075072.1	64750	65250	3	gain	730334_Guatemala
CP075072.1	65250	68000	0	loss	730334_Guatemala
CP075072.1	68000	70000	4	gain	730334_Guatemala
CP075072.1	71250	77750	2	gain	730334_Guatemala
CP075072.1	1111500	1134500	0	loss	730334_Guatemala
CP075072.1	1134500	1135000	3	gain	730334_Guatemala
CP075072.1	1135000	1173750	0	loss	730334_Guatemala
CP075072.1	1230500	1231500	3	gain	730334_Guatemala
CP075072.1	1290000	1317750	2	gain	730334_Guatemala
CP075072.1	1345500	1352250	3	gain	730334_Guatemala
CP075072.1	1358250	1360500	3	gain	730334_Guatemala
CP075072.1	1364250	1366000	3	gain	730334_Guatemala
CP075072.1	1389000	1390500	3	gain	730334_Guatemala
CP075072.1	1420500	1422000	146	gain	730334_Guatemala
CP075072.1	1435750	1447000	0	loss	730334_Guatemala
CP075072.1	1447000	1447750	2	gain	730334_Guatemala
CP075072.1	1447750	1458750	0	loss	730334_Guatemala
CP075072.1	1458750	1459500	4	gain	730334_Guatemala
CP075068.1	18000	23750	0	loss	B10757_Nevada
CP075068.1	23750	37250	2	gain	B10757_Nevada
CP075068.1	37250	43000	0	loss	B10757_Nevada
CP075068.1	43000	48750	2	gain	B10757_Nevada
CP075068.1	48750	54500	0	loss	B10757_Nevada
CP075068.1	70250	78000	3	gain	B10757_Nevada
CP075068.1	81000	84500	3	gain	B10757_Nevada
CP075068.1	111500	117250	0	loss	B10757_Nevada
CP075068.1	129250	134500	3	gain	B10757_Nevada
CP075068.1	136000	137500	4	gain	B10757_Nevada
CP075068.1	153500	159750	2	gain	B10757_Nevada
CP075068.1	181250	188250	0	loss	B10757_Nevada
CP075068.1	188250	194000	2	gain	B10757_Nevada
CP075068.1	194000	204000	0	loss	B10757_Nevada
CP075068.1	213250	222250	0	loss	B10757_Nevada
CP075068.1	222250	229750	2	gain	B10757_Nevada
CP075068.1	251000	277000	2	gain	B10757_Nevada
CP075068.1	1023000	1028500	0	loss	B10757_Nevada
CP075068.1	1045500	1104750	2	gain	B10757_Nevada
CP075068.1	1965250	1966000	3	gain	B10757_Nevada
CP075068.1	1966000	1976500	0	loss	B10757_Nevada
CP075068.1	1984000	1991750	2	gain	B10757_Nevada
CP075068.1	2012000	2017750	0	loss	B10757_Nevada
CP075068.1	2017750	2022250	2	gain	B10757_Nevada
CP075068.1	2022250	2050750	0	loss	B10757_Nevada
CP075068.1	2050750	2057000	2	gain	B10757_Nevada
CP075068.1	2057000	2075000	0	loss	B10757_Nevada
CP075068.1	2075000	2075250	10	gain	B10757_Nevada
CP075068.1	2075250	2107500	0	loss	B10757_Nevada
CP075068.1	2114500	2136000	0	loss	B10757_Nevada
CP075068.1	2136000	2146500	2	gain	B10757_Nevada
CP075068.1	2399250	2401750	3	gain	B10757_Nevada
CP075068.1	2405250	2417000	0	loss	B10757_Nevada
CP075068.1	2451500	2464500	0	loss	B10757_Nevada
CP075068.1	2464500	2468000	2	gain	B10757_Nevada
CP075068.1	2483750	2497250	0	loss	B10757_Nevada
CP075068.1	2503500	2510750	0	loss	B10757_Nevada
CP075068.1	2764500	2765750	3	gain	B10757_Nevada
CP075068.1	3759750	3773500	2	gain	B10757_Nevada
CP075068.1	3773500	3780750	3	gain	B10757_Nevada
CP075068.1	4009250	4009500	11	gain	B10757_Nevada
CP075068.1	4009500	4038000	0	loss	B10757_Nevada
CP075068.1	4038000	4041250	2	gain	B10757_Nevada
CP075068.1	4041250	4068250	0	loss	B10757_Nevada
CP075068.1	4274250	4275000	4	gain	B10757_Nevada
CP075068.1	4275000	4296000	0	loss	B10757_Nevada
CP075068.1	4627000	4628250	3	gain	B10757_Nevada
CP075068.1	5214500	5219000	2	gain	B10757_Nevada
CP075068.1	7620000	7620500	12	gain	B10757_Nevada
CP075068.1	7930750	7938000	0	loss	B10757_Nevada
CP075068.1	8243500	8263250	0	loss	B10757_Nevada
CP075068.1	8263250	8264750	4	gain	B10757_Nevada
CP075068.1	8272250	8278000	2	gain	B10757_Nevada
CP075068.1	8278000	8293250	0	loss	B10757_Nevada
CP075068.1	8293250	8296500	2	gain	B10757_Nevada
CP075068.1	8296500	8306750	0	loss	B10757_Nevada
CP075069.1	7000	29000	2	gain	B10757_Nevada
CP075069.1	29000	33500	0	loss	B10757_Nevada
CP075069.1	33500	40500	2	gain	B10757_Nevada
CP075069.1	40500	48250	0	loss	B10757_Nevada
CP075069.1	95500	103750	0	loss	B10757_Nevada
CP075069.1	2377750	2380250	3	gain	B10757_Nevada
CP075069.1	3503000	3509750	0	loss	B10757_Nevada
CP075069.1	3567500	3574500	0	loss	B10757_Nevada
CP075069.1	3574500	3581000	2	gain	B10757_Nevada
CP075069.1	3581000	3595500	0	loss	B10757_Nevada
CP075069.1	3695000	3703750	0	loss	B10757_Nevada
CP075069.1	3728250	3735000	0	loss	B10757_Nevada
CP075069.1	3812250	3817000	2	gain	B10757_Nevada
CP075069.1	3899750	3902250	3	gain	B10757_Nevada
CP075069.1	5205500	5245750	0	loss	B10757_Nevada
CP075069.1	5245750	5253250	2	gain	B10757_Nevada
CP075069.1	6338500	6340750	3	gain	B10757_Nevada
CP075069.1	6340750	6403750	0	loss	B10757_Nevada
CP075069.1	6403750	6407750	2	gain	B10757_Nevada
CP075069.1	6407750	6414250	0	loss	B10757_Nevada
CP075069.1	6863000	6873750	3	gain	B10757_Nevada
CP075069.1	7571500	7587750	0	loss	B10757_Nevada
CP075069.1	7587750	7596500	2	gain	B10757_Nevada
CP075069.1	7660000	7687000	0	loss	B10757_Nevada
CP075069.1	7699750	7722250	0	loss	B10757_Nevada
CP075069.1	7722250	7723750	4	gain	B10757_Nevada
CP075069.1	7723750	7754750	0	loss	B10757_Nevada
CP075069.1	7754750	7764250	2	gain	B10757_Nevada
CP075069.1	7764250	7830750	0	loss	B10757_Nevada
CP075069.1	7830750	7836250	2	gain	B10757_Nevada
CP075069.1	7836250	7849750	0	loss	B10757_Nevada
CP075069.1	7849750	7857000	2	gain	B10757_Nevada
CP075069.1	7866750	7876500	0	loss	B10757_Nevada
CP075069.1	7876500	7880000	2	gain	B10757_Nevada
CP075069.1	7916750	7927500	3	gain	B10757_Nevada
CP075069.1	7927500	7974250	0	loss	B10757_Nevada
CP075069.1	7983000	8012500	0	loss	B10757_Nevada
CP075069.1	8012500	8014250	4	gain	B10757_Nevada
CP075069.1	8054000	8079863	0	loss	B10757_Nevada
CP075070.1	57750	62500	2	gain	B10757_Nevada
CP075070.1	141750	144500	2	gain	B10757_Nevada
CP075070.1	248250	264250	2	gain	B10757_Nevada
CP075070.1	1237750	1302000	0	loss	B10757_Nevada
CP075070.1	1307250	1342500	0	loss	B10757_Nevada
CP075070.1	1347500	1427750	0	loss	B10757_Nevada
CP075070.1	2093750	2103000	2	gain	B10757_Nevada
CP075070.1	2103000	2113500	4	gain	B10757_Nevada
CP075070.1	2275500	2284250	2	gain	B10757_Nevada
CP075070.1	2293750	2298750	4	gain	B10757_Nevada
CP075070.1	2401000	2404000	2	gain	B10757_Nevada
CP075070.1	2417750	2422000	2	gain	B10757_Nevada
CP075070.1	2422000	2428000	0	loss	B10757_Nevada
CP075070.1	2428000	2434500	3	gain	B10757_Nevada
CP075070.1	2438500	2440500	3	gain	B10757_Nevada
CP075070.1	2475750	2480750	2	gain	B10757_Nevada
CP075070.1	2855750	2863250	4	gain	B10757_Nevada
CP075070.1	2906250	2913250	0	loss	B10757_Nevada
CP075070.1	2916250	2926250	3	gain	B10757_Nevada
CP075070.1	2960000	2966000	0	loss	B10757_Nevada
CP075070.1	3902250	3912750	4	gain	B10757_Nevada
CP075070.1	5066000	5073000	0	loss	B10757_Nevada
CP075070.1	5694750	5701250	0	loss	B10757_Nevada
CP075070.1	5795000	5797750	3	gain	B10757_Nevada
CP075070.1	5913750	5920500	0	loss	B10757_Nevada
CP075070.1	6377500	6380500	3	gain	B10757_Nevada
CP075070.1	6471750	6481250	0	loss	B10757_Nevada
CP075070.1	6481250	6482750	2	gain	B10757_Nevada
CP075071.1	8750	16500	3	gain	B10757_Nevada
CP075071.1	18750	27000	3	gain	B10757_Nevada
CP075071.1	34500	41500	0	loss	B10757_Nevada
CP075071.1	41500	43250	2	gain	B10757_Nevada
CP075071.1	47000	48250	8	gain	B10757_Nevada
CP075071.1	54000	72000	2	gain	B10757_Nevada
CP075071.1	138000	143500	0	loss	B10757_Nevada
CP075071.1	230750	251750	2	gain	B10757_Nevada
CP075071.1	261250	268250	0	loss	B10757_Nevada
CP075071.1	307500	314500	2	gain	B10757_Nevada
CP075071.1	314500	324750	0	loss	B10757_Nevada
CP075071.1	350750	355250	3	gain	B10757_Nevada
CP075071.1	397750	407500	0	loss	B10757_Nevada
CP075071.1	425750	434250	3	gain	B10757_Nevada
CP075071.1	438000	444000	0	loss	B10757_Nevada
CP075071.1	450750	458000	0	loss	B10757_Nevada
CP075071.1	458000	459750	3	gain	B10757_Nevada
CP075071.1	541750	553250	3	gain	B10757_Nevada
CP075071.1	1384750	1398250	0	loss	B10757_Nevada
CP075071.1	1592500	1594000	5	gain	B10757_Nevada
CP075071.1	1646500	1656750	0	loss	B10757_Nevada
CP075071.1	1902500	1910000	3	gain	B10757_Nevada
CP075071.1	2151000	2158250	0	loss	B10757_Nevada
CP075072.1	39750	41750	2	gain	B10757_Nevada
CP075072.1	45250	46000	3	gain	B10757_Nevada
CP075072.1	48250	50000	3	gain	B10757_Nevada
CP075072.1	50500	55000	2	gain	B10757_Nevada
CP075072.1	57250	62000	2	gain	B10757_Nevada
CP075072.1	64750	65250	3	gain	B10757_Nevada
CP075072.1	65250	66000	0	loss	B10757_Nevada
CP075072.1	66000	66750	2	gain	B10757_Nevada
CP075072.1	66750	68000	0	loss	B10757_Nevada
CP075072.1	68000	78000	3	gain	B10757_Nevada
CP075072.1	100000	101250	3	gain	B10757_Nevada
CP075072.1	467250	469750	0	loss	B10757_Nevada
CP075072.1	469750	473250	2	gain	B10757_Nevada
CP075072.1	728250	728500	11	gain	B10757_Nevada
CP075072.1	730000	730250	6	gain	B10757_Nevada
CP075072.1	1030000	1039500	0	loss	B10757_Nevada
CP075072.1	1039500	1039750	3	gain	B10757_Nevada
CP075072.1	1126750	1128000	3	gain	B10757_Nevada
CP075072.1	1140500	1141500	2	gain	B10757_Nevada
CP075072.1	1166250	1171500	0	loss	B10757_Nevada
CP075072.1	1172250	1173750	0	loss	B10757_Nevada
CP075072.1	1215000	1215750	3	gain	B10757_Nevada
CP075072.1	1231500	1231750	4	gain	B10757_Nevada
CP075072.1	1234000	1234750	5	gain	B10757_Nevada
CP075072.1	1235500	1236000	3	gain	B10757_Nevada
CP075072.1	1262000	1269000	2	gain	B10757_Nevada
CP075072.1	1269000	1269500	4	gain	B10757_Nevada
CP075072.1	1274500	1276000	2	gain	B10757_Nevada
CP075072.1	1289500	1304250	2	gain	B10757_Nevada
CP075072.1	1304250	1305250	3	gain	B10757_Nevada
CP075072.1	1309750	1310250	3	gain	B10757_Nevada
CP075072.1	1316250	1318000	2	gain	B10757_Nevada
CP075072.1	1334750	1335500	3	gain	B10757_Nevada
CP075072.1	1345250	1348500	2	gain	B10757_Nevada
CP075072.1	1349000	1352000	3	gain	B10757_Nevada
CP075072.1	1358000	1360500	3	gain	B10757_Nevada
CP075072.1	1362500	1363000	2	gain	B10757_Nevada
CP075072.1	1364250	1364750	4	gain	B10757_Nevada
CP075072.1	1419000	1419500	3	gain	B10757_Nevada
CP075072.1	1419500	1420500	2	gain	B10757_Nevada
CP075072.1	1420500	1422000	95	gain	B10757_Nevada
CP075072.1	1430500	1431000	3	gain	B10757_Nevada
CP075072.1	1437750	1438500	7	gain	B10757_Nevada
CP075072.1	1438500	1442250	2	gain	B10757_Nevada
CP075072.1	1442250	1445000	0	loss	B10757_Nevada
CP075072.1	1447000	1448250	3	gain	B10757_Nevada
CP075072.1	1448250	1449250	0	loss	B10757_Nevada
CP075072.1	1458500	1460500	3	gain	B10757_Nevada
CP075072.1	1460500	1461500	0	loss	B10757_Nevada
CP075072.1	1461500	1467500	2	gain	B10757_Nevada
CP075072.1	1470000	1470500	3	gain	B10757_Nevada
CP075072.1	1473250	1473750	6	gain	B10757_Nevada
CP075072.1	1476750	1477750	3	gain	B10757_Nevada
CP075072.1	1477750	1480000	2	gain	B10757_Nevada
CP075072.1	1483500	1487000	0	loss	B10757_Nevada
CP075072.1	1487000	1487750	2	gain	B10757_Nevada
CP075068.1	4500	5250	3	gain	B5773_Brazil
CP075068.1	17750	30000	0	loss	B5773_Brazil
CP075068.1	30000	33000	2	gain	B5773_Brazil
CP075068.1	33000	68750	0	loss	B5773_Brazil
CP075068.1	81750	84500	3	gain	B5773_Brazil
CP075068.1	101250	128250	0	loss	B5773_Brazil
CP075068.1	128250	134500	2	gain	B5773_Brazil
CP075068.1	136000	139000	2	gain	B5773_Brazil
CP075068.1	139000	152500	0	loss	B5773_Brazil
CP075068.1	152500	159500	4	gain	B5773_Brazil
CP075068.1	169000	174250	3	gain	B5773_Brazil
CP075068.1	198250	204500	0	loss	B5773_Brazil
CP075068.1	204500	205000	5	gain	B5773_Brazil
CP075068.1	213250	230250	0	loss	B5773_Brazil
CP075068.1	1023000	1051000	0	loss	B5773_Brazil
CP075068.1	1051000	1051500	3	gain	B5773_Brazil
CP075068.1	1051500	1084500	0	loss	B5773_Brazil
CP075068.1	1096250	1104750	2	gain	B5773_Brazil
CP075068.1	1111250	1113250	33	gain	B5773_Brazil
CP075068.1	1965250	1966500	3	gain	B5773_Brazil
CP075068.1	1966500	1973750	0	loss	B5773_Brazil
CP075068.1	1981500	1986500	3	gain	B5773_Brazil
CP075068.1	2012000	2017750	0	loss	B5773_Brazil
CP075068.1	2017750	2023000	2	gain	B5773_Brazil
CP075068.1	2023000	2029000	0	loss	B5773_Brazil
CP075068.1	2050000	2054500	3	gain	B5773_Brazil
CP075068.1	2107250	2115000	2	gain	B5773_Brazil
CP075068.1	2115000	2121000	0	loss	B5773_Brazil
CP075068.1	2367000	2369000	6	gain	B5773_Brazil
CP075068.1	2399250	2401750	2	gain	B5773_Brazil
CP075068.1	2405250	2417000	0	loss	B5773_Brazil
CP075068.1	2448750	2477500	0	loss	B5773_Brazil
CP075068.1	2486250	2515500	0	loss	B5773_Brazil
CP075068.1	2612750	2617500	0	loss	B5773_Brazil
CP075068.1	3004250	3037250	0	loss	B5773_Brazil
CP075068.1	3044000	3053000	0	loss	B5773_Brazil
CP075068.1	3587500	3592750	0	loss	B5773_Brazil
CP075068.1	3754500	3783750	0	loss	B5773_Brazil
CP075068.1	3783750	3784500	3	gain	B5773_Brazil
CP075068.1	3784500	3798500	0	loss	B5773_Brazil
CP075068.1	4009500	4029250	0	loss	B5773_Brazil
CP075068.1	4043500	4068250	0	loss	B5773_Brazil
CP075068.1	4274250	4276000	3	gain	B5773_Brazil
CP075068.1	5034750	5036500	3	gain	B5773_Brazil
CP075068.1	5038250	5039500	3	gain	B5773_Brazil
CP075068.1	5203500	5209750	3	gain	B5773_Brazil
CP075068.1	5209750	5210500	0	loss	B5773_Brazil
CP075068.1	5210500	5217750	2	gain	B5773_Brazil
CP075068.1	5714000	5716500	3	gain	B5773_Brazil
CP075068.1	6441500	6448750	0	loss	B5773_Brazil
CP075068.1	6448750	6450000	3	gain	B5773_Brazil
CP075068.1	7930500	7938000	0	loss	B5773_Brazil
CP075068.1	8054000	8059000	0	loss	B5773_Brazil
CP075068.1	8263250	8264500	5	gain	B5773_Brazil
CP075068.1	8264500	8271500	0	loss	B5773_Brazil
CP075068.1	8271500	8281250	2	gain	B5773_Brazil
CP075068.1	8281250	8288500	0	loss	B5773_Brazil
CP075068.1	8288500	8292000	2	gain	B5773_Brazil
CP075069.1	0	66500	0	loss	B5773_Brazil
CP075069.1	66500	67750	3	gain	B5773_Brazil
CP075069.1	92250	95250	2	gain	B5773_Brazil
CP075069.1	95250	101500	0	loss	B5773_Brazil
CP075069.1	355500	362750	0	loss	B5773_Brazil
CP075069.1	453250	455250	30	gain	B5773_Brazil
CP075069.1	3356250	3365750	2	gain	B5773_Brazil
CP075069.1	3503000	3509750	0	loss	B5773_Brazil
CP075069.1	3588000	3595500	0	loss	B5773_Brazil
CP075069.1	3728250	3735000	0	loss	B5773_Brazil
CP075069.1	3812250	3817000	2	gain	B5773_Brazil
CP075069.1	5184250	5187500	0	loss	B5773_Brazil
CP075069.1	5200750	5219000	0	loss	B5773_Brazil
CP075069.1	5233750	5247000	0	loss	B5773_Brazil
CP075069.1	5567250	5583000	0	loss	B5773_Brazil
CP075069.1	6342750	6374250	0	loss	B5773_Brazil
CP075069.1	6374250	6384750	5	gain	B5773_Brazil
CP075069.1	6384750	6403500	0	loss	B5773_Brazil
CP075069.1	6403500	6408000	2	gain	B5773_Brazil
CP075069.1	6408000	6416000	0	loss	B5773_Brazil
CP075069.1	6863750	6868750	2	gain	B5773_Brazil
CP075069.1	7569250	7586250	0	loss	B5773_Brazil
CP075069.1	7592000	7596500	3	gain	B5773_Brazil
CP075069.1	7660000	7688000	0	loss	B5773_Brazil
CP075069.1	7699750	7722750	0	loss	B5773_Brazil
CP075069.1	7722750	7723750	3	gain	B5773_Brazil
CP075069.1	7723750	7754750	0	loss	B5773_Brazil
CP075069.1	7754750	7763750	2	gain	B5773_Brazil
CP075069.1	7763750	7794750	0	loss	B5773_Brazil
CP075069.1	7794750	7796000	3	gain	B5773_Brazil
CP075069.1	7845000	7856750	2	gain	B5773_Brazil
CP075069.1	7856750	7876750	0	loss	B5773_Brazil
CP075069.1	7876750	7879500	3	gain	B5773_Brazil
CP075069.1	7879500	7917250	0	loss	B5773_Brazil
CP075069.1	7917250	7927750	2	gain	B5773_Brazil
CP075069.1	7927750	7977000	0	loss	B5773_Brazil
CP075069.1	7977000	7978000	4	gain	B5773_Brazil
CP075070.1	142000	145250	4	gain	B5773_Brazil
CP075070.1	149250	154750	4	gain	B5773_Brazil
CP075070.1	249250	250000	4	gain	B5773_Brazil
CP075070.1	250000	261500	0	loss	B5773_Brazil
CP075070.1	261500	263250	3	gain	B5773_Brazil
CP075070.1	997500	1006500	0	loss	B5773_Brazil
CP075070.1	1237750	1427750	0	loss	B5773_Brazil
CP075070.1	2092250	2121000	2	gain	B5773_Brazil
CP075070.1	2293750	2298250	3	gain	B5773_Brazil
CP075070.1	2419750	2422000	2	gain	B5773_Brazil
CP075070.1	2422000	2428000	0	loss	B5773_Brazil
CP075070.1	2428000	2430250	3	gain	B5773_Brazil
CP075070.1	2497500	2499500	3	gain	B5773_Brazil
CP075070.1	2906000	2916000	0	loss	B5773_Brazil
CP075070.1	2916000	2926500	2	gain	B5773_Brazil
CP075070.1	2926500	2936750	0	loss	B5773_Brazil
CP075070.1	2950750	2966000	0	loss	B5773_Brazil
CP075070.1	2966000	2968000	3	gain	B5773_Brazil
CP075070.1	3547250	3549500	28	gain	B5773_Brazil
CP075070.1	3902500	3912500	3	gain	B5773_Brazil
CP075070.1	3912500	3934000	0	loss	B5773_Brazil
CP075070.1	5066000	5073250	0	loss	B5773_Brazil
CP075070.1	5795000	5797250	5	gain	B5773_Brazil
CP075070.1	5913750	5920500	0	loss	B5773_Brazil
CP075070.1	6443500	6494557	0	loss	B5773_Brazil
CP075071.1	8500	10500	2	gain	B5773_Brazil
CP075071.1	29250	30250	22	gain	B5773_Brazil
CP075071.1	30250	47000	0	loss	B5773_Brazil
CP075071.1	47000	48250	5	gain	B5773_Brazil
CP075071.1	48250	53750	0	loss	B5773_Brazil
CP075071.1	61750	63000	2	gain	B5773_Brazil
CP075071.1	63000	79250	0	loss	B5773_Brazil
CP075071.1	103000	149500	0	loss	B5773_Brazil
CP075071.1	171000	180000	0	loss	B5773_Brazil
CP075071.1	231250	238500	2	gain	B5773_Brazil
CP075071.1	260750	268500	0	loss	B5773_Brazil
CP075071.1	268500	270750	3	gain	B5773_Brazil
CP075071.1	289000	317000	2	gain	B5773_Brazil
CP075071.1	342250	351500	2	gain	B5773_Brazil
CP075071.1	351500	355250	4	gain	B5773_Brazil
CP075071.1	397500	405250	0	loss	B5773_Brazil
CP075071.1	426000	432500	3	gain	B5773_Brazil
CP075071.1	438000	444500	0	loss	B5773_Brazil
CP075071.1	450750	458000	0	loss	B5773_Brazil
CP075071.1	541750	554500	2	gain	B5773_Brazil
CP075071.1	1384500	1395000	0	loss	B5773_Brazil
CP075071.1	1416750	1419250	3	gain	B5773_Brazil
CP075071.1	1481750	1512000	0	loss	B5773_Brazil
CP075071.1	1592500	1594000	3	gain	B5773_Brazil
CP075071.1	1646250	1652750	0	loss	B5773_Brazil
CP075071.1	1891500	1902000	6	gain	B5773_Brazil
CP075071.1	2011500	2026250	0	loss	B5773_Brazil
CP075071.1	2030000	2032250	3	gain	B5773_Brazil
CP075071.1	2151000	2158250	0	loss	B5773_Brazil
CP075071.1	2396500	2399000	18	gain	B5773_Brazil
CP075071.1	3396500	3400750	0	loss	B5773_Brazil
CP075072.1	68000	77750	3	gain	B5773_Brazil
CP075072.1	100000	101000	3	gain	B5773_Brazil
CP075072.1	470750	472000	2	gain	B5773_Brazil
CP075072.1	1111250	1130000	0	loss	B5773_Brazil
CP075072.1	1130000	1130250	3	gain	B5773_Brazil
CP075072.1	1130250	1140750	0	loss	B5773_Brazil
CP075072.1	1140750	1141500	2	gain	B5773_Brazil
CP075072.1	1141500	1142750	0	loss	B5773_Brazil
CP075072.1	1142750	1143750	2	gain	B5773_Brazil
CP075072.1	1143750	1149500	0	loss	B5773_Brazil
CP075072.1	1149500	1149750	4	gain	B5773_Brazil
CP075072.1	1149750	1163000	0	loss	B5773_Brazil
CP075072.1	1171500	1172000	3	gain	B5773_Brazil
CP075072.1	1222500	1230500	0	loss	B5773_Brazil
CP075072.1	1234000	1234500	5	gain	B5773_Brazil
CP075072.1	1234500	1237250	2	gain	B5773_Brazil
CP075072.1	1237250	1252250	0	loss	B5773_Brazil
CP075072.1	1345250	1352000	3	gain	B5773_Brazil
CP075072.1	1357750	1365750	2	gain	B5773_Brazil
CP075072.1	1389000	1390500	3	gain	B5773_Brazil
CP075072.1	1420250	1421750	114	gain	B5773_Brazil
CP075072.1	1436250	1457750	0	loss	B5773_Brazil
CP075072.1	1457750	1460000	3	gain	B5773_Brazil
CP075068.1	18000	24000	0	loss	Coahuila_2
CP075068.1	37250	43000	0	loss	Coahuila_2
CP075068.1	43000	48750	2	gain	Coahuila_2
CP075068.1	48750	54500	0	loss	Coahuila_2
CP075068.1	81000	88000	2	gain	Coahuila_2
CP075068.1	111500	117500	0	loss	Coahuila_2
CP075068.1	126750	139000	2	gain	Coahuila_2
CP075068.1	152500	159500	4	gain	Coahuila_2
CP075068.1	172000	180750	2	gain	Coahuila_2
CP075068.1	1023000	1045500	0	loss	Coahuila_2
CP075068.1	1067750	1084500	0	loss	Coahuila_2
CP075068.1	1084500	1104750	2	gain	Coahuila_2
CP075068.1	1966500	1976750	0	loss	Coahuila_2
CP075068.1	2012000	2017750	0	loss	Coahuila_2
CP075068.1	2017750	2022250	2	gain	Coahuila_2
CP075068.1	2022250	2050250	0	loss	Coahuila_2
CP075068.1	2050250	2057000	2	gain	Coahuila_2
CP075068.1	2057000	2076500	0	loss	Coahuila_2
CP075068.1	2092500	2107250	0	loss	Coahuila_2
CP075068.1	2115250	2142750	0	loss	Coahuila_2
CP075068.1	2399250	2401500	3	gain	Coahuila_2
CP075068.1	2405250	2417000	0	loss	Coahuila_2
CP075068.1	2448500	2477750	0	loss	Coahuila_2
CP075068.1	2486250	2503750	0	loss	Coahuila_2
CP075068.1	2503750	2510750	2	gain	Coahuila_2
CP075068.1	2510750	2516000	0	loss	Coahuila_2
CP075068.1	3754500	3799750	0	loss	Coahuila_2
CP075068.1	4009500	4037000	0	loss	Coahuila_2
CP075068.1	4044250	4068250	0	loss	Coahuila_2
CP075068.1	4232750	4244500	2	gain	Coahuila_2
CP075068.1	4269000	4276000	2	gain	Coahuila_2
CP075068.1	5034750	5036250	3	gain	Coahuila_2
CP075068.1	5715000	5716250	3	gain	Coahuila_2
CP075068.1	6442000	6449750	2	gain	Coahuila_2
CP075068.1	7930750	7938000	0	loss	Coahuila_2
CP075068.1	8263500	8265750	3	gain	Coahuila_2
CP075068.1	8272000	8279250	3	gain	Coahuila_2
CP075068.1	8279250	8296750	2	gain	Coahuila_2
CP075069.1	40500	51500	0	loss	Coahuila_2
CP075069.1	92000	95500	2	gain	Coahuila_2
CP075069.1	95500	101500	0	loss	Coahuila_2
CP075069.1	355500	362750	0	loss	Coahuila_2
CP075069.1	2326500	2338750	2	gain	Coahuila_2
CP075069.1	3549000	3563500	2	gain	Coahuila_2
CP075069.1	3574500	3581000	2	gain	Coahuila_2
CP075069.1	3588000	3595500	0	loss	Coahuila_2
CP075069.1	3756000	3757250	3	gain	Coahuila_2
CP075069.1	3812250	3817000	2	gain	Coahuila_2
CP075069.1	5184250	5187750	0	loss	Coahuila_2
CP075069.1	5198000	5219000	0	loss	Coahuila_2
CP075069.1	5230250	5245750	0	loss	Coahuila_2
CP075069.1	6863000	6869000	2	gain	Coahuila_2
CP075069.1	7569750	7585750	0	loss	Coahuila_2
CP075069.1	7592000	7599000	3	gain	Coahuila_2
CP075069.1	7660250	7684750	0	loss	Coahuila_2
CP075069.1	7699750	7756250	0	loss	Coahuila_2
CP075069.1	7756250	7762000	3	gain	Coahuila_2
CP075069.1	7809000	7815750	2	gain	Coahuila_2
CP075069.1	7815750	7831250	0	loss	Coahuila_2
CP075069.1	7831250	7838250	2	gain	Coahuila_2
CP075069.1	7852250	7857000	2	gain	Coahuila_2
CP075069.1	7886750	7917000	0	loss	Coahuila_2
CP075069.1	7917000	7927250	3	gain	Coahuila_2
CP075069.1	7935500	7974500	0	loss	Coahuila_2
CP075069.1	7974500	7982500	2	gain	Coahuila_2
CP075069.1	8012250	8014250	2	gain	Coahuila_2
CP075069.1	8055000	8079863	0	loss	Coahuila_2
CP075070.1	40750	46250	2	gain	Coahuila_2
CP075070.1	61750	73250	2	gain	Coahuila_2
CP075070.1	142000	144500	2	gain	Coahuila_2
CP075070.1	150750	155250	2	gain	Coahuila_2
CP075070.1	1237750	1256500	0	loss	Coahuila_2
CP075070.1	1256500	1257500	2	gain	Coahuila_2
CP075070.1	1257500	1302000	0	loss	Coahuila_2
CP075070.1	1307250	1401750	0	loss	Coahuila_2
CP075070.1	1411500	1427250	0	loss	Coahuila_2
CP075070.1	2092250	2103500	2	gain	Coahuila_2
CP075070.1	2103500	2112250	3	gain	Coahuila_2
CP075070.1	2112250	2121000	2	gain	Coahuila_2
CP075070.1	2294000	2298500	3	gain	Coahuila_2
CP075070.1	2414750	2415750	3	gain	Coahuila_2
CP075070.1	2422250	2428250	0	loss	Coahuila_2
CP075070.1	2428250	2434500	2	gain	Coahuila_2
CP075070.1	2475750	2480000	3	gain	Coahuila_2
CP075070.1	2486750	2493750	0	loss	Coahuila_2
CP075070.1	2493750	2499500	2	gain	Coahuila_2
CP075070.1	2855750	2863500	2	gain	Coahuila_2
CP075070.1	2914000	2916000	0	loss	Coahuila_2
CP075070.1	2916000	2926500	2	gain	Coahuila_2
CP075070.1	2926500	2932000	0	loss	Coahuila_2
CP075070.1	2947250	2947500	3	gain	Coahuila_2
CP075070.1	2947500	2966000	0	loss	Coahuila_2
CP075070.1	2966000	2968000	3	gain	Coahuila_2
CP075070.1	3902250	3912750	3	gain	Coahuila_2
CP075070.1	5066000	5073250	0	loss	Coahuila_2
CP075070.1	5114750	5115750	3	gain	Coahuila_2
CP075070.1	5694500	5701250	2	gain	Coahuila_2
CP075070.1	5795000	5800000	2	gain	Coahuila_2
CP075070.1	5858250	5862750	0	loss	Coahuila_2
CP075070.1	5908000	5920750	2	gain	Coahuila_2
CP075070.1	6023750	6034500	2	gain	Coahuila_2
CP075070.1	6099250	6102250	2	gain	Coahuila_2
CP075070.1	6442750	6494557	0	loss	Coahuila_2
CP075071.1	29250	30250	11	gain	Coahuila_2
CP075071.1	30250	34250	0	loss	Coahuila_2
CP075071.1	34250	43000	2	gain	Coahuila_2
CP075071.1	43000	47000	0	loss	Coahuila_2
CP075071.1	47000	48500	12	gain	Coahuila_2
CP075071.1	48500	54250	0	loss	Coahuila_2
CP075071.1	61500	63250	3	gain	Coahuila_2
CP075071.1	73750	79500	0	loss	Coahuila_2
CP075071.1	103000	133250	0	loss	Coahuila_2
CP075071.1	133250	135000	2	gain	Coahuila_2
CP075071.1	135000	149500	0	loss	Coahuila_2
CP075071.1	157750	160750	2	gain	Coahuila_2
CP075071.1	170000	178250	0	loss	Coahuila_2
CP075071.1	230500	244500	2	gain	Coahuila_2
CP075071.1	259500	275500	2	gain	Coahuila_2
CP075071.1	288750	315000	2	gain	Coahuila_2
CP075071.1	333250	335750	0	loss	Coahuila_2
CP075071.1	343000	348500	2	gain	Coahuila_2
CP075071.1	350750	357250	3	gain	Coahuila_2
CP075071.1	396250	405250	0	loss	Coahuila_2
CP075071.1	426000	434000	2	gain	Coahuila_2
CP075071.1	438000	444250	0	loss	Coahuila_2
CP075071.1	444250	459750	2	gain	Coahuila_2
CP075071.1	541750	546000	2	gain	Coahuila_2
CP075071.1	546000	552500	3	gain	Coahuila_2
CP075071.1	1384000	1390500	2	gain	Coahuila_2
CP075071.1	1417000	1419250	2	gain	Coahuila_2
CP075071.1	1482250	1512250	0	loss	Coahuila_2
CP075071.1	1593000	1594000	3	gain	Coahuila_2
CP075071.1	1636000	1643250	2	gain	Coahuila_2
CP075071.1	1647000	1653000	0	loss	Coahuila_2
CP075071.1	2011500	2026250	0	loss	Coahuila_2
CP075071.1	2031000	2032500	3	gain	Coahuila_2
CP075071.1	2151000	2158250	0	loss	Coahuila_2
CP075071.1	2397000	2398750	2	gain	Coahuila_2
CP075071.1	2999250	3006750	0	loss	Coahuila_2
CP075071.1	3396500	3410000	0	loss	Coahuila_2
CP075072.1	64500	65500	2	gain	Coahuila_2
CP075072.1	67750	70750	3	gain	Coahuila_2
CP075072.1	70750	75500	2	gain	Coahuila_2
CP075072.1	75500	77000	3	gain	Coahuila_2
CP075072.1	98250	101250	2	gain	Coahuila_2
CP075072.1	467250	469500	0	loss	Coahuila_2
CP075072.1	469500	473000	2	gain	Coahuila_2
CP075072.1	730000	730250	4	gain	Coahuila_2
CP075072.1	1025000	1028250	2	gain	Coahuila_2
CP075072.1	1036000	1037000	2	gain	Coahuila_2
CP075072.1	1111500	1140750	0	loss	Coahuila_2
CP075072.1	1144000	1163250	0	loss	Coahuila_2
CP075072.1	1222250	1230500	0	loss	Coahuila_2
CP075072.1	1230500	1232500	2	gain	Coahuila_2
CP075072.1	1234000	1234750	3	gain	Coahuila_2
CP075072.1	1234750	1237500	2	gain	Coahuila_2
CP075072.1	1237500	1252500	0	loss	Coahuila_2
CP075072.1	1269000	1269250	4	gain	Coahuila_2
CP075072.1	1291000	1291750	2	gain	Coahuila_2
CP075072.1	1300000	1303500	2	gain	Coahuila_2
CP075072.1	1346750	1348250	3	gain	Coahuila_2
CP075072.1	1348250	1349500	2	gain	Coahuila_2
CP075072.1	1349500	1352250	3	gain	Coahuila_2
CP075072.1	1358250	1359750	4	gain	Coahuila_2
CP075072.1	1360000	1360500	3	gain	Coahuila_2
CP075072.1	1362500	1363000	4	gain	Coahuila_2
CP075072.1	1363000	1364250	2	gain	Coahuila_2
CP075072.1	1364250	1366000	3	gain	Coahuila_2
CP075072.1	1403250	1404500	2	gain	Coahuila_2
CP075072.1	1420500	1422000	96	gain	Coahuila_2
CP075072.1	1431500	1435750	2	gain	Coahuila_2
CP075072.1	1438000	1438500	2	gain	Coahuila_2
CP075072.1	1438500	1446250	0	loss	Coahuila_2
CP075072.1	1447000	1457750	0	loss	Coahuila_2
CP075072.1	1457750	1460750	2	gain	Coahuila_2
CP075072.1	1460750	1462500	0	loss	Coahuila_2
CP075072.1	1462500	1464500	2	gain	Coahuila_2
CP075072.1	1471000	1473250	0	loss	Coahuila_2
CP075068.1	18000	23750	0	loss	Colorado_Springs_1
CP075068.1	37250	43000	0	loss	Colorado_Springs_1
CP075068.1	43000	48750	2	gain	Colorado_Springs_1
CP075068.1	48750	54750	0	loss	Colorado_Springs_1
CP075068.1	54750	58000	2	gain	Colorado_Springs_1
CP075068.1	70500	73500	2	gain	Colorado_Springs_1
CP075068.1	111500	117500	0	loss	Colorado_Springs_1
CP075068.1	181250	220750	0	loss	Colorado_Springs_1
CP075068.1	1022750	1084500	0	loss	Colorado_Springs_1
CP075068.1	1096500	1103250	2	gain	Colorado_Springs_1
CP075068.1	1966000	1976500	0	loss	Colorado_Springs_1
CP075068.1	2012000	2017750	0	loss	Colorado_Springs_1
CP075068.1	2023250	2050250	0	loss	Colorado_Springs_1
CP075068.1	2050250	2057000	2	gain	Colorado_Springs_1
CP075068.1	2057000	2137250	0	loss	Colorado_Springs_1
CP075068.1	2405250	2417000	0	loss	Colorado_Springs_1
CP075068.1	2483000	2497750	0	loss	Colorado_Springs_1
CP075068.1	2503500	2510750	0	loss	Colorado_Springs_1
CP075068.1	2612500	2617500	3	gain	Colorado_Springs_1
CP075068.1	3027750	3035250	2	gain	Colorado_Springs_1
CP075068.1	3587500	3590750	3	gain	Colorado_Springs_1
CP075068.1	3766500	3770500	2	gain	Colorado_Springs_1
CP075068.1	3773250	3781750	2	gain	Colorado_Springs_1
CP075068.1	4226750	4244500	2	gain	Colorado_Springs_1
CP075068.1	5203500	5219000	2	gain	Colorado_Springs_1
CP075068.1	6441750	6448750	0	loss	Colorado_Springs_1
CP075068.1	7930750	7938000	0	loss	Colorado_Springs_1
CP075068.1	8055250	8058250	3	gain	Colorado_Springs_1
CP075068.1	8243750	8256000	0	loss	Colorado_Springs_1
CP075068.1	8263250	8264750	2	gain	Colorado_Springs_1
CP075068.1	8264750	8272250	0	loss	Colorado_Springs_1
CP075068.1	8281250	8291750	0	loss	Colorado_Springs_1
CP075068.1	8297500	8304000	0	loss	Colorado_Springs_1
CP075068.1	8316750	8327750	0	loss	Colorado_Springs_1
CP075069.1	29250	33500	0	loss	Colorado_Springs_1
CP075069.1	40500	54000	0	loss	Colorado_Springs_1
CP075069.1	56000	56500	6	gain	Colorado_Springs_1
CP075069.1	56500	66250	0	loss	Colorado_Springs_1
CP075069.1	95500	101500	0	loss	Colorado_Springs_1
CP075069.1	355500	362750	0	loss	Colorado_Springs_1
CP075069.1	2726500	2730500	2	gain	Colorado_Springs_1
CP075069.1	2763750	2767250	0	loss	Colorado_Springs_1
CP075069.1	3486750	3487750	3	gain	Colorado_Springs_1
CP075069.1	3487750	3493000	0	loss	Colorado_Springs_1
CP075069.1	3503000	3509750	0	loss	Colorado_Springs_1
CP075069.1	3539000	3564000	0	loss	Colorado_Springs_1
CP075069.1	3586000	3597500	0	loss	Colorado_Springs_1
CP075069.1	3611500	3615000	0	loss	Colorado_Springs_1
CP075069.1	3636500	3637000	19	gain	Colorado_Springs_1
CP075069.1	3728250	3735250	0	loss	Colorado_Springs_1
CP075069.1	3756000	3757250	3	gain	Colorado_Springs_1
CP075069.1	3812500	3817000	3	gain	Colorado_Springs_1
CP075069.1	3828500	3834250	0	loss	Colorado_Springs_1
CP075069.1	3861000	3878500	0	loss	Colorado_Springs_1
CP075069.1	3899750	3902000	3	gain	Colorado_Springs_1
CP075069.1	5184250	5222250	0	loss	Colorado_Springs_1
CP075069.1	5230500	5245750	0	loss	Colorado_Springs_1
CP075069.1	6338500	6340500	3	gain	Colorado_Springs_1
CP075069.1	6385250	6391000	0	loss	Colorado_Springs_1
CP075069.1	6397500	6405000	0	loss	Colorado_Springs_1
CP075069.1	6860250	6863000	0	loss	Colorado_Springs_1
CP075069.1	6863000	6873500	2	gain	Colorado_Springs_1
CP075069.1	6873500	6876000	0	loss	Colorado_Springs_1
CP075069.1	7568250	7569250	2	gain	Colorado_Springs_1
CP075069.1	7569250	7588750	0	loss	Colorado_Springs_1
CP075069.1	7595000	7596500	3	gain	Colorado_Springs_1
CP075069.1	7757500	7761500	3	gain	Colorado_Springs_1
CP075069.1	7765250	7771000	0	loss	Colorado_Springs_1
CP075069.1	7809000	7817500	2	gain	Colorado_Springs_1
CP075069.1	7817500	7823750	0	loss	Colorado_Springs_1
CP075069.1	7872500	7892250	2	gain	Colorado_Springs_1
CP075069.1	7917250	7927000	2	gain	Colorado_Springs_1
CP075069.1	7975750	7980750	3	gain	Colorado_Springs_1
CP075069.1	8008500	8012500	0	loss	Colorado_Springs_1
CP075069.1	8012500	8014250	3	gain	Colorado_Springs_1
CP075069.1	8028000	8038250	0	loss	Colorado_Springs_1
CP075069.1	8038250	8040250	2	gain	Colorado_Springs_1
CP075069.1	8040250	8079500	0	loss	Colorado_Springs_1
CP075070.1	40250	40500	3	gain	Colorado_Springs_1
CP075070.1	142000	145000	2	gain	Colorado_Springs_1
CP075070.1	149250	153750	2	gain	Colorado_Springs_1
CP075070.1	1237750	1302250	0	loss	Colorado_Springs_1
CP075070.1	1304500	1307000	2	gain	Colorado_Springs_1
CP075070.1	1307000	1427750	0	loss	Colorado_Springs_1
CP075070.1	2100500	2114500	3	gain	Colorado_Springs_1
CP075070.1	2114500	2128750	2	gain	Colorado_Springs_1
CP075070.1	2275750	2280000	2	gain	Colorado_Springs_1
CP075070.1	2294000	2295000	3	gain	Colorado_Springs_1
CP075070.1	2295000	2297250	2	gain	Colorado_Springs_1
CP075070.1	2401250	2404000	2	gain	Colorado_Springs_1
CP075070.1	2414750	2422000	2	gain	Colorado_Springs_1
CP075070.1	2422000	2428250	0	loss	Colorado_Springs_1
CP075070.1	2428250	2430250	2	gain	Colorado_Springs_1
CP075070.1	2445500	2475250	0	loss	Colorado_Springs_1
CP075070.1	2479500	2494000	0	loss	Colorado_Springs_1
CP075070.1	2498250	2499250	2	gain	Colorado_Springs_1
CP075070.1	2785000	2785250	33	gain	Colorado_Springs_1
CP075070.1	2852500	2863500	2	gain	Colorado_Springs_1
CP075070.1	2867250	2916000	0	loss	Colorado_Springs_1
CP075070.1	2916000	2926500	2	gain	Colorado_Springs_1
CP075070.1	2926500	2966250	0	loss	Colorado_Springs_1
CP075070.1	2966250	2968250	2	gain	Colorado_Springs_1
CP075070.1	3902250	3909500	2	gain	Colorado_Springs_1
CP075070.1	3909500	3912750	3	gain	Colorado_Springs_1
CP075070.1	4031750	4033500	2	gain	Colorado_Springs_1
CP075070.1	4033500	4035750	3	gain	Colorado_Springs_1
CP075070.1	5066000	5073250	0	loss	Colorado_Springs_1
CP075070.1	5694750	5701250	0	loss	Colorado_Springs_1
CP075070.1	5913750	5920750	0	loss	Colorado_Springs_1
CP075070.1	6099250	6106000	2	gain	Colorado_Springs_1
CP075070.1	6443750	6451750	0	loss	Colorado_Springs_1
CP075070.1	6463250	6481250	0	loss	Colorado_Springs_1
CP075070.1	6481250	6481500	3	gain	Colorado_Springs_1
CP075070.1	6482500	6482750	4	gain	Colorado_Springs_1
CP075071.1	10000	16500	2	gain	Colorado_Springs_1
CP075071.1	16500	18750	0	loss	Colorado_Springs_1
CP075071.1	18750	22750	3	gain	Colorado_Springs_1
CP075071.1	22750	30500	2	gain	Colorado_Springs_1
CP075071.1	34500	41750	0	loss	Colorado_Springs_1
CP075071.1	46750	48250	11	gain	Colorado_Springs_1
CP075071.1	138000	143750	0	loss	Colorado_Springs_1
CP075071.1	190750	196500	2	gain	Colorado_Springs_1
CP075071.1	231000	244250	0	loss	Colorado_Springs_1
CP075071.1	250000	254500	0	loss	Colorado_Springs_1
CP075071.1	261250	268000	0	loss	Colorado_Springs_1
CP075071.1	281500	307750	0	loss	Colorado_Springs_1
CP075071.1	307750	314750	2	gain	Colorado_Springs_1
CP075071.1	319750	341750	0	loss	Colorado_Springs_1
CP075071.1	347500	348250	2	gain	Colorado_Springs_1
CP075071.1	348250	350750	0	loss	Colorado_Springs_1
CP075071.1	357500	362750	0	loss	Colorado_Springs_1
CP075071.1	362750	366750	2	gain	Colorado_Springs_1
CP075071.1	398250	404500	0	loss	Colorado_Springs_1
CP075071.1	426000	429750	2	gain	Colorado_Springs_1
CP075071.1	429750	434000	3	gain	Colorado_Springs_1
CP075071.1	437250	444250	0	loss	Colorado_Springs_1
CP075071.1	451000	458000	0	loss	Colorado_Springs_1
CP075071.1	541750	552500	2	gain	Colorado_Springs_1
CP075071.1	721500	723500	2	gain	Colorado_Springs_1
CP075071.1	1384500	1391500	0	loss	Colorado_Springs_1
CP075071.1	1466750	1494250	0	loss	Colorado_Springs_1
CP075071.1	1546250	1550500	2	gain	Colorado_Springs_1
CP075071.1	1557000	1572000	0	loss	Colorado_Springs_1
CP075071.1	1629000	1634750	0	loss	Colorado_Springs_1
CP075071.1	1646750	1652750	0	loss	Colorado_Springs_1
CP075071.1	1891500	1908000	2	gain	Colorado_Springs_1
CP075071.1	2151000	2158250	0	loss	Colorado_Springs_1
CP075071.1	2999250	3007000	0	loss	Colorado_Springs_1
CP075071.1	3396500	3401000	0	loss	Colorado_Springs_1
CP075071.1	3409750	3413000	0	loss	Colorado_Springs_1
CP075071.1	3420250	3430500	0	loss	Colorado_Springs_1
CP075072.1	67750	78000	3	gain	Colorado_Springs_1
CP075072.1	83500	93000	0	loss	Colorado_Springs_1
CP075072.1	1141000	1146250	0	loss	Colorado_Springs_1
CP075072.1	1234000	1234750	3	gain	Colorado_Springs_1
CP075072.1	1259000	1269000	0	loss	Colorado_Springs_1
CP075072.1	1299500	1305500	2	gain	Colorado_Springs_1
CP075072.1	1346500	1352000	2	gain	Colorado_Springs_1
CP075072.1	1352000	1358250	0	loss	Colorado_Springs_1
CP075072.1	1420500	1422000	40	gain	Colorado_Springs_1
CP075072.1	1438500	1459000	0	loss	Colorado_Springs_1
CP075072.1	1459000	1459750	3	gain	Colorado_Springs_1
CP075072.1	1463000	1466000	4	gain	Colorado_Springs_1
CP075072.1	1466000	1470000	2	gain	Colorado_Springs_1
CP075072.1	1470000	1473250	0	loss	Colorado_Springs_1
CP075068.1	33000	70500	0	loss	GT002_Texas
CP075068.1	101250	128250	0	loss	GT002_Texas
CP075068.1	128250	139000	2	gain	GT002_Texas
CP075068.1	139000	152500	0	loss	GT002_Texas
CP075068.1	152500	159500	3	gain	GT002_Texas
CP075068.1	159500	169000	0	loss	GT002_Texas
CP075068.1	169000	195500	2	gain	GT002_Texas
CP075068.1	195500	230250	0	loss	GT002_Texas
CP075068.1	1023000	1084500	0	loss	GT002_Texas
CP075068.1	2012000	2017750	0	loss	GT002_Texas
CP075068.1	2017750	2023250	2	gain	GT002_Texas
CP075068.1	2023250	2029000	0	loss	GT002_Texas
CP075068.1	2108500	2115000	2	gain	GT002_Texas
CP075068.1	2115000	2121000	0	loss	GT002_Texas
CP075068.1	2399250	2401750	3	gain	GT002_Texas
CP075068.1	2401750	2417000	0	loss	GT002_Texas
CP075068.1	2448750	2515750	0	loss	GT002_Texas
CP075068.1	3754250	3798500	0	loss	GT002_Texas
CP075068.1	4009250	4026000	0	loss	GT002_Texas
CP075068.1	4037250	4043500	3	gain	GT002_Texas
CP075068.1	4211250	4252250	0	loss	GT002_Texas
CP075068.1	5034000	5039750	5	gain	GT002_Texas
CP075068.1	5215750	5218750	7	gain	GT002_Texas
CP075068.1	8272000	8281000	2	gain	GT002_Texas
CP075068.1	8281000	8288500	0	loss	GT002_Texas
CP075069.1	57250	95500	2	gain	GT002_Texas
CP075069.1	95500	101500	0	loss	GT002_Texas
CP075069.1	120750	129250	0	loss	GT002_Texas
CP075069.1	3503000	3509750	0	loss	GT002_Texas
CP075069.1	3589250	3595500	0	loss	GT002_Texas
CP075069.1	3728250	3735000	0	loss	GT002_Texas
CP075069.1	3812250	3817000	6	gain	GT002_Texas
CP075069.1	3861000	3877000	2	gain	GT002_Texas
CP075069.1	4045750	4075750	0	loss	GT002_Texas
CP075069.1	5198000	5249250	0	loss	GT002_Texas
CP075069.1	6356000	6398500	0	loss	GT002_Texas
CP075069.1	6863750	6868750	3	gain	GT002_Texas
CP075069.1	7569500	7586250	0	loss	GT002_Texas
CP075069.1	7592000	7596500	3	gain	GT002_Texas
CP075069.1	7660000	7688000	0	loss	GT002_Texas
CP075069.1	7694250	7756250	0	loss	GT002_Texas
CP075069.1	7756250	7762500	3	gain	GT002_Texas
CP075069.1	7849500	7857000	2	gain	GT002_Texas
CP075069.1	7857000	7872500	0	loss	GT002_Texas
CP075069.1	7883000	7916750	0	loss	GT002_Texas
CP075069.1	7916750	7927000	3	gain	GT002_Texas
CP075069.1	7927000	7973750	0	loss	GT002_Texas
CP075070.1	47250	49000	3	gain	GT002_Texas
CP075070.1	49000	62000	0	loss	GT002_Texas
CP075070.1	142000	144500	2	gain	GT002_Texas
CP075070.1	144500	150000	0	loss	GT002_Texas
CP075070.1	1237750	1304250	0	loss	GT002_Texas
CP075070.1	1304250	1307250	2	gain	GT002_Texas
CP075070.1	1307250	1427750	0	loss	GT002_Texas
CP075070.1	2102750	2121000	2	gain	GT002_Texas
CP075070.1	2290250	2292500	3	gain	GT002_Texas
CP075070.1	2292500	2293750	0	loss	GT002_Texas
CP075070.1	2293750	2299250	3	gain	GT002_Texas
CP075070.1	2406250	2408000	0	loss	GT002_Texas
CP075070.1	2421000	2422000	4	gain	GT002_Texas
CP075070.1	2422000	2428000	0	loss	GT002_Texas
CP075070.1	2428000	2430250	4	gain	GT002_Texas
CP075070.1	2486750	2496750	0	loss	GT002_Texas
CP075070.1	2496750	2499500	2	gain	GT002_Texas
CP075070.1	2855500	2863750	3	gain	GT002_Texas
CP075070.1	2906250	2916000	0	loss	GT002_Texas
CP075070.1	2916000	2926500	2	gain	GT002_Texas
CP075070.1	2926500	2936500	0	loss	GT002_Texas
CP075070.1	2947000	2947500	3	gain	GT002_Texas
CP075070.1	2947500	2966000	0	loss	GT002_Texas
CP075070.1	2966000	2968000	3	gain	GT002_Texas
CP075070.1	3902500	3912250	2	gain	GT002_Texas
CP075070.1	5795000	5797250	2	gain	GT002_Texas
CP075070.1	5913750	5920500	0	loss	GT002_Texas
CP075070.1	6119500	6121250	2	gain	GT002_Texas
CP075070.1	6369250	6380500	2	gain	GT002_Texas
CP075070.1	6442750	6494557	0	loss	GT002_Texas
CP075071.1	29250	30000	15	gain	GT002_Texas
CP075071.1	30000	47000	0	loss	GT002_Texas
CP075071.1	47000	48250	3	gain	GT002_Texas
CP075071.1	48250	61750	0	loss	GT002_Texas
CP075071.1	61750	63000	4	gain	GT002_Texas
CP075071.1	113500	149500	0	loss	GT002_Texas
CP075071.1	261000	268750	0	loss	GT002_Texas
CP075071.1	268750	315500	2	gain	GT002_Texas
CP075071.1	343500	357750	2	gain	GT002_Texas
CP075071.1	397500	407500	0	loss	GT002_Texas
CP075071.1	426000	437000	2	gain	GT002_Texas
CP075071.1	437000	444500	0	loss	GT002_Texas
CP075071.1	444500	450750	2	gain	GT002_Texas
CP075071.1	450750	458000	0	loss	GT002_Texas
CP075071.1	542250	550500	2	gain	GT002_Texas
CP075071.1	1384500	1395000	0	loss	GT002_Texas
CP075071.1	1482750	1512000	0	loss	GT002_Texas
CP075071.1	1646500	1655250	0	loss	GT002_Texas
CP075071.1	2396500	2399000	5	gain	GT002_Texas
CP075072.1	40000	41500	2	gain	GT002_Texas
CP075072.1	41500	64750	0	loss	GT002_Texas
CP075072.1	64750	65250	5	gain	GT002_Texas
CP075072.1	65250	68000	0	loss	GT002_Texas
CP075072.1	68000	73500	3	gain	GT002_Texas
CP075072.1	75000	79250	3	gain	GT002_Texas
CP075072.1	100000	101250	3	gain	GT002_Texas
CP075072.1	1111250	1140750	0	loss	GT002_Texas
CP075072.1	1140750	1141500	3	gain	GT002_Texas
CP075072.1	1141500	1142750	0	loss	GT002_Texas
CP075072.1	1142750	1143750	3	gain	GT002_Texas
CP075072.1	1143750	1163000	0	loss	GT002_Texas
CP075072.1	1230750	1232500	3	gain	GT002_Texas
CP075072.1	1232500	1234000	0	loss	GT002_Texas
CP075072.1	1234000	1234750	3	gain	GT002_Texas
CP075072.1	1347000	1352250	2	gain	GT002_Texas
CP075072.1	1358250	1359250	4	gain	GT002_Texas
CP075072.1	1389250	1390500	2	gain	GT002_Texas
CP075072.1	1420500	1422000	130	gain	GT002_Texas
CP075072.1	1436500	1457750	0	loss	GT002_Texas
CP075072.1	1457750	1460500	3	gain	GT002_Texas
CP075072.1	1460500	1462500	0	loss	GT002_Texas
CP075072.1	1462500	1465500	2	gain	GT002_Texas
CP075072.1	1467000	1468250	2	gain	GT002_Texas
CP075068.1	8500	18000	2	gain	GT162_USA
CP075068.1	18000	24000	0	loss	GT162_USA
CP075068.1	24000	37250	2	gain	GT162_USA
CP075068.1	37250	43000	0	loss	GT162_USA
CP075068.1	48750	54500	0	loss	GT162_USA
CP075068.1	69500	111500	2	gain	GT162_USA
CP075068.1	111500	117500	0	loss	GT162_USA
CP075068.1	128250	139000	2	gain	GT162_USA
CP075068.1	152750	159500	3	gain	GT162_USA
CP075068.1	172000	181250	2	gain	GT162_USA
CP075068.1	196500	213500	2	gain	GT162_USA
CP075068.1	213500	220750	0	loss	GT162_USA
CP075068.1	220750	229000	2	gain	GT162_USA
CP075068.1	251000	270250	2	gain	GT162_USA
CP075068.1	1022500	1051250	0	loss	GT162_USA
CP075068.1	1084500	1085750	3	gain	GT162_USA
CP075068.1	1096500	1105000	2	gain	GT162_USA
CP075068.1	1966000	1983500	0	loss	GT162_USA
CP075068.1	1983500	2012000	2	gain	GT162_USA
CP075068.1	2012000	2017750	0	loss	GT162_USA
CP075068.1	2017750	2023250	2	gain	GT162_USA
CP075068.1	2023250	2050250	0	loss	GT162_USA
CP075068.1	2050250	2057000	2	gain	GT162_USA
CP075068.1	2057000	2085750	0	loss	GT162_USA
CP075068.1	2092500	2137500	0	loss	GT162_USA
CP075068.1	2394500	2401500	2	gain	GT162_USA
CP075068.1	2405250	2417000	0	loss	GT162_USA
CP075068.1	2483000	2497750	0	loss	GT162_USA
CP075068.1	2503500	2510750	0	loss	GT162_USA
CP075068.1	3011500	3026500	0	loss	GT162_USA
CP075068.1	3207750	3587500	2	gain	GT162_USA
CP075068.1	3587500	3592750	0	loss	GT162_USA
CP075068.1	3592750	4029000	2	gain	GT162_USA
CP075068.1	4029000	4033500	0	loss	GT162_USA
CP075068.1	4033500	4044250	3	gain	GT162_USA
CP075068.1	4207750	4211250	0	loss	GT162_USA
CP075068.1	4222250	4226750	0	loss	GT162_USA
CP075068.1	5034500	5036500	3	gain	GT162_USA
CP075068.1	5203500	5205750	2	gain	GT162_USA
CP075068.1	5214750	5218750	3	gain	GT162_USA
CP075068.1	6441750	6448750	0	loss	GT162_USA
CP075068.1	8263250	8264750	4	gain	GT162_USA
CP075068.1	8272250	8279000	2	gain	GT162_USA
CP075068.1	8279000	8291750	0	loss	GT162_USA
CP075068.1	8291750	8297500	2	gain	GT162_USA
CP075068.1	8297500	8305750	0	loss	GT162_USA
CP075068.1	8317500	8327250	0	loss	GT162_USA
CP075069.1	26500	33500	0	loss	GT162_USA
CP075069.1	33500	40500	2	gain	GT162_USA
CP075069.1	40500	55250	0	loss	GT162_USA
CP075069.1	66250	68000	3	gain	GT162_USA
CP075069.1	68000	74000	0	loss	GT162_USA
CP075069.1	74000	82250	2	gain	GT162_USA
CP075069.1	91750	95500	2	gain	GT162_USA
CP075069.1	95500	101500	0	loss	GT162_USA
CP075069.1	120750	129250	0	loss	GT162_USA
CP075069.1	355500	363000	0	loss	GT162_USA
CP075069.1	2330000	2336750	2	gain	GT162_USA
CP075069.1	2377750	2380000	3	gain	GT162_USA
CP075069.1	3503000	3509750	0	loss	GT162_USA
CP075069.1	3574500	3579750	3	gain	GT162_USA
CP075069.1	3588000	3595750	0	loss	GT162_USA
CP075069.1	3661000	3667000	2	gain	GT162_USA
CP075069.1	3720500	3724750	2	gain	GT162_USA
CP075069.1	3724750	3756000	0	loss	GT162_USA
CP075069.1	3756000	3757250	3	gain	GT162_USA
CP075069.1	3757250	3784250	0	loss	GT162_USA
CP075069.1	3812250	3817000	5	gain	GT162_USA
CP075069.1	3899750	3902000	4	gain	GT162_USA
CP075069.1	5203750	5210250	2	gain	GT162_USA
CP075069.1	5239750	5245750	0	loss	GT162_USA
CP075069.1	6405500	6408000	3	gain	GT162_USA
CP075069.1	6408000	6416000	0	loss	GT162_USA
CP075069.1	6863000	6873750	2	gain	GT162_USA
CP075069.1	7451750	7456250	0	loss	GT162_USA
CP075069.1	7583000	7618000	2	gain	GT162_USA
CP075069.1	7660250	7685250	0	loss	GT162_USA
CP075069.1	7698000	7722750	0	loss	GT162_USA
CP075069.1	7722750	7723750	3	gain	GT162_USA
CP075069.1	7756250	7763250	3	gain	GT162_USA
CP075069.1	7763250	7809000	0	loss	GT162_USA
CP075069.1	7809000	7810750	2	gain	GT162_USA
CP075069.1	7816000	7827250	0	loss	GT162_USA
CP075069.1	7827250	7838250	2	gain	GT162_USA
CP075069.1	7850000	7857250	2	gain	GT162_USA
CP075069.1	7866750	7872500	0	loss	GT162_USA
CP075069.1	7872500	7886750	2	gain	GT162_USA
CP075069.1	7886750	7916750	0	loss	GT162_USA
CP075069.1	7916750	7927250	3	gain	GT162_USA
CP075069.1	7934250	7974500	0	loss	GT162_USA
CP075069.1	7974500	7980750	2	gain	GT162_USA
CP075069.1	8038000	8055750	2	gain	GT162_USA
CP075070.1	24250	38000	2	gain	GT162_USA
CP075070.1	41250	45000	3	gain	GT162_USA
CP075070.1	50500	61750	0	loss	GT162_USA
CP075070.1	142000	144500	2	gain	GT162_USA
CP075070.1	502750	503500	77	gain	GT162_USA
CP075070.1	1237750	1342500	0	loss	GT162_USA
CP075070.1	1342500	1347500	4	gain	GT162_USA
CP075070.1	1347500	1427750	0	loss	GT162_USA
CP075070.1	2093750	2114500	3	gain	GT162_USA
CP075070.1	2190750	2192000	58	gain	GT162_USA
CP075070.1	2274500	2297250	2	gain	GT162_USA
CP075070.1	2401000	2403750	2	gain	GT162_USA
CP075070.1	2414750	2422000	2	gain	GT162_USA
CP075070.1	2422000	2428250	0	loss	GT162_USA
CP075070.1	2428250	2433750	2	gain	GT162_USA
CP075070.1	2456000	2472250	0	loss	GT162_USA
CP075070.1	2472250	2480000	3	gain	GT162_USA
CP075070.1	2495000	2500000	2	gain	GT162_USA
CP075070.1	2854250	2863500	2	gain	GT162_USA
CP075070.1	2867250	2916000	0	loss	GT162_USA
CP075070.1	2916000	2926500	2	gain	GT162_USA
CP075070.1	2956500	2966000	0	loss	GT162_USA
CP075070.1	2966000	2968250	2	gain	GT162_USA
CP075070.1	3902250	3912500	3	gain	GT162_USA
CP075070.1	4364000	4367500	2	gain	GT162_USA
CP075070.1	5027000	5028000	3	gain	GT162_USA
CP075070.1	5065750	5073250	0	loss	GT162_USA
CP075070.1	5097250	5105750	2	gain	GT162_USA
CP075070.1	5694750	5701250	0	loss	GT162_USA
CP075070.1	5857250	5862750	2	gain	GT162_USA
CP075070.1	5913750	5920750	0	loss	GT162_USA
CP075070.1	6020000	6036250	2	gain	GT162_USA
CP075070.1	6099250	6106250	2	gain	GT162_USA
CP075070.1	6122750	6127250	0	loss	GT162_USA
CP075070.1	6442750	6455500	0	loss	GT162_USA
CP075070.1	6463250	6481250	0	loss	GT162_USA
CP075070.1	6481250	6482750	2	gain	GT162_USA
CP075071.1	8750	20000	2	gain	GT162_USA
CP075071.1	29250	30250	25	gain	GT162_USA
CP075071.1	30250	47000	0	loss	GT162_USA
CP075071.1	47000	48500	30	gain	GT162_USA
CP075071.1	48500	54250	0	loss	GT162_USA
CP075071.1	61500	64000	2	gain	GT162_USA
CP075071.1	64000	79500	0	loss	GT162_USA
CP075071.1	110750	149750	0	loss	GT162_USA
CP075071.1	170500	178000	0	loss	GT162_USA
CP075071.1	230750	246500	2	gain	GT162_USA
CP075071.1	259500	261000	3	gain	GT162_USA
CP075071.1	261000	268500	0	loss	GT162_USA
CP075071.1	268500	307500	2	gain	GT162_USA
CP075071.1	307500	315000	3	gain	GT162_USA
CP075071.1	342000	357250	2	gain	GT162_USA
CP075071.1	394250	407500	0	loss	GT162_USA
CP075071.1	426000	434250	3	gain	GT162_USA
CP075071.1	438250	444250	0	loss	GT162_USA
CP075071.1	444250	451000	2	gain	GT162_USA
CP075071.1	451000	458000	0	loss	GT162_USA
CP075071.1	542000	552750	2	gain	GT162_USA
CP075071.1	721500	723500	2	gain	GT162_USA
CP075071.1	1384500	1391500	0	loss	GT162_USA
CP075071.1	1555750	1570000	2	gain	GT162_USA
CP075071.1	1592750	1594000	3	gain	GT162_USA
CP075071.1	1639500	1643250	2	gain	GT162_USA
CP075071.1	1643250	1655000	0	loss	GT162_USA
CP075071.1	1874250	1889250	2	gain	GT162_USA
CP075071.1	1902250	1906500	2	gain	GT162_USA
CP075071.1	2151000	2158250	0	loss	GT162_USA
CP075071.1	3418750	3425000	0	loss	GT162_USA
CP075072.1	39500	40750	3	gain	GT162_USA
CP075072.1	64750	66750	3	gain	GT162_USA
CP075072.1	67750	77750	3	gain	GT162_USA
CP075072.1	80500	93000	0	loss	GT162_USA
CP075072.1	98000	101250	2	gain	GT162_USA
CP075072.1	765500	766000	18	gain	GT162_USA
CP075072.1	1134000	1137500	0	loss	GT162_USA
CP075072.1	1220250	1220500	21	gain	GT162_USA
CP075072.1	1230500	1237500	2	gain	GT162_USA
CP075072.1	1247000	1262250	0	loss	GT162_USA
CP075072.1	1269500	1291250	0	loss	GT162_USA
CP075072.1	1291250	1318250	2	gain	GT162_USA
CP075072.1	1345750	1352250	3	gain	GT162_USA
CP075072.1	1358250	1365250	2	gain	GT162_USA
CP075072.1	1420500	1422000	62	gain	GT162_USA
CP075072.1	1430250	1442250	2	gain	GT162_USA
CP075072.1	1442250	1449500	0	loss	GT162_USA
CP075072.1	1466500	1473250	3	gain	GT162_USA
CP075068.1	4500	7000	2	gain	JTORRES_Venezuela
CP075068.1	18000	24000	0	loss	JTORRES_Venezuela
CP075068.1	37250	43000	0	loss	JTORRES_Venezuela
CP075068.1	43000	48750	2	gain	JTORRES_Venezuela
CP075068.1	48750	54500	0	loss	JTORRES_Venezuela
CP075068.1	70500	111500	2	gain	JTORRES_Venezuela
CP075068.1	111500	117500	0	loss	JTORRES_Venezuela
CP075068.1	128250	139000	2	gain	JTORRES_Venezuela
CP075068.1	152500	159500	4	gain	JTORRES_Venezuela
CP075068.1	172000	180750	3	gain	JTORRES_Venezuela
CP075068.1	204250	213500	3	gain	JTORRES_Venezuela
CP075068.1	213500	220750	0	loss	JTORRES_Venezuela
CP075068.1	220750	221750	3	gain	JTORRES_Venezuela
CP075068.1	251000	270250	2	gain	JTORRES_Venezuela
CP075068.1	797000	800250	3	gain	JTORRES_Venezuela
CP075068.1	1023000	1045500	0	loss	JTORRES_Venezuela
CP075068.1	1053750	1055000	3	gain	JTORRES_Venezuela
CP075068.1	1084500	1091250	3	gain	JTORRES_Venezuela
CP075068.1	1096500	1103250	2	gain	JTORRES_Venezuela
CP075068.1	1966500	1973750	0	loss	JTORRES_Venezuela
CP075068.1	1981500	2012000	2	gain	JTORRES_Venezuela
CP075068.1	2012000	2017750	0	loss	JTORRES_Venezuela
CP075068.1	2017750	2023250	2	gain	JTORRES_Venezuela
CP075068.1	2023250	2029000	0	loss	JTORRES_Venezuela
CP075068.1	2050250	2054750	3	gain	JTORRES_Venezuela
CP075068.1	2072250	2077000	0	loss	JTORRES_Venezuela
CP075068.1	2115250	2121000	0	loss	JTORRES_Venezuela
CP075068.1	2141000	2147000	2	gain	JTORRES_Venezuela
CP075068.1	2394500	2399250	2	gain	JTORRES_Venezuela
CP075068.1	2399250	2401750	4	gain	JTORRES_Venezuela
CP075068.1	2405250	2417000	0	loss	JTORRES_Venezuela
CP075068.1	2425250	2429500	3	gain	JTORRES_Venezuela
CP075068.1	2483000	2497250	0	loss	JTORRES_Venezuela
CP075068.1	2503500	2510750	0	loss	JTORRES_Venezuela
CP075068.1	3041250	3044000	2	gain	JTORRES_Venezuela
CP075068.1	3055000	3060000	2	gain	JTORRES_Venezuela
CP075068.1	3060000	3067750	0	loss	JTORRES_Venezuela
CP075068.1	3784000	3785750	31	gain	JTORRES_Venezuela
CP075068.1	3980750	3988250	2	gain	JTORRES_Venezuela
CP075068.1	4037250	4044000	2	gain	JTORRES_Venezuela
CP075068.1	4269000	4276000	3	gain	JTORRES_Venezuela
CP075068.1	5205000	5217500	5	gain	JTORRES_Venezuela
CP075068.1	6441750	6448750	0	loss	JTORRES_Venezuela
CP075068.1	6941500	7230500	2	gain	JTORRES_Venezuela
CP075068.1	7930750	7938000	0	loss	JTORRES_Venezuela
CP075068.1	8258750	8266000	2	gain	JTORRES_Venezuela
CP075068.1	8272250	8279000	4	gain	JTORRES_Venezuela
CP075068.1	8279000	8291750	0	loss	JTORRES_Venezuela
CP075068.1	8291750	8296500	2	gain	JTORRES_Venezuela
CP075068.1	8296500	8305500	0	loss	JTORRES_Venezuela
CP075068.1	8317250	8327250	0	loss	JTORRES_Venezuela
CP075068.1	8327250	8334250	2	gain	JTORRES_Venezuela
CP075069.1	95500	101500	0	loss	JTORRES_Venezuela
CP075069.1	2330000	2339000	2	gain	JTORRES_Venezuela
CP075069.1	2377750	2380250	4	gain	JTORRES_Venezuela
CP075069.1	3482000	3488000	2	gain	JTORRES_Venezuela
CP075069.1	3503000	3509750	0	loss	JTORRES_Venezuela
CP075069.1	3537500	3540500	2	gain	JTORRES_Venezuela
CP075069.1	3540500	3546500	0	loss	JTORRES_Venezuela
CP075069.1	3546500	3564000	2	gain	JTORRES_Venezuela
CP075069.1	3574000	3581000	3	gain	JTORRES_Venezuela
CP075069.1	3581000	3597500	0	loss	JTORRES_Venezuela
CP075069.1	3728250	3735250	0	loss	JTORRES_Venezuela
CP075069.1	3812500	3817000	3	gain	JTORRES_Venezuela
CP075069.1	3899750	3902250	7	gain	JTORRES_Venezuela
CP075069.1	5200000	5209000	2	gain	JTORRES_Venezuela
CP075069.1	5209000	5218750	0	loss	JTORRES_Venezuela
CP075069.1	5239750	5245750	0	loss	JTORRES_Venezuela
CP075069.1	6374500	6385000	5	gain	JTORRES_Venezuela
CP075069.1	6405250	6407750	5	gain	JTORRES_Venezuela
CP075069.1	6618750	6621250	4	gain	JTORRES_Venezuela
CP075069.1	6863000	6873500	3	gain	JTORRES_Venezuela
CP075069.1	7569500	7582750	0	loss	JTORRES_Venezuela
CP075069.1	7589000	7600250	3	gain	JTORRES_Venezuela
CP075069.1	7660250	7756250	0	loss	JTORRES_Venezuela
CP075069.1	7756250	7763500	4	gain	JTORRES_Venezuela
CP075069.1	7763500	7809000	0	loss	JTORRES_Venezuela
CP075069.1	7809000	7810750	3	gain	JTORRES_Venezuela
CP075069.1	7815750	7827500	0	loss	JTORRES_Venezuela
CP075069.1	7827500	7829250	3	gain	JTORRES_Venezuela
CP075069.1	7829250	7831250	0	loss	JTORRES_Venezuela
CP075069.1	7831250	7838500	3	gain	JTORRES_Venezuela
CP075069.1	7838500	7850000	0	loss	JTORRES_Venezuela
CP075069.1	7850000	7857500	3	gain	JTORRES_Venezuela
CP075069.1	7857500	7875000	0	loss	JTORRES_Venezuela
CP075069.1	7875000	7886750	2	gain	JTORRES_Venezuela
CP075069.1	7892250	7916750	0	loss	JTORRES_Venezuela
CP075069.1	7916750	7927250	3	gain	JTORRES_Venezuela
CP075069.1	7927250	7974000	0	loss	JTORRES_Venezuela
CP075069.1	7974000	7983000	2	gain	JTORRES_Venezuela
CP075069.1	7983000	8012500	0	loss	JTORRES_Venezuela
CP075069.1	8022000	8079863	0	loss	JTORRES_Venezuela
CP075070.1	43250	46750	7	gain	JTORRES_Venezuela
CP075070.1	58250	63000	2	gain	JTORRES_Venezuela
CP075070.1	63000	65750	0	loss	JTORRES_Venezuela
CP075070.1	65750	72750	2	gain	JTORRES_Venezuela
CP075070.1	72750	83500	0	loss	JTORRES_Venezuela
CP075070.1	142000	154250	5	gain	JTORRES_Venezuela
CP075070.1	1242000	1256500	0	loss	JTORRES_Venezuela
CP075070.1	1256500	1257500	3	gain	JTORRES_Venezuela
CP075070.1	1257500	1263750	0	loss	JTORRES_Venezuela
CP075070.1	1263750	1267500	3	gain	JTORRES_Venezuela
CP075070.1	1267500	1270000	0	loss	JTORRES_Venezuela
CP075070.1	1270000	1271250	7	gain	JTORRES_Venezuela
CP075070.1	1271250	1281250	0	loss	JTORRES_Venezuela
CP075070.1	1287500	1302000	0	loss	JTORRES_Venezuela
CP075070.1	1307250	1322750	0	loss	JTORRES_Venezuela
CP075070.1	1334250	1342500	0	loss	JTORRES_Venezuela
CP075070.1	1342500	1347500	32	gain	JTORRES_Venezuela
CP075070.1	1347500	1363000	0	loss	JTORRES_Venezuela
CP075070.1	1363000	1366750	5	gain	JTORRES_Venezuela
CP075070.1	1366750	1375500	0	loss	JTORRES_Venezuela
CP075070.1	1375500	1378250	2	gain	JTORRES_Venezuela
CP075070.1	1388750	1390500	2	gain	JTORRES_Venezuela
CP075070.1	1403000	1406500	3	gain	JTORRES_Venezuela
CP075070.1	1406500	1411750	2	gain	JTORRES_Venezuela
CP075070.1	1424250	1427750	2	gain	JTORRES_Venezuela
CP075070.1	1953750	1960500	2	gain	JTORRES_Venezuela
CP075070.1	2093750	2114250	3	gain	JTORRES_Venezuela
CP075070.1	2114250	2129000	2	gain	JTORRES_Venezuela
CP075070.1	2272000	2296750	2	gain	JTORRES_Venezuela
CP075070.1	2401250	2404000	2	gain	JTORRES_Venezuela
CP075070.1	2414750	2422000	2	gain	JTORRES_Venezuela
CP075070.1	2422000	2428250	0	loss	JTORRES_Venezuela
CP075070.1	2428250	2454750	2	gain	JTORRES_Venezuela
CP075070.1	2470750	2480000	2	gain	JTORRES_Venezuela
CP075070.1	2493750	2501500	3	gain	JTORRES_Venezuela
CP075070.1	2852500	2863500	3	gain	JTORRES_Venezuela
CP075070.1	2906250	2916000	0	loss	JTORRES_Venezuela
CP075070.1	2916000	2926500	2	gain	JTORRES_Venezuela
CP075070.1	2941500	2947500	0	loss	JTORRES_Venezuela
CP075070.1	2960000	2966000	0	loss	JTORRES_Venezuela
CP075070.1	2966000	2967750	4	gain	JTORRES_Venezuela
CP075070.1	3112250	3114250	2	gain	JTORRES_Venezuela
CP075070.1	3902250	3912750	4	gain	JTORRES_Venezuela
CP075070.1	5857000	5862750	2	gain	JTORRES_Venezuela
CP075070.1	5913750	5920750	0	loss	JTORRES_Venezuela
CP075070.1	6442750	6494557	0	loss	JTORRES_Venezuela
CP075071.1	8500	19750	2	gain	JTORRES_Venezuela
CP075071.1	19750	29250	0	loss	JTORRES_Venezuela
CP075071.1	29250	30000	16	gain	JTORRES_Venezuela
CP075071.1	30000	47000	0	loss	JTORRES_Venezuela
CP075071.1	47000	48500	12	gain	JTORRES_Venezuela
CP075071.1	48500	57500	0	loss	JTORRES_Venezuela
CP075071.1	57500	64000	2	gain	JTORRES_Venezuela
CP075071.1	64000	79000	0	loss	JTORRES_Venezuela
CP075071.1	108750	110500	2	gain	JTORRES_Venezuela
CP075071.1	110500	149750	0	loss	JTORRES_Venezuela
CP075071.1	157750	164250	2	gain	JTORRES_Venezuela
[truncated: 5,460 more rows]

## Sheet: TableS5B_VST
chrom	Start	VST_AZ_TXMXSA_CB	gene	Tucson_9	Phoenix_7	Tucson_21	Phoenix_2	Tucson_19	Phoenix_9	Phoenix_1	B10757_Nevada	Phoenix_3	Tucson_23	Phoenix_6	Tucson_14	Phoenix_5	Phoenix_8	Phoenix_4	Tucson_3	Tucson_15	Tucson_6	Tucson_12	Tucson_5	Tucson_8	Tucson_1	Tucson_18	Tucson_13	Tucson_22	Tucson_17	Tucson_10	GT162_USA	Colorado_Springs_1	JTORRES_Venezuela	2566_Venezuela	4545-MICE_Venezuela	3796_Venezuela	Nuevo_Leon_1	730334_Guatemala	Nuevo_Leon_2	San_Antonio_1	GT002_Texas	Coahuila_2	Sonora_1	B5773_Brazil
CP075068.1	1	0.103125		1	1	1	1	1	1	1	1	1	1	1	1	1	1	1	1	1	1	1	1	1	1	1	1	1	1	1	1	1	1	1	1	1	1	1	1	2	1	1	1	1
CP075068.1	251	0.103125		1	1	1	1	1	1	1	1	1	1	1	1	1	1	1	1	1	1	1	1	1	1	1	1	1	1	1	1	1	1	1	1	1	1	1	1	2	1	1	1	1
CP075068.1	501	0.103125		1	1	1	1	1	1	1	1	1	1	1	1	1	1	1	1	1	1	1	1	1	1	1	1	1	1	1	1	1	1	1	1	1	1	1	1	2	1	1	1	1
CP075068.1	751	0.103125		1	1	1	1	1	1	1	1	1	1	1	1	1	1	1	1	1	1	1	1	1	1	1	1	1	1	1	1	1	1	1	1	1	1	1	1	2	1	1	1	1
CP075068.1	1001	0.103125		1	1	1	1	1	1	1	1	1	1	1	1	1	1	1	1	1	1	1	1	1	1	1	1	1	1	1	1	1	1	1	1	1	1	1	1	2	1	1	1	1
CP075068.1	1251	0.103125		1	1	1	1	1	1	1	1	1	1	1	1	1	1	1	1	1	1	1	1	1	1	1	1	1	1	1	1	1	1	1	1	1	1	1	1	2	1	1	1	1
CP075068.1	1501	0.103125		1	1	1	1	1	1	1	1	1	1	1	1	1	1	1	1	1	1	1	1	1	1	1	1	1	1	1	1	1	1	1	1	1	1	1	1	2	1	1	1	1
CP075068.1	1751	0.103125		1	1	1	1	1	1	1	1	1	1	1	1	1	1	1	1	1	1	1	1	1	1	1	1	1	1	1	1	1	1	1	1	1	1	1	1	2	1	1	1	1
CP075068.1	2001	0.103125		1	1	1	1	1	1	1	1	1	1	1	1	1	1	1	1	1	1	1	1	1	1	1	1	1	1	1	1	1	1	1	1	1	1	1	1	2	1	1	1	1
CP075068.1	2251	0.103125		1	1	1	1	1	1	1	1	1	1	1	1	1	1	1	1	1	1	1	1	1	1	1	1	1	1	1	1	1	1	1	1	1	1	1	1	2	1	1	1	1
CP075068.1	2501	0.103125		1	1	1	1	1	1	1	1	1	1	1	1	1	1	1	1	1	1	1	1	1	1	1	1	1	1	1	1	1	1	1	1	1	1	1	1	2	1	1	1	1
CP075068.1	2751	0.103125		1	1	1	1	1	1	1	1	1	1	1	1	1	1	1	1	1	1	1	1	1	1	1	1	1	1	1	1	1	1	1	1	1	1	1	1	2	1	1	1	1
CP075068.1	3001	0.103125		1	1	1	1	1	1	1	1	1	1	1	1	1	1	1	1	1	1	1	1	1	1	1	1	1	1	1	1	1	1	1	1	1	1	1	1	2	1	1	1	1
CP075068.1	3251	0.103125		1	1	1	1	1	1	1	1	1	1	1	1	1	1	1	1	1	1	1	1	1	1	1	1	1	1	1	1	1	1	1	1	1	1	1	1	2	1	1	1	1
CP075068.1	3501	0.103125		1	1	1	1	1	1	1	1	1	1	1	1	1	1	1	1	1	1	1	1	1	1	1	1	1	1	1	1	1	1	1	1	1	1	1	1	2	1	1	1	1
CP075068.1	3751	0.103125		1	1	1	1	1	1	1	1	1	1	1	1	1	1	1	1	1	1	1	1	1	1	1	1	1	1	1	1	1	1	1	1	1	1	1	1	2	1	1	1	1
CP075068.1	4001	0.103125		1	1	1	1	1	1	1	1	1	1	1	1	1	1	1	1	1	1	1	1	1	1	1	1	1	1	1	1	1	1	1	1	1	1	1	1	2	1	1	1	1
CP075068.1	4251	0.103125		1	1	1	1	1	1	1	1	1	1	1	1	1	1	1	1	1	1	1	1	1	1	1	1	1	1	1	1	1	1	1	1	1	1	1	1	2	1	1	1	1
CP075068.1	4501	0.0350367		1	1	1	1	1	1	1	1	3	1	1	1	1	2	1	2	1	1	1	1	1	1	1	1	1	1	1	1	1	2	1	1	1	1	1	1	2	1	1	1	3
CP075068.1	4751	0.0350367		1	1	1	1	1	1	1	1	3	1	1	1	1	2	1	2	1	1	1	1	1	1	1	1	1	1	1	1	1	2	1	1	1	1	1	1	2	1	1	1	3
CP075068.1	5001	0.0350367		1	1	1	1	1	1	1	1	3	1	1	1	1	2	1	2	1	1	1	1	1	1	1	1	1	1	1	1	1	2	1	1	1	1	1	1	2	1	1	1	3
CP075068.1	5251	0.077396		1	1	1	1	1	1	1	1	0	1	1	1	1	0	1	2	1	1	1	1	1	1	1	1	1	1	1	1	1	2	1	1	1	1	1	1	2	1	1	1	1
CP075068.1	5501	0.0854885		1	0	1	1	1	1	1	1	0	1	1	1	1	0	1	2	1	1	1	1	1	1	1	1	1	1	1	1	1	2	1	1	1	1	1	1	2	1	1	1	1
CP075068.1	5751	0.140478		1	0	1	1	1	1	1	1	0	1	1	1	1	0	1	0	1	1	1	1	1	1	1	1	1	1	1	1	1	2	1	1	1	1	1	1	2	1	1	1	1
CP075068.1	6001	0.140478		1	0	1	1	1	1	1	1	0	1	1	1	1	0	1	0	1	1	1	1	1	1	1	1	1	1	1	1	1	2	1	1	1	1	1	1	2	1	1	1	1
CP075068.1	6251	0.140478		1	0	1	1	1	1	1	1	0	1	1	1	1	0	1	0	1	1	1	1	1	1	1	1	1	1	1	1	1	2	1	1	1	1	1	1	2	1	1	1	1
CP075068.1	6501	0.140478		1	0	1	1	1	1	1	1	0	1	1	1	1	0	1	0	1	1	1	1	1	1	1	1	1	1	1	1	1	2	1	1	1	1	1	1	2	1	1	1	1
CP075068.1	6751	0.140478		1	0	1	1	1	1	1	1	0	1	1	1	1	0	1	0	1	1	1	1	1	1	1	1	1	1	1	1	1	2	1	1	1	1	1	1	2	1	1	1	1
CP075068.1	7001	0.0956413		1	0	1	1	1	1	1	1	0	1	1	1	1	0	1	0	1	1	1	1	1	1	1	1	1	1	1	1	1	1	1	1	1	1	1	1	2	1	1	1	1
CP075068.1	7251	0.0956413		1	0	1	1	1	1	1	1	0	1	1	1	1	0	1	0	1	1	1	1	1	1	1	1	1	1	1	1	1	1	1	1	1	1	1	1	2	1	1	1	1
CP075068.1	7501	0.0956413		1	0	1	1	1	1	1	1	0	1	1	1	1	0	1	0	1	1	1	1	1	1	1	1	1	1	1	1	1	1	1	1	1	1	1	1	2	1	1	1	1
CP075068.1	7751	0.0956413		1	0	1	1	1	1	1	1	0	1	1	1	1	0	1	0	1	1	1	1	1	1	1	1	1	1	1	1	1	1	1	1	1	1	1	1	2	1	1	1	1
CP075068.1	8001	0.0956413		1	0	1	1	1	1	1	1	0	1	1	1	1	0	1	0	1	1	1	1	1	1	1	1	1	1	1	1	1	1	1	1	1	1	1	1	2	1	1	1	1
CP075068.1	8251	0.0956413		1	0	1	1	1	1	1	1	0	1	1	1	1	0	1	0	1	1	1	1	1	1	1	1	1	1	1	1	1	1	1	1	1	1	1	1	2	1	1	1	1
CP075068.1	8501	0.0190007		1	0	1	1	1	1	1	1	0	1	1	1	1	0	1	0	1	1	1	1	1	1	1	1	1	1	1	2	1	1	1	1	1	1	1	1	1	1	1	1	1
CP075068.1	8751	0.0190007		1	0	1	1	1	1	1	1	0	1	1	1	1	0	1	0	1	1	1	1	1	1	1	1	1	1	1	2	1	1	1	1	1	1	1	1	1	1	1	1	1
CP075068.1	9001	0.00144683		1	0	1	1	1	2	1	1	1	1	1	1	2	0	1	0	1	2	1	1	1	1	1	1	1	1	1	2	1	1	1	1	1	1	1	1	1	1	1	1	1
CP075068.1	9251	0.00144683		1	0	1	1	1	2	1	1	1	1	1	1	2	0	1	0	1	2	1	1	1	1	1	1	1	1	1	2	1	1	1	1	1	1	1	1	1	1	1	1	1
CP075068.1	9501	0.00683956		1	1	1	1	1	2	1	1	1	1	1	1	2	0	1	0	1	2	1	1	1	1	1	1	1	1	1	2	1	1	1	1	1	1	1	1	1	1	1	1	1
CP075068.1	9751	0.00683956		1	1	1	1	1	2	1	1	1	1	1	1	2	0	1	0	1	2	1	1	1	1	1	1	1	1	1	2	1	1	1	1	1	1	1	1	1	1	1	1	1
CP075068.1	10001	0.00683956		1	1	1	1	1	2	1	1	1	1	1	1	2	0	1	0	1	2	1	1	1	1	1	1	1	1	1	2	1	1	1	1	1	1	1	1	1	1	1	1	1
CP075068.1	10251	0.00683956		1	1	1	1	1	2	1	1	1	1	1	1	2	0	1	0	1	2	1	1	1	1	1	1	1	1	1	2	1	1	1	1	1	1	1	1	1	1	1	1	1
CP075068.1	10501	0.00683956		1	1	1	1	1	2	1	1	1	1	1	1	2	0	1	0	1	2	1	1	1	1	1	1	1	1	1	2	1	1	1	1	1	1	1	1	1	1	1	1	1
CP075068.1	10751	0.00683956		1	1	1	1	1	2	1	1	1	1	1	1	2	0	1	0	1	2	1	1	1	1	1	1	1	1	1	2	1	1	1	1	1	1	1	1	1	1	1	1	1
CP075068.1	11001	0.00683956		1	1	1	1	1	2	1	1	1	1	1	1	2	0	1	0	1	2	1	1	1	1	1	1	1	1	1	2	1	1	1	1	1	1	1	1	1	1	1	1	1
CP075068.1	11251	0.00683956		1	1	1	1	1	2	1	1	1	1	1	1	2	0	1	0	1	2	1	1	1	1	1	1	1	1	1	2	1	1	1	1	1	1	1	1	1	1	1	1	1
CP075068.1	11501	0.00683956		1	1	1	1	1	2	1	1	1	1	1	1	2	0	1	0	1	2	1	1	1	1	1	1	1	1	1	2	1	1	1	1	1	1	1	1	1	1	1	1	1
CP075068.1	11751	0.00683956		1	1	1	1	1	2	1	1	1	1	1	1	2	0	1	0	1	2	1	1	1	1	1	1	1	1	1	2	1	1	1	1	1	1	1	1	1	1	1	1	1
CP075068.1	12001	0.00683956		1	1	1	1	1	2	1	1	1	1	1	1	2	0	1	0	1	2	1	1	1	1	1	1	1	1	1	2	1	1	1	1	1	1	1	1	1	1	1	1	1
CP075068.1	12251	0.00683956		1	1	1	1	1	2	1	1	1	1	1	1	2	0	1	0	1	2	1	1	1	1	1	1	1	1	1	2	1	1	1	1	1	1	1	1	1	1	1	1	1
CP075068.1	12501	0.00144683		1	1	1	1	1	2	1	1	1	1	1	0	2	0	1	0	1	2	1	1	1	1	1	1	1	1	1	2	1	1	1	1	1	1	1	1	1	1	1	1	1
CP075068.1	12751	0.00144683		1	1	1	1	1	2	1	1	1	1	1	0	2	0	1	0	1	2	1	1	1	1	1	1	1	1	1	2	1	1	1	1	1	1	1	1	1	1	1	1	1
CP075068.1	13001	0.00144683		1	1	1	1	1	2	1	1	1	1	1	0	2	0	1	0	1	2	1	1	1	1	1	1	1	1	1	2	1	1	1	1	1	1	1	1	1	1	1	1	1
CP075068.1	13251	0.00144683		1	1	1	1	1	2	1	1	1	1	1	0	2	0	1	0	1	2	1	1	1	1	1	1	1	1	1	2	1	1	1	1	1	1	1	1	1	1	1	1	1
CP075068.1	13501	0.00144683		1	1	1	1	1	2	1	1	1	1	1	0	2	0	1	0	1	2	1	1	1	1	1	1	1	1	1	2	1	1	1	1	1	1	1	1	1	1	1	1	1
CP075068.1	13751	0.00144683		1	1	1	1	1	2	1	1	1	1	1	0	2	0	1	0	1	2	1	1	1	1	1	1	1	1	1	2	1	1	1	1	1	1	1	1	1	1	1	1	1
CP075068.1	14001	0.00144683		1	1	1	1	1	2	1	1	1	1	1	0	2	0	1	0	1	2	1	1	1	1	1	1	1	1	1	2	1	1	1	1	1	1	1	1	1	1	1	1	1
CP075068.1	14251	0.00683956		1	1	1	1	1	2	1	1	1	1	1	0	2	0	1	1	1	2	1	1	1	1	1	1	1	1	1	2	1	1	1	1	1	1	1	1	1	1	1	1	1
CP075068.1	14501	0.00683956		1	1	1	1	1	2	1	1	1	1	1	0	2	0	1	1	1	2	1	1	1	1	1	1	1	1	1	2	1	1	1	1	1	1	1	1	1	1	1	1	1
CP075068.1	14751	0.0797414		1	1	1	1	1	2	1	1	1	1	1	0	2	0	1	1	1	2	1	1	1	1	1	1	1	1	1	2	1	1	1	1	1	0	1	1	1	1	1	0	1
CP075068.1	15001	0.0731252		1	1	1	1	1	2	1	1	1	1	1	0	1	0	1	1	1	2	1	1	1	1	1	1	1	1	1	2	1	1	1	1	1	0	1	1	1	1	1	0	1
CP075068.1	15251	0.0731252		1	1	1	1	1	2	1	1	1	1	1	0	1	0	1	1	1	2	1	1	1	1	1	1	1	1	1	2	1	1	1	1	1	0	1	1	1	1	1	0	1
CP075068.1	15501	0.0731252		1	1	1	1	1	2	1	1	1	1	1	0	1	0	1	1	1	2	1	1	1	1	1	1	1	1	1	2	1	1	1	1	1	0	1	1	1	1	1	0	1
CP075068.1	15751	0.0731252		1	1	1	1	1	2	1	1	1	1	1	0	1	0	1	1	1	2	1	1	1	1	1	1	1	1	1	2	1	1	1	1	1	0	1	1	1	1	1	0	1
CP075068.1	16001	0.120743		1	1	1	1	1	2	1	1	1	1	1	0	1	2	1	1	1	2	1	1	1	1	1	1	2	1	1	2	1	1	1	1	1	0	1	1	1	1	1	0	1
CP075068.1	16251	0.120743		1	1	1	1	1	2	1	1	1	1	1	0	1	2	1	1	1	2	1	1	1	1	1	1	2	1	1	2	1	1	1	1	1	0	1	1	1	1	1	0	1
CP075068.1	16501	0.120743		1	1	1	1	1	2	1	1	1	1	1	0	1	2	1	1	1	2	1	1	1	1	1	1	2	1	1	2	1	1	1	1	1	0	1	1	1	1	1	0	1
CP075068.1	16751	0.120743		1	1	1	1	1	2	1	1	1	1	1	0	1	2	1	1	1	2	1	1	1	1	1	1	2	1	1	2	1	1	1	1	1	0	1	1	1	1	1	0	1
CP075068.1	17001	0.120743		1	1	1	1	1	2	1	1	1	1	1	0	1	2	1	1	1	2	1	1	1	1	1	1	2	1	1	2	1	1	1	1	1	0	1	1	1	1	1	0	1
CP075068.1	17251	0.120743		1	1	1	1	1	2	1	1	1	1	1	0	1	2	1	1	1	2	1	1	1	1	1	1	2	1	1	2	1	1	1	1	1	0	1	1	1	1	1	0	1
CP075068.1	17501	0.120743		1	1	1	1	1	2	1	1	1	1	1	0	1	2	1	1	1	2	1	1	1	1	1	1	2	1	1	2	1	1	1	1	1	0	1	1	1	1	1	0	1
CP075068.1	17751	0.138655		1	1	1	1	0	2	1	1	1	1	1	0	1	0	1	1	1	2	1	1	0	1	1	1	2	1	1	2	1	1	1	1	1	0	0	1	1	1	1	0	0
CP075068.1	18001	0.113279		0	0	0	0	0	0	0	0	0	0	0	0	0	0	0	0	1	0	0	0	0	0	0	0	0	0	0	0	0	0	0	0	0	0	0	1	0	1	0	0	0
CP075068.1	18251	0.113279		0	0	0	0	0	0	0	0	0	0	0	0	0	0	0	0	1	0	0	0	0	0	0	0	0	0	0	0	0	0	0	0	0	0	0	1	0	1	0	0	0
CP075068.1	18501	0.113279		0	0	0	0	0	0	0	0	0	0	0	0	0	0	0	0	1	0	0	0	0	0	0	0	0	0	0	0	0	0	0	0	0	0	0	1	0	1	0	0	0
CP075068.1	18751	0.113279		0	0	0	0	0	0	0	0	0	0	0	0	0	0	0	0	1	0	0	0	0	0	0	0	0	0	0	0	0	0	0	0	0	0	0	1	0	1	0	0	0
CP075068.1	19001	0.113279		0	0	0	0	0	0	0	0	0	0	0	0	0	0	0	0	1	0	0	0	0	0	0	0	0	0	0	0	0	0	0	0	0	0	0	1	0	1	0	0	0
CP075068.1	19251	0.113279		0	0	0	0	0	0	0	0	0	0	0	0	0	0	0	0	1	0	0	0	0	0	0	0	0	0	0	0	0	0	0	0	0	0	0	1	0	1	0	0	0
CP075068.1	19501	0.113279		0	0	0	0	0	0	0	0	0	0	0	0	0	0	0	0	1	0	0	0	0	0	0	0	0	0	0	0	0	0	0	0	0	0	0	1	0	1	0	0	0
CP075068.1	19751	0.113279		0	0	0	0	0	0	0	0	0	0	0	0	0	0	0	0	1	0	0	0	0	0	0	0	0	0	0	0	0	0	0	0	0	0	0	1	0	1	0	0	0
CP075068.1	20001	0.113279		0	0	0	0	0	0	0	0	0	0	0	0	0	0	0	0	1	0	0	0	0	0	0	0	0	0	0	0	0	0	0	0	0	0	0	1	0	1	0	0	0
CP075068.1	20251	0.113279		0	0	0	0	0	0	0	0	0	0	0	0	0	0	0	0	1	0	0	0	0	0	0	0	0	0	0	0	0	0	0	0	0	0	0	1	0	1	0	0	0
CP075068.1	20501	0.113279		0	0	0	0	0	0	0	0	0	0	0	0	0	0	0	0	1	0	0	0	0	0	0	0	0	0	0	0	0	0	0	0	0	0	0	1	0	1	0	0	0
CP075068.1	20751	0.113279		0	0	0	0	0	0	0	0	0	0	0	0	0	0	0	0	1	0	0	0	0	0	0	0	0	0	0	0	0	0	0	0	0	0	0	1	0	1	0	0	0
CP075068.1	21001	0.113279		0	0	0	0	0	0	0	0	0	0	0	0	0	0	0	0	1	0	0	0	0	0	0	0	0	0	0	0	0	0	0	0	0	0	0	1	0	1	0	0	0
CP075068.1	21251	0.113279		0	0	0	0	0	0	0	0	0	0	0	0	0	0	0	0	1	0	0	0	0	0	0	0	0	0	0	0	0	0	0	0	0	0	0	1	0	1	0	0	0
CP075068.1	21501	0.113279		0	0	0	0	0	0	0	0	0	0	0	0	0	0	0	0	1	0	0	0	0	0	0	0	0	0	0	0	0	0	0	0	0	0	0	1	0	1	0	0	0
CP075068.1	21751	0.113279		0	0	0	0	0	0	0	0	0	0	0	0	0	0	0	0	1	0	0	0	0	0	0	0	0	0	0	0	0	0	0	0	0	0	0	1	0	1	0	0	0
CP075068.1	22001	0.113279		0	0	0	0	0	0	0	0	0	0	0	0	0	0	0	0	1	0	0	0	0	0	0	0	0	0	0	0	0	0	0	0	0	0	0	1	0	1	0	0	0
CP075068.1	22251	0.113279		0	0	0	0	0	0	0	0	0	0	0	0	0	0	0	0	1	0	0	0	0	0	0	0	0	0	0	0	0	0	0	0	0	0	0	1	0	1	0	0	0
CP075068.1	22501	0.113279		0	0	0	0	0	0	0	0	0	0	0	0	0	0	0	0	1	0	0	0	0	0	0	0	0	0	0	0	0	0	0	0	0	0	0	1	0	1	0	0	0
CP075068.1	22751	0.113279		0	0	0	0	0	0	0	0	0	0	0	0	0	0	0	0	1	0	0	0	0	0	0	0	0	0	0	0	0	0	0	0	0	0	0	1	0	1	0	0	0
CP075068.1	23001	0.113279		0	0	0	0	0	0	0	0	0	0	0	0	0	0	0	0	1	0	0	0	0	0	0	0	0	0	0	0	0	0	0	0	0	0	0	1	0	1	0	0	0
CP075068.1	23251	0.113279		0	0	0	0	0	0	0	0	0	0	0	0	0	0	0	0	1	0	0	0	0	0	0	0	0	0	0	0	0	0	0	0	0	0	0	1	0	1	0	0	0
CP075068.1	23501	0.113279		0	0	0	0	0	0	0	0	0	0	0	0	0	0	0	0	1	0	0	0	0	0	0	0	0	0	0	0	0	0	0	0	0	0	0	1	0	1	0	0	0
CP075068.1	23751	0.0714299		0	0	0	1	0	0	0	2	0	0	0	0	0	0	1	1	1	0	0	0	0	0	1	0	0	0	0	0	1	0	1	1	1	0	0	1	1	1	0	0	0
CP075068.1	24001	0.142011		1	1	2	1	0	1	2	2	1	1	1	0	1	2	1	1	1	1	1	1	0	0	1	1	1	1	1	2	1	1	1	1	1	0	0	1	1	1	1	0	0
CP075068.1	24251	0.142011		1	1	2	1	0	1	2	2	1	1	1	0	1	2	1	1	1	1	1	1	0	0	1	1	1	1	1	2	1	1	1	1	1	0	0	1	1	1	1	0	0
CP075068.1	24501	0.176173		1	1	2	1	0	1	2	2	1	1	1	0	1	2	1	1	1	1	1	1	0	2	1	1	1	1	1	2	1	1	1	1	1	0	0	1	1	1	1	0	0
CP075068.1	24751	0.176173		1	1	2	1	0	1	2	2	1	1	1	0	1	2	1	1	1	1	1	1	0	2	1	1	1	1	1	2	1	1	1	1	1	0	0	1	1	1	1	0	0
CP075068.1	25001	0.176173		1	1	2	1	0	1	2	2	1	1	1	0	1	2	1	1	1	1	1	1	0	2	1	1	1	1	1	2	1	1	1	1	1	0	0	1	1	1	1	0	0
CP075068.1	25251	0.176173		1	1	2	1	0	1	2	2	1	1	1	0	1	2	1	1	1	1	1	1	0	2	1	1	1	1	1	2	1	1	1	1	1	0	0	1	1	1	1	0	0
CP075068.1	25501	0.176173		1	1	2	1	0	1	2	2	1	1	1	0	1	2	1	1	1	1	1	1	0	2	1	1	1	1	1	2	1	1	1	1	1	0	0	1	1	1	1	0	0
CP075068.1	25751	0.176173		1	1	2	1	0	1	2	2	1	1	1	0	1	2	1	1	1	1	1	1	0	2	1	1	1	1	1	2	1	1	1	1	1	0	0	1	1	1	1	0	0
CP075068.1	26001	0.176173		1	1	2	1	0	1	2	2	1	1	1	0	1	2	1	1	1	1	1	1	0	2	1	1	1	1	1	2	1	1	1	1	1	0	0	1	1	1	1	0	0
CP075068.1	26251	0.176173		1	1	2	1	0	1	2	2	1	1	1	0	1	2	1	1	1	1	1	1	0	2	1	1	1	1	1	2	1	1	1	1	1	0	0	1	1	1	1	0	0
CP075068.1	26501	0.176173		1	1	2	1	0	1	2	2	1	1	1	0	1	2	1	1	1	1	1	1	0	2	1	1	1	1	1	2	1	1	1	1	1	0	0	1	1	1	1	0	0
CP075068.1	26751	0.212644		1	1	2	1	0	1	2	2	1	1	1	1	1	2	1	1	1	1	1	1	0	2	1	1	1	1	1	2	1	1	1	1	1	0	0	1	1	1	1	0	0
CP075068.1	27001	0.212644		1	1	2	1	0	1	2	2	1	1	1	1	1	2	1	1	1	1	1	1	0	2	1	1	1	1	1	2	1	1	1	1	1	0	0	1	1	1	1	0	0
CP075068.1	27251	0.258544		1	1	2	1	0	1	2	2	1	1	1	1	1	2	1	1	1	1	1	1	1	2	1	1	1	1	1	2	1	1	1	1	1	0	0	1	1	1	1	0	0
CP075068.1	27501	0.317479		1	1	2	1	1	1	2	2	1	1	1	1	1	2	1	1	1	1	1	1	1	2	1	1	1	1	1	2	1	1	1	1	1	0	0	1	1	1	1	0	0
CP075068.1	27751	0.317479		1	1	2	1	1	1	2	2	1	1	1	1	1	2	1	1	1	1	1	1	1	2	1	1	1	1	1	2	1	1	1	1	1	0	0	1	1	1	1	0	0
CP075068.1	28001	0.317479		1	1	2	1	1	1	2	2	1	1	1	1	1	2	1	1	1	1	1	1	1	2	1	1	1	1	1	2	1	1	1	1	1	0	0	1	1	1	1	0	0
CP075068.1	28251	0.317479		1	1	2	1	1	1	2	2	1	1	1	1	1	2	1	1	1	1	1	1	1	2	1	1	1	1	1	2	1	1	1	1	1	0	0	1	1	1	1	0	0
CP075068.1	28501	0.317479		1	1	2	1	1	1	2	2	1	1	1	1	1	2	1	1	1	1	1	1	1	2	1	1	1	1	1	2	1	1	1	1	1	0	0	1	1	1	1	0	0
CP075068.1	28751	0.317479		1	1	2	1	1	1	2	2	1	1	1	1	1	2	1	1	1	1	1	1	1	2	1	1	1	1	1	2	1	1	1	1	1	0	0	1	1	1	1	0	0
CP075068.1	29001	0.317479		1	1	2	1	1	1	2	2	1	1	1	1	1	2	1	1	1	1	1	1	1	2	1	1	1	1	1	2	1	1	1	1	1	0	0	1	1	1	1	0	0
CP075068.1	29251	0.317479		1	1	2	1	1	1	2	2	1	1	1	1	1	2	1	1	1	1	1	1	1	2	1	1	1	1	1	2	1	1	1	1	1	0	0	1	1	1	1	0	0
CP075068.1	29501	0.244504		1	1	2	1	1	1	2	2	1	1	1	1	1	2	1	1	1	1	1	1	1	2	1	1	1	1	1	2	1	1	1	1	1	1	0	1	1	1	1	0	0
CP075068.1	29751	0.0901789		1	1	2	1	1	1	2	2	1	1	1	1	1	2	1	1	1	1	1	1	1	2	1	1	1	1	1	2	1	1	1	1	1	1	2	1	1	1	1	0	0
CP075068.1	30001	0.0556304		1	1	2	1	1	1	2	2	1	1	1	1	1	2	1	1	1	1	1	1	1	2	1	1	1	1	1	2	1	1	1	1	1	1	2	1	2	1	1	1	2
CP075068.1	30251	0.0556304		1	1	2	1	1	1	2	2	1	1	1	1	1	2	1	1	1	1	1	1	1	2	1	1	1	1	1	2	1	1	1	1	1	1	2	1	2	1	1	1	2
CP075068.1	30501	0.0556304		1	1	2	1	1	1	2	2	1	1	1	1	1	2	1	1	1	1	1	1	1	2	1	1	1	1	1	2	1	1	1	1	1	1	2	1	2	1	1	1	2
CP075068.1	30751	0.0556304		1	1	2	1	1	1	2	2	1	1	1	1	1	2	1	1	1	1	1	1	1	2	1	1	1	1	1	2	1	1	1	1	1	1	2	1	2	1	1	1	2
CP075068.1	31001	0.0556304		1	1	2	1	1	1	2	2	1	1	1	1	1	2	1	1	1	1	1	1	1	2	1	1	1	1	1	2	1	1	1	1	1	1	2	1	2	1	1	1	2
CP075068.1	31251	0.0496802		1	1	2	1	1	1	2	2	1	1	1	1	1	2	2	1	1	1	1	1	1	2	1	1	1	1	1	2	1	1	1	1	1	1	2	1	2	1	1	1	2
CP075068.1	31501	0.0496802		1	1	2	1	1	1	2	2	1	1	1	1	1	2	2	1	1	1	1	1	1	2	1	1	1	1	1	2	1	1	1	1	1	1	2	1	2	1	1	1	2
CP075068.1	31751	0.0496802		1	1	2	1	1	1	2	2	1	1	1	1	1	2	2	1	1	1	1	1	1	2	1	1	1	1	1	2	1	1	1	1	1	1	2	1	2	1	1	1	2
CP075068.1	32001	0.0496802		1	1	2	1	1	1	2	2	1	1	1	1	1	2	2	1	1	1	1	1	1	2	1	1	1	1	1	2	1	1	1	1	1	1	2	1	2	1	1	1	2
CP075068.1	32251	0.0496802		1	1	2	1	1	1	2	2	1	1	1	1	1	2	2	1	1	1	1	1	1	2	1	1	1	1	1	2	1	1	1	1	1	1	2	1	2	1	1	1	2
CP075068.1	32501	0.0496802		1	1	2	1	1	1	2	2	1	1	1	1	1	2	2	1	1	1	1	1	1	2	1	1	1	1	1	2	1	1	1	1	1	1	2	1	2	1	1	1	2
CP075068.1	32751	0.0496802		1	1	2	1	1	1	2	2	1	1	1	1	1	2	2	1	1	1	1	1	1	2	1	1	1	1	1	2	1	1	1	1	1	1	2	1	2	1	1	1	2
CP075068.1	33001	0.208825		1	1	2	1	1	1	2	2	1	1	1	1	1	2	2	1	1	1	1	1	1	2	1	1	1	1	1	2	1	1	1	1	1	0	0	1	2	0	1	1	0
CP075068.1	33251	0.16798		1	1	2	1	0	1	2	2	1	1	1	1	1	2	2	1	1	1	1	1	1	2	1	1	1	1	1	2	1	1	1	1	1	0	0	1	2	0	1	1	0
CP075068.1	33501	0.284791		1	1	2	1	0	1	2	2	1	1	1	1	1	2	2	1	0	1	1	1	1	2	1	1	1	1	1	2	1	1	1	1	1	0	0	1	1	0	1	0	0
CP075068.1	33751	0.284791		1	1	2	1	0	1	2	2	1	1	1	1	1	2	2	1	0	1	1	1	1	2	1	1	1	1	1	2	1	1	1	1	1	0	0	1	1	0	1	0	0
CP075068.1	34001	0.284791		1	1	2	1	0	1	2	2	1	1	1	1	1	2	2	1	0	1	1	1	1	2	1	1	1	1	1	2	1	1	1	1	1	0	0	1	1	0	1	0	0
CP075068.1	34251	0.284791		1	1	2	1	0	1	2	2	1	1	1	1	1	2	2	1	0	1	1	1	1	2	1	1	1	1	1	2	1	1	1	1	1	0	0	1	1	0	1	0	0
CP075068.1	34501	0.284791		1	1	2	1	0	1	2	2	1	1	1	1	1	2	2	1	0	1	1	1	1	2	1	1	1	1	1	2	1	1	1	1	1	0	0	1	1	0	1	0	0
CP075068.1	34751	0.284791		1	1	2	1	0	1	2	2	1	1	1	1	1	2	2	1	0	1	1	1	1	2	1	1	1	1	1	2	1	1	1	1	1	0	0	1	1	0	1	0	0
CP075068.1	35001	0.284791		1	1	2	1	0	1	2	2	1	1	1	1	1	2	2	1	0	1	1	1	1	2	1	1	1	1	1	2	1	1	1	1	1	0	0	1	1	0	1	0	0
CP075068.1	35251	0.284791		1	1	2	1	0	1	2	2	1	1	1	1	1	2	2	1	0	1	1	1	1	2	1	1	1	1	1	2	1	1	1	1	1	0	0	1	1	0	1	0	0
CP075068.1	35501	0.284791		1	1	2	1	0	1	2	2	1	1	1	1	1	2	2	1	0	1	1	1	1	2	1	1	1	1	1	2	1	1	1	1	1	0	0	1	1	0	1	0	0
CP075068.1	35751	0.284791		1	1	2	1	0	1	2	2	1	1	1	1	1	2	2	1	0	1	1	1	1	2	1	1	1	1	1	2	1	1	1	1	1	0	0	1	1	0	1	0	0
CP075068.1	36001	0.284791		1	1	2	1	0	1	2	2	1	1	1	1	1	2	2	1	0	1	1	1	1	2	1	1	1	1	1	2	1	1	1	1	1	0	0	1	1	0	1	0	0
CP075068.1	36251	0.284791		1	1	2	1	0	1	2	2	1	1	1	1	1	2	2	1	0	1	1	1	1	2	1	1	1	1	1	2	1	1	1	1	1	0	0	1	1	0	1	0	0
CP075068.1	36501	0.284791		1	1	2	1	0	1	2	2	1	1	1	1	1	2	2	1	0	1	1	1	1	2	1	1	1	1	1	2	1	1	1	1	1	0	0	1	1	0	1	0	0
CP075068.1	36751	0.284791		1	1	2	1	0	1	2	2	1	1	1	1	1	2	2	1	0	1	1	1	1	2	1	1	1	1	1	2	1	1	1	1	1	0	0	1	1	0	1	0	0
CP075068.1	37001	0.149788		1	1	0	1	0	1	2	2	1	1	1	0	1	2	0	1	0	1	1	1	1	0	1	1	1	1	1	2	1	1	1	1	1	0	0	1	1	0	1	0	0
CP075068.1	37251	0.0325486		0	0	0	0	0	0	0	0	0	0	0	0	0	0	0	0	0	0	0	0	0	0	0	0	1	0	0	0	0	0	0	0	0	0	0	1	0	0	0	0	0
CP075068.1	37501	0.0325486		0	0	0	0	0	0	0	0	0	0	0	0	0	0	0	0	0	0	0	0	0	0	0	0	1	0	0	0	0	0	0	0	0	0	0	1	0	0	0	0	0
CP075068.1	37751	0.0325486		0	0	0	0	0	0	0	0	0	0	0	0	0	0	0	0	0	0	0	0	0	0	0	0	1	0	0	0	0	0	0	0	0	0	0	1	0	0	0	0	0
CP075068.1	38001	0.0325486		0	0	0	0	0	0	0	0	0	0	0	0	0	0	0	0	0	0	0	0	0	0	0	0	1	0	0	0	0	0	0	0	0	0	0	1	0	0	0	0	0
CP075068.1	38251	0.0325486		0	0	0	0	0	0	0	0	0	0	0	0	0	0	0	0	0	0	0	0	0	0	0	0	1	0	0	0	0	0	0	0	0	0	0	1	0	0	0	0	0
CP075068.1	38501	0.0325486		0	0	0	0	0	0	0	0	0	0	0	0	0	0	0	0	0	0	0	0	0	0	0	0	1	0	0	0	0	0	0	0	0	0	0	1	0	0	0	0	0
CP075068.1	38751	0.0325486		0	0	0	0	0	0	0	0	0	0	0	0	0	0	0	0	0	0	0	0	0	0	0	0	1	0	0	0	0	0	0	0	0	0	0	1	0	0	0	0	0
CP075068.1	39001	0.0325486		0	0	0	0	0	0	0	0	0	0	0	0	0	0	0	0	0	0	0	0	0	0	0	0	1	0	0	0	0	0	0	0	0	0	0	1	0	0	0	0	0
CP075068.1	39251	0.0325486		0	0	0	0	0	0	0	0	0	0	0	0	0	0	0	0	0	0	0	0	0	0	0	0	1	0	0	0	0	0	0	0	0	0	0	1	0	0	0	0	0
CP075068.1	39501	0.0325486		0	0	0	0	0	0	0	0	0	0	0	0	0	0	0	0	0	0	0	0	0	0	0	0	1	0	0	0	0	0	0	0	0	0	0	1	0	0	0	0	0
CP075068.1	39751	0.0325486		0	0	0	0	0	0	0	0	0	0	0	0	0	0	0	0	0	0	0	0	0	0	0	0	1	0	0	0	0	0	0	0	0	0	0	1	0	0	0	0	0
CP075068.1	40001	0.0325486		0	0	0	0	0	0	0	0	0	0	0	0	0	0	0	0	0	0	0	0	0	0	0	0	1	0	0	0	0	0	0	0	0	0	0	1	0	0	0	0	0
CP075068.1	40251	0.0325486		0	0	0	0	0	0	0	0	0	0	0	0	0	0	0	0	0	0	0	0	0	0	0	0	1	0	0	0	0	0	0	0	0	0	0	1	0	0	0	0	0
CP075068.1	40501	0.0325486		0	0	0	0	0	0	0	0	0	0	0	0	0	0	0	0	0	0	0	0	0	0	0	0	1	0	0	0	0	0	0	0	0	0	0	1	0	0	0	0	0
CP075068.1	40751	0.0325486		0	0	0	0	0	0	0	0	0	0	0	0	0	0	0	0	0	0	0	0	0	0	0	0	1	0	0	0	0	0	0	0	0	0	0	1	0	0	0	0	0
CP075068.1	41001	0.0325486		0	0	0	0	0	0	0	0	0	0	0	0	0	0	0	0	0	0	0	0	0	0	0	0	1	0	0	0	0	0	0	0	0	0	0	1	0	0	0	0	0
CP075068.1	41251	0.0325486		0	0	0	0	0	0	0	0	0	0	0	0	0	0	0	0	0	0	0	0	0	0	0	0	1	0	0	0	0	0	0	0	0	0	0	1	0	0	0	0	0
CP075068.1	41501	0.0325486		0	0	0	0	0	0	0	0	0	0	0	0	0	0	0	0	0	0	0	0	0	0	0	0	1	0	0	0	0	0	0	0	0	0	0	1	0	0	0	0	0
CP075068.1	41751	0.0325486		0	0	0	0	0	0	0	0	0	0	0	0	0	0	0	0	0	0	0	0	0	0	0	0	1	0	0	0	0	0	0	0	0	0	0	1	0	0	0	0	0
CP075068.1	42001	0.0325486		0	0	0	0	0	0	0	0	0	0	0	0	0	0	0	0	0	0	0	0	0	0	0	0	1	0	0	0	0	0	0	0	0	0	0	1	0	0	0	0	0
CP075068.1	42251	0.0325486		0	0	0	0	0	0	0	0	0	0	0	0	0	0	0	0	0	0	0	0	0	0	0	0	1	0	0	0	0	0	0	0	0	0	0	1	0	0	0	0	0
CP075068.1	42501	0.0325486		0	0	0	0	0	0	0	0	0	0	0	0	0	0	0	0	0	0	0	0	0	0	0	0	1	0	0	0	0	0	0	0	0	0	0	1	0	0	0	0	0
CP075068.1	42751	0.0325486		0	0	0	0	0	0	0	0	0	0	0	0	0	0	0	0	0	0	0	0	0	0	0	0	1	0	0	0	0	0	0	0	0	0	0	1	0	0	0	0	0
CP075068.1	43001	0.196563		2	2	1	1	1	1	1	2	1	1	1	0	2	1	1	1	0	1	1	1	1	0	1	1	1	1	1	1	2	2	2	2	2	0	0	3	1	0	2	0	0
CP075068.1	43251	0.196563		2	2	1	1	1	1	1	2	1	1	1	0	2	1	1	1	0	1	1	1	1	0	1	1	1	1	1	1	2	2	2	2	2	0	0	3	1	0	2	0	0
CP075068.1	43501	0.196563		2	2	1	1	1	1	1	2	1	1	1	0	2	1	1	1	0	1	1	1	1	0	1	1	1	1	1	1	2	2	2	2	2	0	0	3	1	0	2	0	0
CP075068.1	43751	0.196563		2	2	1	1	1	1	1	2	1	1	1	0	2	1	1	1	0	1	1	1	1	0	1	1	1	1	1	1	2	2	2	2	2	0	0	3	1	0	2	0	0
CP075068.1	44001	0.196563		2	2	1	1	1	1	1	2	1	1	1	0	2	1	1	1	0	1	1	1	1	0	1	1	1	1	1	1	2	2	2	2	2	0	0	3	1	0	2	0	0
CP075068.1	44251	0.196563		2	2	1	1	1	1	1	2	1	1	1	0	2	1	1	1	0	1	1	1	1	0	1	1	1	1	1	1	2	2	2	2	2	0	0	3	1	0	2	0	0
CP075068.1	44501	0.196563		2	2	1	1	1	1	1	2	1	1	1	0	2	1	1	1	0	1	1	1	1	0	1	1	1	1	1	1	2	2	2	2	2	0	0	3	1	0	2	0	0
CP075068.1	44751	0.196563		2	2	1	1	1	1	1	2	1	1	1	0	2	1	1	1	0	1	1	1	1	0	1	1	1	1	1	1	2	2	2	2	2	0	0	3	1	0	2	0	0
CP075068.1	45001	0.196563		2	2	1	1	1	1	1	2	1	1	1	0	2	1	1	1	0	1	1	1	1	0	1	1	1	1	1	1	2	2	2	2	2	0	0	3	1	0	2	0	0
CP075068.1	45251	0.196563		2	2	1	1	1	1	1	2	1	1	1	0	2	1	1	1	0	1	1	1	1	0	1	1	1	1	1	1	2	2	2	2	2	0	0	3	1	0	2	0	0
CP075068.1	45501	0.196563		2	2	1	1	1	1	1	2	1	1	1	0	2	1	1	1	0	1	1	1	1	0	1	1	1	1	1	1	2	2	2	2	2	0	0	3	1	0	2	0	0
CP075068.1	45751	0.196563		2	2	1	1	1	1	1	2	1	1	1	0	2	1	1	1	0	1	1	1	1	0	1	1	1	1	1	1	2	2	2	2	2	0	0	3	1	0	2	0	0
CP075068.1	46001	0.196563		2	2	1	1	1	1	1	2	1	1	1	0	2	1	1	1	0	1	1	1	1	0	1	1	1	1	1	1	2	2	2	2	2	0	0	3	1	0	2	0	0
CP075068.1	46251	0.196563		2	2	1	1	1	1	1	2	1	1	1	0	2	1	1	1	0	1	1	1	1	0	1	1	1	1	1	1	2	2	2	2	2	0	0	3	1	0	2	0	0
CP075068.1	46501	0.196563		2	2	1	1	1	1	1	2	1	1	1	0	2	1	1	1	0	1	1	1	1	0	1	1	1	1	1	1	2	2	2	2	2	0	0	3	1	0	2	0	0
CP075068.1	46751	0.394467		1	1	1	1	0	1	1	2	1	1	1	0	2	1	1	1	0	1	1	1	1	0	1	1	1	1	1	1	2	2	2	2	2	0	0	0	1	0	2	0	0
CP075068.1	47001	0.394467		1	1	1	1	0	1	1	2	1	1	1	0	2	1	1	1	0	1	1	1	1	0	1	1	1	1	1	1	2	2	2	2	2	0	0	0	1	0	2	0	0
CP075068.1	47251	0.394467		1	1	1	1	0	1	1	2	1	1	1	0	2	1	1	1	0	1	1	1	1	0	1	1	1	1	1	1	2	2	2	2	2	0	0	0	1	0	2	0	0
CP075068.1	47501	0.394467		1	1	1	1	0	1	1	2	1	1	1	0	2	1	1	1	0	1	1	1	1	0	1	1	1	1	1	1	2	2	2	2	2	0	0	0	1	0	2	0	0
CP075068.1	47751	0.394467		1	1	1	1	0	1	1	2	1	1	1	0	2	1	1	1	0	1	1	1	1	0	1	1	1	1	1	1	2	2	2	2	2	0	0	0	1	0	2	0	0
CP075068.1	48001	0.394467		1	1	1	1	0	1	1	2	1	1	1	0	2	1	1	1	0	1	1	1	1	0	1	1	1	1	1	1	2	2	2	2	2	0	0	0	1	0	2	0	0
CP075068.1	48251	0.394467		1	1	1	1	0	1	1	2	1	1	1	0	2	1	1	1	0	1	1	1	1	0	1	1	1	1	1	1	2	2	2	2	2	0	0	0	1	0	2	0	0
CP075068.1	48501	0.394467		1	1	1	1	0	1	1	2	1	1	1	0	2	1	1	1	0	1	1	1	1	0	1	1	1	1	1	1	2	2	2	2	2	0	0	0	1	0	2	0	0
CP075068.1	48751	0.0212202		0	0	0	0	0	0	0	0	0	0	0	0	0	0	0	0	0	1	0	0	0	0	0	0	1	0	0	0	0	0	0	0	0	0	0	0	0	0	0	0	0
CP075068.1	49001	0.0103448		0	0	0	0	0	0	0	0	0	0	0	0	0	0	0	0	0	0	0	0	0	0	0	0	1	0	0	0	0	0	0	0	0	0	0	0	0	0	0	0	0
CP075068.1	49251	0.0103448		0	0	0	0	0	0	0	0	0	0	0	0	0	0	0	0	0	0	0	0	0	0	0	0	1	0	0	0	0	0	0	0	0	0	0	0	0	0	0	0	0
CP075068.1	49501	0.0103448		0	0	0	0	0	0	0	0	0	0	0	0	0	0	0	0	0	0	0	0	0	0	0	0	1	0	0	0	0	0	0	0	0	0	0	0	0	0	0	0	0
CP075068.1	49751	0.0103448		0	0	0	0	0	0	0	0	0	0	0	0	0	0	0	0	0	0	0	0	0	0	0	0	1	0	0	0	0	0	0	0	0	0	0	0	0	0	0	0	0
CP075068.1	50001	0.0103448		0	0	0	0	0	0	0	0	0	0	0	0	0	0	0	0	0	0	0	0	0	0	0	0	1	0	0	0	0	0	0	0	0	0	0	0	0	0	0	0	0
CP075068.1	50251	0.0103448		0	0	0	0	0	0	0	0	0	0	0	0	0	0	0	0	0	0	0	0	0	0	0	0	1	0	0	0	0	0	0	0	0	0	0	0	0	0	0	0	0
CP075068.1	50501	0.0103448		0	0	0	0	0	0	0	0	0	0	0	0	0	0	0	0	0	0	0	0	0	0	0	0	1	0	0	0	0	0	0	0	0	0	0	0	0	0	0	0	0
CP075068.1	50751	0.0103448		0	0	0	0	0	0	0	0	0	0	0	0	0	0	0	0	0	0	0	0	0	0	0	0	1	0	0	0	0	0	0	0	0	0	0	0	0	0	0	0	0
CP075068.1	51001	0.0103448		0	0	0	0	0	0	0	0	0	0	0	0	0	0	0	0	0	0	0	0	0	0	0	0	1	0	0	0	0	0	0	0	0	0	0	0	0	0	0	0	0
CP075068.1	51251	0.0103448		0	0	0	0	0	0	0	0	0	0	0	0	0	0	0	0	0	0	0	0	0	0	0	0	1	0	0	0	0	0	0	0	0	0	0	0	0	0	0	0	0
CP075068.1	51501	0.0103448		0	0	0	0	0	0	0	0	0	0	0	0	0	0	0	0	0	0	0	0	0	0	0	0	1	0	0	0	0	0	0	0	0	0	0	0	0	0	0	0	0
CP075068.1	51751	0.0103448		0	0	0	0	0	0	0	0	0	0	0	0	0	0	0	0	0	0	0	0	0	0	0	0	1	0	0	0	0	0	0	0	0	0	0	0	0	0	0	0	0
CP075068.1	52001	0.0103448		0	0	0	0	0	0	0	0	0	0	0	0	0	0	0	0	0	0	0	0	0	0	0	0	1	0	0	0	0	0	0	0	0	0	0	0	0	0	0	0	0
CP075068.1	52251	0.0103448		0	0	0	0	0	0	0	0	0	0	0	0	0	0	0	0	0	0	0	0	0	0	0	0	1	0	0	0	0	0	0	0	0	0	0	0	0	0	0	0	0
CP075068.1	52501	0.0103448		0	0	0	0	0	0	0	0	0	0	0	0	0	0	0	0	0	0	0	0	0	0	0	0	1	0	0	0	0	0	0	0	0	0	0	0	0	0	0	0	0
CP075068.1	52751	0.0103448		0	0	0	0	0	0	0	0	0	0	0	0	0	0	0	0	0	0	0	0	0	0	0	0	1	0	0	0	0	0	0	0	0	0	0	0	0	0	0	0	0
CP075068.1	53001	0.0103448		0	0	0	0	0	0	0	0	0	0	0	0	0	0	0	0	0	0	0	0	0	0	0	0	1	0	0	0	0	0	0	0	0	0	0	0	0	0	0	0	0
CP075068.1	53251	0.0103448		0	0	0	0	0	0	0	0	0	0	0	0	0	0	0	0	0	0	0	0	0	0	0	0	1	0	0	0	0	0	0	0	0	0	0	0	0	0	0	0	0
CP075068.1	53501	0.0103448		0	0	0	0	0	0	0	0	0	0	0	0	0	0	0	0	0	0	0	0	0	0	0	0	1	0	0	0	0	0	0	0	0	0	0	0	0	0	0	0	0
CP075068.1	53751	0.0103448		0	0	0	0	0	0	0	0	0	0	0	0	0	0	0	0	0	0	0	0	0	0	0	0	1	0	0	0	0	0	0	0	0	0	0	0	0	0	0	0	0
CP075068.1	54001	0.0103448		0	0	0	0	0	0	0	0	0	0	0	0	0	0	0	0	0	0	0	0	0	0	0	0	1	0	0	0	0	0	0	0	0	0	0	0	0	0	0	0	0
CP075068.1	54251	0.0103448		0	0	0	0	0	0	0	0	0	0	0	0	0	0	0	0	0	0	0	0	0	0	0	0	1	0	0	0	0	0	0	0	0	0	0	0	0	0	0	0	0
CP075068.1	54501	0.210567		0	0	1	1	0	1	1	1	1	1	1	0	1	1	1	1	0	1	1	1	1	1	1	1	1	1	1	1	0	1	0	1	1	0	0	0	1	0	1	0	0
CP075068.1	54751	0.325658		2	2	1	1	0	1	1	1	1	1	1	0	1	1	1	1	0	1	1	1	1	1	1	1	1	1	1	1	2	1	1	1	1	0	0	0	1	0	1	0	0
CP075068.1	55001	0.208276		2	2	1	1	2	1	1	1	1	1	1	1	1	1	1	1	0	1	1	1	1	1	1	1	1	1	1	1	2	1	1	1	1	0	0	2	1	0	1	0	0
CP075068.1	55251	0.208276		2	2	1	1	2	1	1	1	1	1	1	1	1	1	1	1	0	1	1	1	1	1	1	1	1	1	1	1	2	1	1	1	1	0	0	2	1	0	1	0	0
CP075068.1	55501	0.208276		2	2	1	1	2	1	1	1	1	1	1	1	1	1	1	1	0	1	1	1	1	1	1	1	1	1	1	1	2	1	1	1	1	0	0	2	1	0	1	0	0
CP075068.1	55751	0.208276		2	2	1	1	2	1	1	1	1	1	1	1	1	1	1	1	0	1	1	1	1	1	1	1	1	1	1	1	2	1	1	1	1	0	0	2	1	0	1	0	0
CP075068.1	56001	0.208276		2	2	1	1	2	1	1	1	1	1	1	1	1	1	1	1	0	1	1	1	1	1	1	1	1	1	1	1	2	1	1	1	1	0	0	2	1	0	1	0	0
CP075068.1	56251	0.208276		2	2	1	1	2	1	1	1	1	1	1	1	1	1	1	1	0	1	1	1	1	1	1	1	1	1	1	1	2	1	1	1	1	0	0	2	1	0	1	0	0
CP075068.1	56501	0.208276		2	2	1	1	2	1	1	1	1	1	1	1	1	1	1	1	0	1	1	1	1	1	1	1	1	1	1	1	2	1	1	1	1	0	0	2	1	0	1	0	0
CP075068.1	56751	0.208276		2	2	1	1	2	1	1	1	1	1	1	1	1	1	1	1	0	1	1	1	1	1	1	1	1	1	1	1	2	1	1	1	1	0	0	2	1	0	1	0	0
CP075068.1	57001	0.208276		2	2	1	1	2	1	1	1	1	1	1	1	1	1	1	1	0	1	1	1	1	1	1	1	1	1	1	1	2	1	1	1	1	0	0	2	1	0	1	0	0
CP075068.1	57251	0.208276	D8B26_000001	2	2	1	1	2	1	1	1	1	1	1	1	1	1	1	1	0	1	1	1	1	1	1	1	1	1	1	1	2	1	1	1	1	0	0	2	1	0	1	0	0
CP075068.1	57501	0.208276	D8B26_000001	2	2	1	1	2	1	1	1	1	1	1	1	1	1	1	1	0	1	1	1	1	1	1	1	1	1	1	1	2	1	1	1	1	0	0	2	1	0	1	0	0
CP075068.1	57751	0.208276	D8B26_000001	2	2	1	1	2	1	1	1	1	1	1	1	1	1	1	1	0	1	1	1	1	1	1	1	1	1	1	1	2	1	1	1	1	0	0	2	1	0	1	0	0
CP075068.1	58001	0.445423	D8B26_000002	1	1	1	1	1	1	1	1	1	1	1	1	1	1	1	1	0	1	1	1	1	1	1	1	1	1	1	1	1	1	1	1	1	0	0	1	1	0	1	0	0
CP075068.1	58251	0.445423	D8B26_000002	1	1	1	1	1	1	1	1	1	1	1	1	1	1	1	1	0	1	1	1	1	1	1	1	1	1	1	1	1	1	1	1	1	0	0	1	1	0	1	0	0
CP075068.1	58501	0.445423	D8B26_000002	1	1	1	1	1	1	1	1	1	1	1	1	1	1	1	1	0	1	1	1	1	1	1	1	1	1	1	1	1	1	1	1	1	0	0	1	1	0	1	0	0
CP075068.1	58501	0.445423	D8B26_000003	1	1	1	1	1	1	1	1	1	1	1	1	1	1	1	1	0	1	1	1	1	1	1	1	1	1	1	1	1	1	1	1	1	0	0	1	1	0	1	0	0
CP075068.1	58501	0.445423	D8B26_000002	1	1	1	1	1	1	1	1	1	1	1	1	1	1	1	1	0	1	1	1	1	1	1	1	1	1	1	1	1	1	1	1	1	0	0	1	1	0	1	0	0
CP075068.1	58501	0.445423	D8B26_000003	1	1	1	1	1	1	1	1	1	1	1	1	1	1	1	1	0	1	1	1	1	1	1	1	1	1	1	1	1	1	1	1	1	0	0	1	1	0	1	0	0
CP075068.1	58751	0.445423	D8B26_000003	1	1	1	1	1	1	1	1	1	1	1	1	1	1	1	1	0	1	1	1	1	1	1	1	1	1	1	1	1	1	1	1	1	0	0	1	1	0	1	0	0
CP075068.1	59001	0.445423	D8B26_000003	1	1	1	1	1	1	1	1	1	1	1	1	1	1	1	1	0	1	1	1	1	1	1	1	1	1	1	1	1	1	1	1	1	0	0	1	1	0	1	0	0
CP075068.1	59251	0.445423	D8B26_000003	1	1	1	1	1	1	1	1	1	1	1	1	1	1	1	1	0	1	1	1	1	1	1	1	1	1	1	1	1	1	1	1	1	0	0	1	1	0	1	0	0
CP075068.1	59501	0.445423	D8B26_000003	1	1	1	1	1	1	1	1	1	1	1	1	1	1	1	1	0	1	1	1	1	1	1	1	1	1	1	1	1	1	1	1	1	0	0	1	1	0	1	0	0
CP075068.1	59751	0.445423	D8B26_000003	1	1	1	1	1	1	1	1	1	1	1	1	1	1	1	1	0	1	1	1	1	1	1	1	1	1	1	1	1	1	1	1	1	0	0	1	1	0	1	0	0
CP075068.1	60001	0.445423	D8B26_000004	1	1	1	1	1	1	1	1	1	1	1	1	1	1	1	1	0	1	1	1	1	1	1	1	1	1	1	1	1	1	1	1	1	0	0	1	1	0	1	0	0
CP075068.1	60251	0.445423	D8B26_000004	1	1	1	1	1	1	1	1	1	1	1	1	1	1	1	1	0	1	1	1	1	1	1	1	1	1	1	1	1	1	1	1	1	0	0	1	1	0	1	0	0
CP075068.1	60501	0.445423	D8B26_000004	1	1	1	1	1	1	1	1	1	1	1	1	1	1	1	1	0	1	1	1	1	1	1	1	1	1	1	1	1	1	1	1	1	0	0	1	1	0	1	0	0
CP075068.1	60751	0.445423	D8B26_000004	1	1	1	1	1	1	1	1	1	1	1	1	1	1	1	1	0	1	1	1	1	1	1	1	1	1	1	1	1	1	1	1	1	0	0	1	1	0	1	0	0
CP075068.1	61001	0.445423	D8B26_000004	1	1	1	1	1	1	1	1	1	1	1	1	1	1	1	1	0	1	1	1	1	1	1	1	1	1	1	1	1	1	1	1	1	0	0	1	1	0	1	0	0
CP075068.1	61251	0.445423	D8B26_000004	1	1	1	1	1	1	1	1	1	1	1	1	1	1	1	1	0	1	1	1	1	1	1	1	1	1	1	1	1	1	1	1	1	0	0	1	1	0	1	0	0
CP075068.1	61501	0.445423	D8B26_000004	1	1	1	1	1	1	1	1	1	1	1	1	1	1	1	1	0	1	1	1	1	1	1	1	1	1	1	1	1	1	1	1	1	0	0	1	1	0	1	0	0
CP075068.1	61751	0.445423	D8B26_000004	1	1	1	1	1	1	1	1	1	1	1	1	1	1	1	1	0	1	1	1	1	1	1	1	1	1	1	1	1	1	1	1	1	0	0	1	1	0	1	0	0
CP075068.1	62001	0.445423	D8B26_000004	1	1	1	1	1	1	1	1	1	1	1	1	1	1	1	1	0	1	1	1	1	1	1	1	1	1	1	1	1	1	1	1	1	0	0	1	1	0	1	0	0
CP075068.1	62251	0.445423		1	1	1	1	1	1	1	1	1	1	1	1	1	1	1	1	0	1	1	1	1	1	1	1	1	1	1	1	1	1	1	1	1	0	0	1	1	0	1	0	0
CP075068.1	62501	0.445423		1	1	1	1	1	1	1	1	1	1	1	1	1	1	1	1	0	1	1	1	1	1	1	1	1	1	1	1	1	1	1	1	1	0	0	1	1	0	1	0	0
CP075068.1	62751	0.445423		1	1	1	1	1	1	1	1	1	1	1	1	1	1	1	1	0	1	1	1	1	1	1	1	1	1	1	1	1	1	1	1	1	0	0	1	1	0	1	0	0
CP075068.1	63001	0.445423		1	1	1	1	1	1	1	1	1	1	1	1	1	1	1	1	0	1	1	1	1	1	1	1	1	1	1	1	1	1	1	1	1	0	0	1	1	0	1	0	0
CP075068.1	63251	0.445423		1	1	1	1	1	1	1	1	1	1	1	1	1	1	1	1	0	1	1	1	1	1	1	1	1	1	1	1	1	1	1	1	1	0	0	1	1	0	1	0	0
CP075068.1	63501	0.445423		1	1	1	1	1	1	1	1	1	1	1	1	1	1	1	1	0	1	1	1	1	1	1	1	1	1	1	1	1	1	1	1	1	0	0	1	1	0	1	0	0
CP075068.1	63751	0.445423		1	1	1	1	1	1	1	1	1	1	1	1	1	1	1	1	0	1	1	1	1	1	1	1	1	1	1	1	1	1	1	1	1	0	0	1	1	0	1	0	0
CP075068.1	64001	0.445423		1	1	1	1	1	1	1	1	1	1	1	1	1	1	1	1	0	1	1	1	1	1	1	1	1	1	1	1	1	1	1	1	1	0	0	1	1	0	1	0	0
CP075068.1	64251	0.445423		1	1	1	1	1	1	1	1	1	1	1	1	1	1	1	1	0	1	1	1	1	1	1	1	1	1	1	1	1	1	1	1	1	0	0	1	1	0	1	0	0
CP075068.1	64501	0.445423		1	1	1	1	1	1	1	1	1	1	1	1	1	1	1	1	0	1	1	1	1	1	1	1	1	1	1	1	1	1	1	1	1	0	0	1	1	0	1	0	0
CP075068.1	64751	0.445423		1	1	1	1	1	1	1	1	1	1	1	1	1	1	1	1	0	1	1	1	1	1	1	1	1	1	1	1	1	1	1	1	1	0	0	1	1	0	1	0	0
CP075068.1	65001	0.445423		1	1	1	1	1	1	1	1	1	1	1	1	1	1	1	1	0	1	1	1	1	1	1	1	1	1	1	1	1	1	1	1	1	0	0	1	1	0	1	0	0
CP075068.1	65251	0.445423		1	1	1	1	1	1	1	1	1	1	1	1	1	1	1	1	0	1	1	1	1	1	1	1	1	1	1	1	1	1	1	1	1	0	0	1	1	0	1	0	0
CP075068.1	65501	0.445423		1	1	1	1	1	1	1	1	1	1	1	1	1	1	1	1	0	1	1	1	1	1	1	1	1	1	1	1	1	1	1	1	1	0	0	1	1	0	1	0	0
CP075068.1	65751	0.445423		1	1	1	1	1	1	1	1	1	1	1	1	1	1	1	1	0	1	1	1	1	1	1	1	1	1	1	1	1	1	1	1	1	0	0	1	1	0	1	0	0
CP075068.1	66001	0.445423		1	1	1	1	1	1	1	1	1	1	1	1	1	1	1	1	0	1	1	1	1	1	1	1	1	1	1	1	1	1	1	1	1	0	0	1	1	0	1	0	0
CP075068.1	66251	0.445423		1	1	1	1	1	1	1	1	1	1	1	1	1	1	1	1	0	1	1	1	1	1	1	1	1	1	1	1	1	1	1	1	1	0	0	1	1	0	1	0	0
CP075068.1	66501	0.445423		1	1	1	1	1	1	1	1	1	1	1	1	1	1	1	1	0	1	1	1	1	1	1	1	1	1	1	1	1	1	1	1	1	0	0	1	1	0	1	0	0
CP075068.1	66751	0.445423		1	1	1	1	1	1	1	1	1	1	1	1	1	1	1	1	0	1	1	1	1	1	1	1	1	1	1	1	1	1	1	1	1	0	0	1	1	0	1	0	0
CP075068.1	67001	0.445423		1	1	1	1	1	1	1	1	1	1	1	1	1	1	1	1	0	1	1	1	1	1	1	1	1	1	1	1	1	1	1	1	1	0	0	1	1	0	1	0	0
CP075068.1	67251	0.356219		1	1	1	1	1	1	1	1	0	1	1	1	1	1	1	1	0	1	1	1	1	1	1	1	1	1	1	1	1	1	1	1	1	0	0	1	1	0	1	0	0
CP075068.1	67501	0.356219		1	1	1	1	1	1	1	1	0	1	1	1	1	1	1	1	0	1	1	1	1	1	1	1	1	1	1	1	1	1	1	1	1	0	0	1	1	0	1	0	0
CP075068.1	67751	0.356219		1	1	1	1	1	1	1	1	0	1	1	1	1	1	1	1	0	1	1	1	1	1	1	1	1	1	1	1	1	1	1	1	1	0	0	1	1	0	1	0	0
CP075068.1	68001	0.356219		1	1	1	1	1	1	1	1	0	1	1	1	1	1	1	1	0	1	1	1	1	1	1	1	1	1	1	1	1	1	1	1	1	0	0	1	1	0	1	0	0
CP075068.1	68251	0.356219		1	1	1	1	1	1	1	1	0	1	1	1	1	1	1	1	0	1	1	1	1	1	1	1	1	1	1	1	1	1	1	1	1	0	0	1	1	0	1	0	0
CP075068.1	68501	0.356219		1	1	1	1	1	1	1	1	0	1	1	1	1	1	1	1	0	1	1	1	1	1	1	1	1	1	1	1	1	1	1	1	1	0	0	1	1	0	1	0	0
CP075068.1	68751	0.245977		1	1	1	1	1	1	1	1	0	1	1	1	1	1	1	1	0	1	1	1	1	1	1	1	1	1	1	1	1	1	1	1	1	0	0	1	1	0	1	0	1
CP075068.1	69001	0.245977		1	1	1	1	1	1	1	1	0	1	1	1	1	1	1	1	0	1	1	1	1	1	1	1	1	1	1	1	1	1	1	1	1	0	0	1	1	0	1	0	1
CP075068.1	69251	0.245977		1	1	1	1	1	1	1	1	0	1	1	1	1	1	1	1	0	1	1	1	1	1	1	1	1	1	1	1	1	1	1	1	1	0	0	1	1	0	1	0	1
CP075068.1	69501	0.103125		1	1	1	1	1	1	1	1	0	1	1	1	1	1	1	1	1	1	1	1	1	1	1	1	1	1	1	2	1	1	1	1	1	1	1	1	1	0	1	0	1
CP075068.1	69751	0.103125		1	1	1	1	1	1	1	1	0	1	1	1	1	1	1	1	1	1	1	1	1	1	1	1	1	1	1	2	1	1	1	1	1	1	1	1	1	0	1	0	1
CP075068.1	70001	0.103125		1	1	1	1	1	1	1	1	0	1	1	1	1	1	1	1	1	1	1	1	1	1	1	1	1	1	1	2	1	1	1	1	1	1	1	1	1	0	1	0	1
CP075068.1	70251	0.00510856		1	1	1	1	1	1	1	3	0	1	1	1	1	1	1	1	1	1	1	1	1	1	1	1	1	1	1	2	1	1	1	1	1	1	1	1	2	0	1	1	1
CP075068.1	70501	0.130974		3	1	2	1	1	1	1	3	2	1	2	1	1	1	1	1	1	2	1	1	1	1	2	2	1	2	3	2	2	2	2	2	2	1	1	1	2	1	1	1	1
CP075068.1	70751	0.135219		3	1	2	1	1	2	1	3	2	1	2	1	1	1	1	1	1	2	1	1	1	1	2	2	1	2	3	2	2	2	2	2	2	1	1	1	2	1	1	1	1
CP075068.1	71001	0.135219		3	1	2	1	1	2	1	3	2	1	2	1	1	1	1	1	1	2	1	1	1	1	2	2	1	2	3	2	2	2	2	2	2	1	1	1	2	1	1	1	1
CP075068.1	71251	0.135219		3	1	2	1	1	2	1	3	2	1	2	1	1	1	1	1	1	2	1	1	1	1	2	2	1	2	3	2	2	2	2	2	2	1	1	1	2	1	1	1	1
CP075068.1	71501	0.135219		3	1	2	1	1	2	1	3	2	1	2	1	1	1	1	1	1	2	1	1	1	1	2	2	1	2	3	2	2	2	2	2	2	1	1	1	2	1	1	1	1
CP075068.1	71751	0.135219		3	1	2	1	1	2	1	3	2	1	2	1	1	1	1	1	1	2	1	1	1	1	2	2	1	2	3	2	2	2	2	2	2	1	1	1	2	1	1	1	1
CP075068.1	72001	0.135219		3	1	2	1	1	2	1	3	2	1	2	1	1	1	1	1	1	2	1	1	1	1	2	2	1	2	3	2	2	2	2	2	2	1	1	1	2	1	1	1	1
CP075068.1	72251	0.135219		3	1	2	1	1	2	1	3	2	1	2	1	1	1	1	1	1	2	1	1	1	1	2	2	1	2	3	2	2	2	2	2	2	1	1	1	2	1	1	1	1
CP075068.1	72501	0.135219		3	1	2	1	1	2	1	3	2	1	2	1	1	1	1	1	1	2	1	1	1	1	2	2	1	2	3	2	2	2	2	2	2	1	1	1	2	1	1	1	1
CP075068.1	72751	0.130974		3	1	2	1	1	2	1	3	1	1	2	1	1	1	1	1	1	2	1	1	1	1	2	2	1	2	3	2	2	2	2	2	2	1	1	1	2	1	1	1	1
CP075068.1	73001	0.130974		3	1	2	1	1	2	1	3	1	1	2	1	1	1	1	1	1	2	1	1	1	1	2	2	1	2	3	2	2	2	2	2	2	1	1	1	2	1	1	1	1
CP075068.1	73251	0.130974		3	1	2	1	1	2	1	3	1	1	2	1	1	1	1	1	1	2	1	1	1	1	2	2	1	2	3	2	2	2	2	2	2	1	1	1	2	1	1	1	1
CP075068.1	73501	0.128356		3	1	2	1	1	2	1	3	1	1	2	1	1	1	1	1	1	2	1	1	1	1	2	2	1	2	3	2	1	2	2	2	2	1	1	1	2	1	1	1	1
CP075068.1	73751	0.128356		3	1	2	1	1	2	1	3	1	1	2	1	1	1	1	1	1	2	1	1	1	1	2	2	1	2	3	2	1	2	2	2	2	1	1	1	2	1	1	1	1
CP075068.1	74001	0.128356		3	1	2	1	1	2	1	3	1	1	2	1	1	1	1	1	1	2	1	1	1	1	2	2	1	2	3	2	1	2	2	2	2	1	1	1	2	1	1	1	1
CP075068.1	74251	0.128356		3	1	2	1	1	2	1	3	1	1	2	1	1	1	1	1	1	2	1	1	1	1	2	2	1	2	3	2	1	2	2	2	2	1	1	1	2	1	1	1	1
CP075068.1	74501	0.128356		3	1	2	1	1	2	1	3	1	1	2	1	1	1	1	1	1	2	1	1	1	1	2	2	1	2	3	2	1	2	2	2	2	1	1	1	2	1	1	1	1
CP075068.1	74751	0.128356		3	1	2	1	1	2	1	3	1	1	2	1	1	1	1	1	1	2	1	1	1	1	2	2	1	2	3	2	1	2	2	2	2	1	1	1	2	1	1	1	1
CP075068.1	75001	0.128356		3	1	2	1	1	2	1	3	1	1	2	1	1	1	1	1	1	2	1	1	1	1	2	2	1	2	3	2	1	2	2	2	2	1	1	1	2	1	1	1	1
CP075068.1	75251	0.120396		3	1	2	1	1	2	1	3	1	1	2	1	1	1	1	1	3	2	1	1	1	1	2	2	1	2	3	2	1	2	2	2	2	1	1	1	2	1	1	1	1
CP075068.1	75501	0.120396		3	1	2	1	1	2	1	3	1	1	2	1	1	1	1	1	3	2	1	1	1	1	2	2	1	2	3	2	1	2	2	2	2	1	1	1	2	1	1	1	1
CP075068.1	75751	0.128356		3	1	2	1	1	2	1	3	1	1	2	1	1	1	1	1	1	2	1	1	1	1	2	2	1	2	3	2	1	2	2	2	2	1	1	1	2	1	1	1	1
CP075068.1	76001	0.128356		3	1	2	1	1	2	1	3	1	1	2	1	1	1	1	1	1	2	1	1	1	1	2	2	1	2	3	2	1	2	2	2	2	1	1	1	2	1	1	1	1
CP075068.1	76251	0.128356		3	1	2	1	1	2	1	3	1	1	2	1	1	1	1	1	1	2	1	1	1	1	2	2	1	2	3	2	1	2	2	2	2	1	1	1	2	1	1	1	1
CP075068.1	76501	0.146348		3	1	2	1	1	2	1	3	1	1	2	1	1	1	1	1	1	2	1	1	1	1	2	2	1	2	1	2	1	2	2	2	2	1	1	1	2	1	1	1	1
CP075068.1	76751	0.110876		3	1	2	1	1	2	1	3	1	1	2	1	1	1	1	1	1	2	1	1	1	1	2	2	1	2	1	2	1	2	2	2	2	1	1	1	2	1	1	2	1
CP075068.1	77001	0.144978		1	1	2	1	1	2	1	3	1	1	2	1	1	1	1	1	1	2	1	1	1	1	2	2	1	2	1	2	1	2	2	2	2	1	1	1	2	1	1	2	1
CP075068.1	77251	0.10727		1	3	2	1	1	2	1	3	1	1	2	1	1	1	1	2	1	2	1	1	1	1	2	2	1	2	1	2	1	2	2	2	2	1	1	1	2	1	1	2	1
CP075068.1	77501	0.0827029		1	3	2	1	1	2	1	3	1	1	2	1	1	1	1	2	1	2	1	1	1	1	2	2	1	2	1	2	1	2	1	2	2	1	1	1	1	1	1	2	1
CP075068.1	77751	0.0929442		1	1	2	1	1	1	1	3	1	1	2	1	1	1	1	2	1	2	1	1	1	1	2	2	1	2	1	2	1	2	1	2	2	1	1	1	1	1	1	2	1
CP075068.1	78001	0.155715		1	1	1	1	1	1	1	1	1	1	1	1	1	1	1	2	1	2	1	1	1	1	2	2	1	2	1	2	1	2	1	2	2	1	1	1	1	1	1	2	1
CP075068.1	78251	0.0556304		1	1	1	1	1	1	1	1	1	1	1	1	1	1	1	2	1	2	1	1	1	1	2	2	1	2	1	2	1	2	1	1	2	1	1	1	1	1	1	2	1
CP075068.1	78501	0.0556304		1	1	1	1	1	1	1	1	1	1	1	1	1	1	1	2	1	2	1	1	1	1	2	2	1	2	1	2	1	2	1	1	2	1	1	1	1	1	1	2	1
CP075068.1	78751	0.0556304		1	1	1	1	1	1	1	1	1	1	1	1	1	1	1	2	1	2	1	1	1	1	2	2	1	2	1	2	1	2	1	1	2	1	1	1	1	1	1	2	1
CP075068.1	79001	0.0556304		1	1	1	1	1	1	1	1	1	1	1	1	1	1	1	2	1	2	1	1	1	1	2	2	1	2	1	2	1	2	1	1	2	1	1	1	1	1	1	2	1
CP075068.1	79251	0.0556304		1	1	1	1	1	1	1	1	1	1	1	1	1	1	1	2	1	2	1	1	1	1	2	2	1	2	1	2	1	2	1	1	2	1	1	1	1	1	1	2	1
CP075068.1	79501	0.0556304		1	1	1	1	1	1	1	1	1	1	1	1	1	1	1	2	1	2	1	1	1	1	2	2	1	2	1	2	1	2	1	1	2	1	1	1	1	1	1	2	1
CP075068.1	79751	0.0556304		1	1	1	1	1	1	1	1	1	1	1	1	1	1	1	2	1	2	1	1	1	1	2	2	1	2	1	2	1	2	1	1	2	1	1	1	1	1	1	2	1
CP075068.1	80001	0.0556304		1	1	1	1	1	1	1	1	1	1	1	1	1	1	1	2	1	2	1	1	1	1	2	2	1	2	1	2	1	2	1	1	2	1	1	1	1	1	1	2	1
CP075068.1	80251	0.0556304		1	1	1	1	1	1	1	1	1	1	1	1	1	1	1	2	1	2	1	1	1	1	2	2	1	2	1	2	1	2	1	1	2	1	1	1	1	1	1	2	1
CP075068.1	80501	0.0556304		1	1	1	1	1	1	1	1	1	1	1	1	1	1	1	2	1	2	1	1	1	1	2	2	1	2	1	2	1	2	1	1	2	1	1	1	1	1	1	2	1
CP075068.1	80751	0.0556304		1	1	1	1	1	1	1	1	1	1	1	1	1	1	1	2	1	2	1	1	1	1	2	2	1	2	1	2	1	2	1	1	2	1	1	1	1	1	1	2	1
CP075068.1	81001	0.127987		1	1	1	1	1	1	1	3	1	1	2	1	1	1	1	2	1	2	1	1	3	3	2	2	2	2	1	2	1	2	2	3	2	1	1	1	2	1	2	2	1
CP075068.1	81251	0.127987		1	1	1	1	1	1	1	3	1	1	2	1	1	1	1	2	1	2	1	1	3	3	2	2	2	2	1	2	1	2	2	3	2	1	1	1	2	1	2	2	1
CP075068.1	81501	0.127987		1	1	1	1	1	1	1	3	1	1	2	1	1	1	1	2	1	2	1	1	3	3	2	2	2	2	1	2	1	2	2	3	2	1	1	1	2	1	2	2	1
CP075068.1	81751	0.128001		1	1	1	1	1	1	1	3	1	1	2	1	1	1	1	2	1	2	1	1	3	3	2	2	2	2	1	2	1	2	2	3	2	4	1	1	2	1	2	2	3
CP075068.1	82001	0.052116		1	3	1	1	1	3	1	3	1	3	2	1	1	1	1	2	1	2	1	1	3	3	2	2	2	2	1	2	1	2	2	3	2	4	1	1	2	1	2	2	3
CP075068.1	82251	0.0364538		1	3	1	1	1	3	3	3	1	3	2	1	1	1	1	2	1	2	1	1	3	3	2	2	2	2	1	2	1	2	2	3	2	4	1	1	2	1	2	2	3
CP075068.1	82501	0.0364538		1	3	1	1	1	3	3	3	1	3	2	1	1	1	1	2	1	2	1	1	3	3	2	2	2	2	1	2	1	2	2	3	2	4	1	1	2	1	2	2	3
CP075068.1	82751	0.0364538		1	3	1	1	1	3	3	3	1	3	2	1	1	1	1	2	1	2	1	1	3	3	2	2	2	2	1	2	1	2	2	3	2	4	1	1	2	1	2	2	3
CP075068.1	83001	0.0364538		1	3	1	1	1	3	3	3	1	3	2	1	1	1	1	2	1	2	1	1	3	3	2	2	2	2	1	2	1	2	2	3	2	4	1	1	2	1	2	2	3
CP075068.1	83251	0.0364538		1	3	1	1	1	3	3	3	1	3	2	1	1	1	1	2	1	2	1	1	3	3	2	2	2	2	1	2	1	2	2	3	2	4	1	1	2	1	2	2	3
CP075068.1	83501	0.0364538		1	3	1	1	1	3	3	3	1	3	2	1	1	1	1	2	1	2	1	1	3	3	2	2	2	2	1	2	1	2	2	3	2	4	1	1	2	1	2	2	3
CP075068.1	83751	0.0364538		1	3	1	1	1	3	3	3	1	3	2	1	1	1	1	2	1	2	1	1	3	3	2	2	2	2	1	2	1	2	2	3	2	4	1	1	2	1	2	2	3
CP075068.1	84001	0.0291742		1	3	1	1	1	3	3	3	1	3	2	1	1	1	1	2	1	2	1	1	3	3	2	2	2	2	1	2	1	2	2	3	2	4	1	1	1	1	2	2	3
CP075068.1	84251	0.0410859		1	1	1	1	1	3	3	3	1	3	2	1	1	1	1	2	1	2	1	1	3	3	2	2	2	2	1	2	1	2	2	3	2	4	1	1	1	1	2	2	3
CP075068.1	84501	0.0870453		1	1	1	1	1	3	1	1	1	1	2	1	1	1	1	2	1	2	1	1	3	3	2	2	2	2	1	2	1	2	2	3	2	4	1	1	1	1	2	2	1
CP075068.1	84751	0.262634		1	1	1	1	1	1	1	1	1	1	1	1	1	1	1	2	1	2	1	1	1	1	2	2	1	2	1	2	1	2	2	2	2	1	1	1	1	1	2	2	1
CP075068.1	85001	0.262634		1	1	1	1	1	1	1	1	1	1	1	1	1	1	1	2	1	2	1	1	1	1	2	2	1	2	1	2	1	2	2	2	2	1	1	1	1	1	2	2	1
CP075068.1	85251	0.262634		1	1	1	1	1	1	1	1	1	1	1	1	1	1	1	2	1	2	1	1	1	1	2	2	1	2	1	2	1	2	2	2	2	1	1	1	1	1	2	2	1
CP075068.1	85501	0.262634		1	1	1	1	1	1	1	1	1	1	1	1	1	1	1	2	1	2	1	1	1	1	2	2	1	2	1	2	1	2	2	2	2	1	1	1	1	1	2	2	1
CP075068.1	85751	0.262634		1	1	1	1	1	1	1	1	1	1	1	1	1	1	1	2	1	2	1	1	1	1	2	2	1	2	1	2	1	2	2	2	2	1	1	1	1	1	2	2	1
CP075068.1	86001	0.262634		1	1	1	1	1	1	1	1	1	1	1	1	1	1	1	2	1	2	1	1	1	1	2	2	1	2	1	2	1	2	2	2	2	1	1	1	1	1	2	2	1
CP075068.1	86251	0.262634		1	1	1	1	1	1	1	1	1	1	1	1	1	1	1	2	1	2	1	1	1	1	2	2	1	2	1	2	1	2	2	2	2	1	1	1	1	1	2	2	1
CP075068.1	86501	0.262634		1	1	1	1	1	1	1	1	1	1	1	1	1	1	1	2	1	2	1	1	1	1	2	2	1	2	1	2	1	2	2	2	2	1	1	1	1	1	2	2	1
CP075068.1	86751	0.262634		1	1	1	1	1	1	1	1	1	1	1	1	1	1	1	2	1	2	1	1	1	1	2	2	1	2	1	2	1	2	2	2	2	1	1	1	1	1	2	2	1
CP075068.1	87001	0.0823576		1	3	1	1	1	1	1	1	3	1	1	1	1	3	1	2	1	2	1	1	1	1	2	2	3	2	1	2	1	2	2	2	2	1	1	1	1	1	2	2	1
CP075068.1	87251	0.0823576		1	3	1	1	1	1	1	1	3	1	1	1	1	3	1	2	1	2	1	1	1	1	2	2	3	2	1	2	1	2	2	2	2	1	1	1	1	1	2	2	1
CP075068.1	87501	0.239915		1	0	1	1	1	1	1	1	1	1	1	1	1	1	1	2	1	2	1	1	1	1	2	2	1	2	1	2	1	2	2	2	2	1	1	1	1	1	2	2	1
CP075068.1	87751	0.239915		1	0	1	1	1	1	1	1	1	1	1	1	1	1	1	2	1	2	1	1	1	1	2	2	1	2	1	2	1	2	2	2	2	1	1	1	1	1	2	2	1
CP075068.1	88001	0.511281		1	0	1	1	1	1	1	1	1	1	1	1	1	1	1	0	1	1	1	1	1	1	0	1	1	1	1	2	1	2	2	2	2	1	1	1	1	1	1	1	1
CP075068.1	88251	0.338829		1	0	1	1	1	1	1	1	1	1	1	1	1	1	1	0	1	1	1	1	1	1	0	1	1	1	1	2	1	2	2	2	1	1	1	1	1	1	1	1	1
CP075068.1	88501	0.338829		1	0	1	1	1	1	1	1	1	1	1	1	1	1	1	0	1	1	1	1	1	1	0	1	1	1	1	2	1	2	2	2	1	1	1	1	1	1	1	1	1
CP075068.1	88751	0.338829		1	0	1	1	1	1	1	1	1	1	1	1	1	1	1	0	1	1	1	1	1	1	0	1	1	1	1	2	1	2	2	2	1	1	1	1	1	1	1	1	1
CP075068.1	89001	0.338829		1	0	1	1	1	1	1	1	1	1	1	1	1	1	1	0	1	1	1	1	1	1	0	1	1	1	1	2	1	2	2	2	1	1	1	1	1	1	1	1	1
CP075068.1	89251	0.338829		1	0	1	1	1	1	1	1	1	1	1	1	1	1	1	0	1	1	1	1	1	1	0	1	1	1	1	2	1	2	2	2	1	1	1	1	1	1	1	1	1
CP075068.1	89501	0.338829		1	0	1	1	1	1	1	1	1	1	1	1	1	1	1	0	1	1	1	1	1	1	0	1	1	1	1	2	1	2	2	2	1	1	1	1	1	1	1	1	1
CP075068.1	89751	0.338829		1	0	1	1	1	1	1	1	1	1	1	1	1	1	1	0	1	1	1	1	1	1	0	1	1	1	1	2	1	2	2	2	1	1	1	1	1	1	1	1	1
CP075068.1	90001	0.338829		1	0	1	1	1	1	1	1	1	1	1	1	1	1	1	0	1	1	1	1	1	1	0	1	1	1	1	2	1	2	2	2	1	1	1	1	1	1	1	1	1
CP075068.1	90251	0.338829		1	0	1	1	1	1	1	1	1	1	1	1	1	1	1	0	1	1	1	1	1	1	0	1	1	1	1	2	1	2	2	2	1	1	1	1	1	1	1	1	1
CP075068.1	90501	0.338829		1	0	1	1	1	1	1	1	1	1	1	1	1	1	1	0	1	1	1	1	1	1	0	1	1	1	1	2	1	2	2	2	1	1	1	1	1	1	1	1	1
CP075068.1	90751	0.353804		1	0	1	1	1	1	1	1	1	1	1	1	1	1	1	1	1	1	1	1	1	1	1	1	1	1	1	2	1	2	2	2	1	1	1	1	1	1	1	2	1
CP075068.1	91001	0.353804		1	0	1	1	1	1	1	1	1	1	1	1	1	1	1	1	1	1	1	1	1	1	1	1	1	1	1	2	1	2	2	2	1	1	1	1	1	1	1	2	1
CP075068.1	91251	0.353804		1	0	1	1	1	1	1	1	1	1	1	1	1	1	1	1	1	1	1	1	1	1	1	1	1	1	1	2	1	2	2	2	1	1	1	1	1	1	1	2	1
CP075068.1	91501	0.353804		1	0	1	1	1	1	1	1	1	1	1	1	1	1	1	1	1	1	1	1	1	1	1	1	1	1	1	2	1	2	2	2	1	1	1	1	1	1	1	2	1
CP075068.1	91751	0.319191		1	2	1	1	1	1	1	1	1	1	1	1	1	1	1	1	1	1	1	1	1	1	1	1	1	1	1	2	1	2	2	2	1	1	1	1	1	1	1	2	1
CP075068.1	92001	0.319191		1	2	1	1	1	1	1	1	1	1	1	1	1	1	1	1	1	1	1	1	1	1	1	1	1	1	1	2	1	2	2	2	1	1	1	1	1	1	1	2	1
CP075068.1	92251	0.319191		1	2	1	1	1	1	1	1	1	1	1	1	1	1	1	1	1	1	1	1	1	1	1	1	1	1	1	2	1	2	2	2	1	1	1	1	1	1	1	2	1
CP075068.1	92501	0.319191		1	2	1	1	1	1	1	1	1	1	1	1	1	1	1	1	1	1	1	1	1	1	1	1	1	1	1	2	1	2	2	2	1	1	1	1	1	1	1	2	1
CP075068.1	92751	0.319191		1	2	1	1	1	1	1	1	1	1	1	1	1	1	1	1	1	1	1	1	1	1	1	1	1	1	1	2	1	2	2	2	1	1	1	1	1	1	1	2	1
CP075068.1	93001	0.319191		1	2	1	1	1	1	1	1	1	1	1	1	1	1	1	1	1	1	1	1	1	1	1	1	1	1	1	2	1	2	2	2	1	1	1	1	1	1	1	2	1
CP075068.1	93251	0.319191		1	2	1	1	1	1	1	1	1	1	1	1	1	1	1	1	1	1	1	1	1	1	1	1	1	1	1	2	1	2	2	2	1	1	1	1	1	1	1	2	1
CP075068.1	93501	0.319191		1	2	1	1	1	1	1	1	1	1	1	1	1	1	1	1	1	1	1	1	1	1	1	1	1	1	1	2	1	2	2	2	1	1	1	1	1	1	1	2	1
CP075068.1	93751	0.319191		1	2	1	1	1	1	1	1	1	1	1	1	1	1	1	1	1	1	1	1	1	1	1	1	1	1	1	2	1	2	2	2	1	1	1	1	1	1	1	2	1
CP075068.1	94001	0.278264		1	2	1	1	1	1	1	1	1	1	1	1	1	1	1	1	1	1	1	1	1	1	1	1	1	1	1	2	1	2	2	2	1	1	0	1	1	1	1	2	1
CP075068.1	94251	0.455222		1	1	1	1	1	1	1	1	1	1	1	1	1	1	1	1	1	1	1	1	1	1	1	1	1	1	1	2	1	2	2	2	1	1	0	0	1	1	1	1	1
CP075068.1	94501	0.455222		1	1	1	1	1	1	1	1	1	1	1	1	1	1	1	1	1	1	1	1	1	1	1	1	1	1	1	2	1	2	2	2	1	1	0	0	1	1	1	1	1
CP075068.1	94751	0.455222		1	1	1	1	1	1	1	1	1	1	1	1	1	1	1	1	1	1	1	1	1	1	1	1	1	1	1	2	1	2	2	2	1	1	0	0	1	1	1	1	1
CP075068.1	95001	0.455222		1	1	1	1	1	1	1	1	1	1	1	1	1	1	1	1	1	1	1	1	1	1	1	1	1	1	1	2	1	2	2	2	1	1	0	0	1	1	1	1	1
CP075068.1	95251	0.455222		1	1	1	1	1	1	1	1	1	1	1	1	1	1	1	1	1	1	1	1	1	1	1	1	1	1	1	2	1	2	2	2	1	1	0	0	1	1	1	1	1
CP075068.1	95501	0.455222		1	1	1	1	1	1	1	1	1	1	1	1	1	1	1	1	1	1	1	1	1	1	1	1	1	1	1	2	1	2	2	2	1	1	0	0	1	1	1	1	1
CP075068.1	95751	0.455222		1	1	1	1	1	1	1	1	1	1	1	1	1	1	1	1	1	1	1	1	1	1	1	1	1	1	1	2	1	2	2	2	1	1	0	0	1	1	1	1	1
CP075068.1	96001	0.455222		1	1	1	1	1	1	1	1	1	1	1	1	1	1	1	1	1	1	1	1	1	1	1	1	1	1	1	2	1	2	2	2	1	1	0	0	1	1	1	1	1
CP075068.1	96251	0.455222		1	1	1	1	1	1	1	1	1	1	1	1	1	1	1	1	1	1	1	1	1	1	1	1	1	1	1	2	1	2	2	2	1	1	0	0	1	1	1	1	1
CP075068.1	96501	0.455222		1	1	1	1	1	1	1	1	1	1	1	1	1	1	1	1	1	1	1	1	1	1	1	1	1	1	1	2	1	2	2	2	1	1	0	0	1	1	1	1	1
CP075068.1	96751	0.455222		1	1	1	1	1	1	1	1	1	1	1	1	1	1	1	1	1	1	1	1	1	1	1	1	1	1	1	2	1	2	2	2	1	1	0	0	1	1	1	1	1
CP075068.1	97001	0.455222		1	1	1	1	1	1	1	1	1	1	1	1	1	1	1	1	1	1	1	1	1	1	1	1	1	1	1	2	1	2	2	2	1	1	0	0	1	1	1	1	1
CP075068.1	97251	0.455222		1	1	1	1	1	1	1	1	1	1	1	1	1	1	1	1	1	1	1	1	1	1	1	1	1	1	1	2	1	2	2	2	1	1	0	0	1	1	1	1	1
CP075068.1	97501	0.455222		1	1	1	1	1	1	1	1	1	1	1	1	1	1	1	1	1	1	1	1	1	1	1	1	1	1	1	2	1	2	2	2	1	1	0	0	1	1	1	1	1
CP075068.1	97751	0.455222		1	1	1	1	1	1	1	1	1	1	1	1	1	1	1	1	1	1	1	1	1	1	1	1	1	1	1	2	1	2	2	2	1	1	0	0	1	1	1	1	1
CP075068.1	98001	0.455222		1	1	1	1	1	1	1	1	1	1	1	1	1	1	1	1	1	1	1	1	1	1	1	1	1	1	1	2	1	2	2	2	1	1	0	0	1	1	1	1	1
CP075068.1	98251	0.455222		1	1	1	1	1	1	1	1	1	1	1	1	1	1	1	1	1	1	1	1	1	1	1	1	1	1	1	2	1	2	2	2	1	1	0	0	1	1	1	1	1
CP075068.1	98501	0.455222		1	1	1	1	1	1	1	1	1	1	1	1	1	1	1	1	1	1	1	1	1	1	1	1	1	1	1	2	1	2	2	2	1	1	0	0	1	1	1	1	1
CP075068.1	98751	0.455222		1	1	1	1	1	1	1	1	1	1	1	1	1	1	1	1	1	1	1	1	1	1	1	1	1	1	1	2	1	2	2	2	1	1	0	0	1	1	1	1	1
CP075068.1	99001	0.455222		1	1	1	1	1	1	1	1	1	1	1	1	1	1	1	1	1	1	1	1	1	1	1	1	1	1	1	2	1	2	2	2	1	1	0	0	1	1	1	1	1
CP075068.1	99251	0.455222		1	1	1	1	1	1	1	1	1	1	1	1	1	1	1	1	1	1	1	1	1	1	1	1	1	1	1	2	1	2	2	2	1	1	0	0	1	1	1	1	1
CP075068.1	99501	0.455222		1	1	1	1	1	1	1	1	1	1	1	1	1	1	1	1	1	1	1	1	1	1	1	1	1	1	1	2	1	2	2	2	1	1	0	0	1	1	1	1	1
CP075068.1	99751	0.455222		1	1	1	1	1	1	1	1	1	1	1	1	1	1	1	1	1	1	1	1	1	1	1	1	1	1	1	2	1	2	2	2	1	1	0	0	1	1	1	1	1
CP075068.1	100001	0.455222		1	1	1	1	1	1	1	1	1	1	1	1	1	1	1	1	1	1	1	1	1	1	1	1	1	1	1	2	1	2	2	2	1	1	0	0	1	1	1	1	1
CP075068.1	100251	0.455222		1	1	1	1	1	1	1	1	1	1	1	1	1	1	1	1	1	1	1	1	1	1	1	1	1	1	1	2	1	2	2	2	1	1	0	0	1	1	1	1	1
CP075068.1	100501	0.455222		1	1	1	1	1	1	1	1	1	1	1	1	1	1	1	1	1	1	1	1	1	1	1	1	1	1	1	2	1	2	2	2	1	1	0	0	1	1	1	1	1
CP075068.1	100751	0.455222		1	1	1	1	1	1	1	1	1	1	1	1	1	1	1	1	1	1	1	1	1	1	1	1	1	1	1	2	1	2	2	2	1	1	0	0	1	1	1	1	1
CP075068.1	101001	0.485276		1	1	1	1	1	1	1	1	1	1	1	1	1	1	1	1	1	1	1	1	1	1	1	1	1	1	1	2	1	2	2	2	1	0	0	0	1	1	1	1	1
CP075068.1	101251	0.59997		1	1	1	1	1	1	1	1	1	1	1	1	1	1	1	1	1	1	1	1	1	1	1	1	1	1	1	2	1	2	2	2	1	0	0	0	1	0	1	1	0
CP075068.1	101501	0.59997		1	1	1	1	1	1	1	1	1	1	1	1	1	1	1	1	1	1	1	1	1	1	1	1	1	1	1	2	1	2	2	2	1	0	0	0	1	0	1	1	0
CP075068.1	101751	0.59997		1	1	1	1	1	1	1	1	1	1	1	1	1	1	1	1	1	1	1	1	1	1	1	1	1	1	1	2	1	2	2	2	1	0	0	0	1	0	1	1	0
CP075068.1	102001	0.59997		1	1	1	1	1	1	1	1	1	1	1	1	1	1	1	1	1	1	1	1	1	1	1	1	1	1	1	2	1	2	2	2	1	0	0	0	1	0	1	1	0
CP075068.1	102251	0.59997		1	1	1	1	1	1	1	1	1	1	1	1	1	1	1	1	1	1	1	1	1	1	1	1	1	1	1	2	1	2	2	2	1	0	0	0	1	0	1	1	0
CP075068.1	102501	0.59997		1	1	1	1	1	1	1	1	1	1	1	1	1	1	1	1	1	1	1	1	1	1	1	1	1	1	1	2	1	2	2	2	1	0	0	0	1	0	1	1	0
CP075068.1	102751	0.59997		1	1	1	1	1	1	1	1	1	1	1	1	1	1	1	1	1	1	1	1	1	1	1	1	1	1	1	2	1	2	2	2	1	0	0	0	1	0	1	1	0
CP075068.1	103001	0.67528		1	1	1	1	1	1	1	1	1	1	1	1	1	1	1	1	1	1	1	1	1	1	1	1	1	1	1	2	1	2	2	2	1	0	0	0	1	0	1	0	0
CP075068.1	103251	0.67528		1	1	1	1	1	1	1	1	1	1	1	1	1	1	1	1	1	1	1	1	1	1	1	1	1	1	1	2	1	2	2	2	1	0	0	0	1	0	1	0	0
CP075068.1	103501	0.67528		1	1	1	1	1	1	1	1	1	1	1	1	1	1	1	1	1	1	1	1	1	1	1	1	1	1	1	2	1	2	2	2	1	0	0	0	1	0	1	0	0
CP075068.1	103751	0.67528		1	1	1	1	1	1	1	1	1	1	1	1	1	1	1	1	1	1	1	1	1	1	1	1	1	1	1	2	1	2	2	2	1	0	0	0	1	0	1	0	0
CP075068.1	104001	0.67528		1	1	1	1	1	1	1	1	1	1	1	1	1	1	1	1	1	1	1	1	1	1	1	1	1	1	1	2	1	2	2	2	1	0	0	0	1	0	1	0	0
CP075068.1	104251	0.67528		1	1	1	1	1	1	1	1	1	1	1	1	1	1	1	1	1	1	1	1	1	1	1	1	1	1	1	2	1	2	2	2	1	0	0	0	1	0	1	0	0
CP075068.1	104501	0.67528		1	1	1	1	1	1	1	1	1	1	1	1	1	1	1	1	1	1	1	1	1	1	1	1	1	1	1	2	1	2	2	2	1	0	0	0	1	0	1	0	0
CP075068.1	104751	0.67528		1	1	1	1	1	1	1	1	1	1	1	1	1	1	1	1	1	1	1	1	1	1	1	1	1	1	1	2	1	2	2	2	1	0	0	0	1	0	1	0	0
CP075068.1	105001	0.67528		1	1	1	1	1	1	1	1	1	1	1	1	1	1	1	1	1	1	1	1	1	1	1	1	1	1	1	2	1	2	2	2	1	0	0	0	1	0	1	0	0
CP075068.1	105251	0.67528		1	1	1	1	1	1	1	1	1	1	1	1	1	1	1	1	1	1	1	1	1	1	1	1	1	1	1	2	1	2	2	2	1	0	0	0	1	0	1	0	0
CP075068.1	105501	0.67528		1	1	1	1	1	1	1	1	1	1	1	1	1	1	1	1	1	1	1	1	1	1	1	1	1	1	1	2	1	2	2	2	1	0	0	0	1	0	1	0	0
CP075068.1	105751	0.67528		1	1	1	1	1	1	1	1	1	1	1	1	1	1	1	1	1	1	1	1	1	1	1	1	1	1	1	2	1	2	2	2	1	0	0	0	1	0	1	0	0
CP075068.1	106001	0.67528		1	1	1	1	1	1	1	1	1	1	1	1	1	1	1	1	1	1	1	1	1	1	1	1	1	1	1	2	1	2	2	2	1	0	0	0	1	0	1	0	0
CP075068.1	106251	0.67528		1	1	1	1	1	1	1	1	1	1	1	1	1	1	1	1	1	1	1	1	1	1	1	1	1	1	1	2	1	2	2	2	1	0	0	0	1	0	1	0	0
CP075068.1	106501	0.605769		1	1	1	1	1	1	1	1	1	1	1	1	1	1	1	1	0	1	1	1	1	1	1	1	1	1	1	2	1	2	2	2	1	0	0	0	1	0	1	0	0
CP075068.1	106751	0.605769		1	1	1	1	1	1	1	1	1	1	1	1	1	1	1	1	0	1	1	1	1	1	1	1	1	1	1	2	1	2	2	2	1	0	0	0	1	0	1	0	0
CP075068.1	107001	0.605769		1	1	1	1	1	1	1	1	1	1	1	1	1	1	1	1	0	1	1	1	1	1	1	1	1	1	1	2	1	2	2	2	1	0	0	0	1	0	1	0	0
CP075068.1	107251	0.605769		1	1	1	1	1	1	1	1	1	1	1	1	1	1	1	1	0	1	1	1	1	1	1	1	1	1	1	2	1	2	2	2	1	0	0	0	1	0	1	0	0
CP075068.1	107501	0.605769		1	1	1	1	1	1	1	1	1	1	1	1	1	1	1	1	0	1	1	1	1	1	1	1	1	1	1	2	1	2	2	2	1	0	0	0	1	0	1	0	0
CP075068.1	107751	0.605769		1	1	1	1	1	1	1	1	1	1	1	1	1	1	1	1	0	1	1	1	1	1	1	1	1	1	1	2	1	2	2	2	1	0	0	0	1	0	1	0	0
CP075068.1	108001	0.605769		1	1	1	1	1	1	1	1	1	1	1	1	1	1	1	1	0	1	1	1	1	1	1	1	1	1	1	2	1	2	2	2	1	0	0	0	1	0	1	0	0
CP075068.1	108251	0.605769		1	1	1	1	1	1	1	1	1	1	1	1	1	1	1	1	0	1	1	1	1	1	1	1	1	1	1	2	1	2	2	2	1	0	0	0	1	0	1	0	0
CP075068.1	108501	0.605769		1	1	1	1	1	1	1	1	1	1	1	1	1	1	1	1	0	1	1	1	1	1	1	1	1	1	1	2	1	2	2	2	1	0	0	0	1	0	1	0	0
CP075068.1	108751	0.605769		1	1	1	1	1	1	1	1	1	1	1	1	1	1	1	1	0	1	1	1	1	1	1	1	1	1	1	2	1	2	2	2	1	0	0	0	1	0	1	0	0
CP075068.1	109001	0.605769		1	1	1	1	1	1	1	1	1	1	1	1	1	1	1	1	0	1	1	1	1	1	1	1	1	1	1	2	1	2	2	2	1	0	0	0	1	0	1	0	0
CP075068.1	109251	0.605769		1	1	1	1	1	1	1	1	1	1	1	1	1	1	1	1	0	1	1	1	1	1	1	1	1	1	1	2	1	2	2	2	1	0	0	0	1	0	1	0	0
CP075068.1	109501	0.605769		1	1	1	1	1	1	1	1	1	1	1	1	1	1	1	1	0	1	1	1	1	1	1	1	1	1	1	2	1	2	2	2	1	0	0	0	1	0	1	0	0
CP075068.1	109751	0.605769		1	1	1	1	1	1	1	1	1	1	1	1	1	1	1	1	0	1	1	1	1	1	1	1	1	1	1	2	1	2	2	2	1	0	0	0	1	0	1	0	0
CP075068.1	110001	0.605769		1	1	1	1	1	1	1	1	1	1	1	1	1	1	1	1	0	1	1	1	1	1	1	1	1	1	1	2	1	2	2	2	1	0	0	0	1	0	1	0	0
CP075068.1	110251	0.605769		1	1	1	1	1	1	1	1	1	1	1	1	1	1	1	1	0	1	1	1	1	1	1	1	1	1	1	2	1	2	2	2	1	0	0	0	1	0	1	0	0
CP075068.1	110501	0.605769		1	1	1	1	1	1	1	1	1	1	1	1	1	1	1	1	0	1	1	1	1	1	1	1	1	1	1	2	1	2	2	2	1	0	0	0	1	0	1	0	0
CP075068.1	110751	0.550764		1	1	1	1	1	1	1	1	1	1	1	1	1	1	1	1	0	1	1	1	1	1	1	1	0	1	1	2	1	2	2	2	1	0	0	0	1	0	1	0	0
CP075068.1	111001	0.550764		1	1	1	1	1	1	1	1	1	1	1	1	1	1	1	1	0	1	1	1	1	1	1	1	0	1	1	2	1	2	2	2	1	0	0	0	1	0	1	0	0
CP075068.1	111251	0.550764		1	1	1	1	1	1	1	1	1	1	1	1	1	1	1	1	0	1	1	1	1	1	1	1	0	1	1	2	1	2	2	2	1	0	0	0	1	0	1	0	0
CP075068.1	111501			0	0	0	0	0	0	0	0	0	0	0	0	0	0	0	0	0	0	0	0	0	0	0	0	0	0	0	0	0	0	0	0	0	0	0	0	0	0	0	0	0
CP075068.1	111751			0	0	0	0	0	0	0	0	0	0	0	0	0	0	0	0	0	0	0	0	0	0	0	0	0	0	0	0	0	0	0	0	0	0	0	0	0	0	0	0	0
CP075068.1	112001			0	0	0	0	0	0	0	0	0	0	0	0	0	0	0	0	0	0	0	0	0	0	0	0	0	0	0	0	0	0	0	0	0	0	0	0	0	0	0	0	0
CP075068.1	112251			0	0	0	0	0	0	0	0	0	0	0	0	0	0	0	0	0	0	0	0	0	0	0	0	0	0	0	0	0	0	0	0	0	0	0	0	0	0	0	0	0
CP075068.1	112501			0	0	0	0	0	0	0	0	0	0	0	0	0	0	0	0	0	0	0	0	0	0	0	0	0	0	0	0	0	0	0	0	0	0	0	0	0	0	0	0	0
CP075068.1	112751			0	0	0	0	0	0	0	0	0	0	0	0	0	0	0	0	0	0	0	0	0	0	0	0	0	0	0	0	0	0	0	0	0	0	0	0	0	0	0	0	0
CP075068.1	113001			0	0	0	0	0	0	0	0	0	0	0	0	0	0	0	0	0	0	0	0	0	0	0	0	0	0	0	0	0	0	0	0	0	0	0	0	0	0	0	0	0
CP075068.1	113251			0	0	0	0	0	0	0	0	0	0	0	0	0	0	0	0	0	0	0	0	0	0	0	0	0	0	0	0	0	0	0	0	0	0	0	0	0	0	0	0	0
CP075068.1	113501			0	0	0	0	0	0	0	0	0	0	0	0	0	0	0	0	0	0	0	0	0	0	0	0	0	0	0	0	0	0	0	0	0	0	0	0	0	0	0	0	0
CP075068.1	113751			0	0	0	0	0	0	0	0	0	0	0	0	0	0	0	0	0	0	0	0	0	0	0	0	0	0	0	0	0	0	0	0	0	0	0	0	0	0	0	0	0
CP075068.1	114001			0	0	0	0	0	0	0	0	0	0	0	0	0	0	0	0	0	0	0	0	0	0	0	0	0	0	0	0	0	0	0	0	0	0	0	0	0	0	0	0	0
CP075068.1	114251			0	0	0	0	0	0	0	0	0	0	0	0	0	0	0	0	0	0	0	0	0	0	0	0	0	0	0	0	0	0	0	0	0	0	0	0	0	0	0	0	0
CP075068.1	114501			0	0	0	0	0	0	0	0	0	0	0	0	0	0	0	0	0	0	0	0	0	0	0	0	0	0	0	0	0	0	0	0	0	0	0	0	0	0	0	0	0
CP075068.1	114751			0	0	0	0	0	0	0	0	0	0	0	0	0	0	0	0	0	0	0	0	0	0	0	0	0	0	0	0	0	0	0	0	0	0	0	0	0	0	0	0	0
CP075068.1	115001			0	0	0	0	0	0	0	0	0	0	0	0	0	0	0	0	0	0	0	0	0	0	0	0	0	0	0	0	0	0	0	0	0	0	0	0	0	0	0	0	0
CP075068.1	115251			0	0	0	0	0	0	0	0	0	0	0	0	0	0	0	0	0	0	0	0	0	0	0	0	0	0	0	0	0	0	0	0	0	0	0	0	0	0	0	0	0
CP075068.1	115501			0	0	0	0	0	0	0	0	0	0	0	0	0	0	0	0	0	0	0	0	0	0	0	0	0	0	0	0	0	0	0	0	0	0	0	0	0	0	0	0	0
CP075068.1	115751			0	0	0	0	0	0	0	0	0	0	0	0	0	0	0	0	0	0	0	0	0	0	0	0	0	0	0	0	0	0	0	0	0	0	0	0	0	0	0	0	0
CP075068.1	116001			0	0	0	0	0	0	0	0	0	0	0	0	0	0	0	0	0	0	0	0	0	0	0	0	0	0	0	0	0	0	0	0	0	0	0	0	0	0	0	0	0
CP075068.1	116251			0	0	0	0	0	0	0	0	0	0	0	0	0	0	0	0	0	0	0	0	0	0	0	0	0	0	0	0	0	0	0	0	0	0	0	0	0	0	0	0	0
CP075068.1	116501			0	0	0	0	0	0	0	0	0	0	0	0	0	0	0	0	0	0	0	0	0	0	0	0	0	0	0	0	0	0	0	0	0	0	0	0	0	0	0	0	0
CP075068.1	116751			0	0	0	0	0	0	0	0	0	0	0	0	0	0	0	0	0	0	0	0	0	0	0	0	0	0	0	0	0	0	0	0	0	0	0	0	0	0	0	0	0
CP075068.1	117001			0	0	0	0	0	0	0	0	0	0	0	0	0	0	0	0	0	0	0	0	0	0	0	0	0	0	0	0	0	0	0	0	0	0	0	0	0	0	0	0	0
CP075068.1	117251	0.0326679		0	0	0	0	0	0	0	1	0	0	0	0	0	0	1	0	0	0	0	0	0	0	0	1	0	0	0	0	0	0	0	0	0	0	0	0	0	0	0	0	0
CP075068.1	117501	0.575268		1	1	1	1	1	1	1	1	1	1	1	1	1	1	1	1	0	1	1	1	1	1	1	1	1	1	1	1	1	1	1	1	1	0	0	0	1	0	1	0	0
CP075068.1	117751	0.575268		1	1	1	1	1	1	1	1	1	1	1	1	1	1	1	1	0	1	1	1	1	1	1	1	1	1	1	1	1	1	1	1	1	0	0	0	1	0	1	0	0
CP075068.1	118001	0.575268		1	1	1	1	1	1	1	1	1	1	1	1	1	1	1	1	0	1	1	1	1	1	1	1	1	1	1	1	1	1	1	1	1	0	0	0	1	0	1	0	0
CP075068.1	118251	0.575268		1	1	1	1	1	1	1	1	1	1	1	1	1	1	1	1	0	1	1	1	1	1	1	1	1	1	1	1	1	1	1	1	1	0	0	0	1	0	1	0	0
CP075068.1	118501	0.575268		1	1	1	1	1	1	1	1	1	1	1	1	1	1	1	1	0	1	1	1	1	1	1	1	1	1	1	1	1	1	1	1	1	0	0	0	1	0	1	0	0
CP075068.1	118751	0.575268		1	1	1	1	1	1	1	1	1	1	1	1	1	1	1	1	0	1	1	1	1	1	1	1	1	1	1	1	1	1	1	1	1	0	0	0	1	0	1	0	0
CP075068.1	119001	0.575268		1	1	1	1	1	1	1	1	1	1	1	1	1	1	1	1	0	1	1	1	1	1	1	1	1	1	1	1	1	1	1	1	1	0	0	0	1	0	1	0	0
CP075068.1	119251	0.575268		1	1	1	1	1	1	1	1	1	1	1	1	1	1	1	1	0	1	1	1	1	1	1	1	1	1	1	1	1	1	1	1	1	0	0	0	1	0	1	0	0
CP075068.1	119501	0.575268		1	1	1	1	1	1	1	1	1	1	1	1	1	1	1	1	0	1	1	1	1	1	1	1	1	1	1	1	1	1	1	1	1	0	0	0	1	0	1	0	0
CP075068.1	119751	0.575268		1	1	1	1	1	1	1	1	1	1	1	1	1	1	1	1	0	1	1	1	1	1	1	1	1	1	1	1	1	1	1	1	1	0	0	0	1	0	1	0	0
CP075068.1	120001	0.575268		1	1	1	1	1	1	1	1	1	1	1	1	1	1	1	1	0	1	1	1	1	1	1	1	1	1	1	1	1	1	1	1	1	0	0	0	1	0	1	0	0
CP075068.1	120251	0.575268		1	1	1	1	1	1	1	1	1	1	1	1	1	1	1	1	0	1	1	1	1	1	1	1	1	1	1	1	1	1	1	1	1	0	0	0	1	0	1	0	0
CP075068.1	120501	0.575268		1	1	1	1	1	1	1	1	1	1	1	1	1	1	1	1	0	1	1	1	1	1	1	1	1	1	1	1	1	1	1	1	1	0	0	0	1	0	1	0	0
CP075068.1	120751	0.575268		1	1	1	1	1	1	1	1	1	1	1	1	1	1	1	1	0	1	1	1	1	1	1	1	1	1	1	1	1	1	1	1	1	0	0	0	1	0	1	0	0
CP075068.1	121001	0.575268		1	1	1	1	1	1	1	1	1	1	1	1	1	1	1	1	0	1	1	1	1	1	1	1	1	1	1	1	1	1	1	1	1	0	0	0	1	0	1	0	0
CP075068.1	121251	0.575268		1	1	1	1	1	1	1	1	1	1	1	1	1	1	1	1	0	1	1	1	1	1	1	1	1	1	1	1	1	1	1	1	1	0	0	0	1	0	1	0	0
CP075068.1	121501	0.575268		1	1	1	1	1	1	1	1	1	1	1	1	1	1	1	1	0	1	1	1	1	1	1	1	1	1	1	1	1	1	1	1	1	0	0	0	1	0	1	0	0
CP075068.1	121751	0.575268		1	1	1	1	1	1	1	1	1	1	1	1	1	1	1	1	0	1	1	1	1	1	1	1	1	1	1	1	1	1	1	1	1	0	0	0	1	0	1	0	0
CP075068.1	122001	0.575268		1	1	1	1	1	1	1	1	1	1	1	1	1	1	1	1	0	1	1	1	1	1	1	1	1	1	1	1	1	1	1	1	1	0	0	0	1	0	1	0	0
CP075068.1	122251	0.575268		1	1	1	1	1	1	1	1	1	1	1	1	1	1	1	1	0	1	1	1	1	1	1	1	1	1	1	1	1	1	1	1	1	0	0	0	1	0	1	0	0
CP075068.1	122501	0.575268		1	1	1	1	1	1	1	1	1	1	1	1	1	1	1	1	0	1	1	1	1	1	1	1	1	1	1	1	1	1	1	1	1	0	0	0	1	0	1	0	0
CP075068.1	122751	0.575268		1	1	1	1	1	1	1	1	1	1	1	1	1	1	1	1	0	1	1	1	1	1	1	1	1	1	1	1	1	1	1	1	1	0	0	0	1	0	1	0	0
CP075068.1	123001	0.575268		1	1	1	1	1	1	1	1	1	1	1	1	1	1	1	1	0	1	1	1	1	1	1	1	1	1	1	1	1	1	1	1	1	0	0	0	1	0	1	0	0
CP075068.1	123251	0.575268		1	1	1	1	1	1	1	1	1	1	1	1	1	1	1	1	0	1	1	1	1	1	1	1	1	1	1	1	1	1	1	1	1	0	0	0	1	0	1	0	0
CP075068.1	123501	0.575268		1	1	1	1	1	1	1	1	1	1	1	1	1	1	1	1	0	1	1	1	1	1	1	1	1	1	1	1	1	1	1	1	1	0	0	0	1	0	1	0	0
CP075068.1	123751	0.575268		1	1	1	1	1	1	1	1	1	1	1	1	1	1	1	1	0	1	1	1	1	1	1	1	1	1	1	1	1	1	1	1	1	0	0	0	1	0	1	0	0
CP075068.1	124001	0.575268		1	1	1	1	1	1	1	1	1	1	1	1	1	1	1	1	0	1	1	1	1	1	1	1	1	1	1	1	1	1	1	1	1	0	0	0	1	0	1	0	0
CP075068.1	124251	0.575268		1	1	1	1	1	1	1	1	1	1	1	1	1	1	1	1	0	1	1	1	1	1	1	1	1	1	1	1	1	1	1	1	1	0	0	0	1	0	1	0	0
CP075068.1	124501	0.575268		1	1	1	1	1	1	1	1	1	1	1	1	1	1	1	1	0	1	1	1	1	1	1	1	1	1	1	1	1	1	1	1	1	0	0	0	1	0	1	0	0
CP075068.1	124751	0.575268		1	1	1	1	1	1	1	1	1	1	1	1	1	1	1	1	0	1	1	1	1	1	1	1	1	1	1	1	1	1	1	1	1	0	0	0	1	0	1	0	0
CP075068.1	125001	0.575268		1	1	1	1	1	1	1	1	1	1	1	1	1	1	1	1	0	1	1	1	1	1	1	1	1	1	1	1	1	1	1	1	1	0	0	0	1	0	1	0	0
CP075068.1	125251	0.575268		1	1	1	1	1	1	1	1	1	1	1	1	1	1	1	1	0	1	1	1	1	1	1	1	1	1	1	1	1	1	1	1	1	0	0	0	1	0	1	0	0
CP075068.1	125501	0.575268		1	1	1	1	1	1	1	1	1	1	1	1	1	1	1	1	0	1	1	1	1	1	1	1	1	1	1	1	1	1	1	1	1	0	0	0	1	0	1	0	0
CP075068.1	125751	0.575268		1	1	1	1	1	1	1	1	1	1	1	1	1	1	1	1	0	1	1	1	1	1	1	1	1	1	1	1	1	1	1	1	1	0	0	0	1	0	1	0	0
CP075068.1	126001	0.575268		1	1	1	1	1	1	1	1	1	1	1	1	1	1	1	1	0	1	1	1	1	1	1	1	1	1	1	1	1	1	1	1	1	0	0	0	1	0	1	0	0
CP075068.1	126251	0.575268		1	1	1	1	1	1	1	1	1	1	1	1	1	1	1	1	0	1	1	1	1	1	1	1	1	1	1	1	1	1	1	1	1	0	0	0	1	0	1	0	0
CP075068.1	126501	0.575268	D8B26_000005	1	1	1	1	1	1	1	1	1	1	1	1	1	1	1	1	0	1	1	1	1	1	1	1	1	1	1	1	1	1	1	1	1	0	0	0	1	0	1	0	0
CP075068.1	126751	0.320338		1	1	1	1	1	1	1	1	1	1	1	1	1	1	1	1	0	1	1	1	1	1	1	1	1	1	1	1	1	1	1	1	1	0	0	0	1	0	2	0	0
CP075068.1	127001	0.320338		1	1	1	1	1	1	1	1	1	1	1	1	1	1	1	1	0	1	1	1	1	1	1	1	1	1	1	1	1	1	1	1	1	0	0	0	1	0	2	0	0
CP075068.1	127251	0.320338		1	1	1	1	1	1	1	1	1	1	1	1	1	1	1	1	0	1	1	1	1	1	1	1	1	1	1	1	1	1	1	1	1	0	0	0	1	0	2	0	0
CP075068.1	127501	0.320338		1	1	1	1	1	1	1	1	1	1	1	1	1	1	1	1	0	1	1	1	1	1	1	1	1	1	1	1	1	1	1	1	1	0	0	0	1	0	2	0	0
CP075068.1	127751	0.320338		1	1	1	1	1	1	1	1	1	1	1	1	1	1	1	1	0	1	1	1	1	1	1	1	1	1	1	1	1	1	1	1	1	0	0	0	1	0	2	0	0
CP075068.1	128001	0.320338		1	1	1	1	1	1	1	1	1	1	1	1	1	1	1	1	0	1	1	1	1	1	1	1	1	1	1	1	1	1	1	1	1	0	0	0	1	0	2	0	0
CP075068.1	128251	0.357367		1	2	1	1	1	1	1	1	1	1	2	1	1	1	1	1	2	2	2	2	2	1	1	2	1	2	1	2	1	2	2	2	2	2	2	2	2	2	2	2	2
CP075068.1	128501	0.293103		1	2	1	1	1	1	1	1	1	1	2	1	1	2	1	1	2	2	2	2	2	1	1	2	2	2	1	2	1	2	2	2	2	2	2	2	2	2	2	2	2
CP075068.1	128751	0.293103		1	2	1	1	1	1	1	1	1	1	2	1	1	2	1	1	2	2	2	2	2	1	1	2	2	2	1	2	1	2	2	2	2	2	2	2	2	2	2	2	2
CP075068.1	129001	0.238727		1	2	1	1	1	1	1	1	1	1	2	1	1	2	1	2	2	2	2	2	2	1	2	2	2	2	1	2	1	2	2	2	2	2	2	2	2	2	2	2	2
CP075068.1	129251	0.101354		1	2	1	1	1	1	1	3	1	1	2	1	1	2	1	2	2	2	2	2	2	3	2	2	2	2	1	2	1	2	2	2	2	2	2	2	2	2	2	2	2
CP075068.1	129501	0.101354		1	2	1	1	1	1	1	3	1	1	2	1	1	2	1	2	2	2	2	2	2	3	2	2	2	2	1	2	1	2	2	2	2	2	2	2	2	2	2	2	2
CP075068.1	129751	0.101354		1	2	1	1	1	1	1	3	1	1	2	1	1	2	1	2	2	2	2	2	2	3	2	2	2	2	1	2	1	2	2	2	2	2	2	2	2	2	2	2	2
CP075068.1	130001	0.101354		1	2	1	1	1	1	1	3	1	1	2	1	1	2	1	2	2	2	2	2	2	3	2	2	2	2	1	2	1	2	2	2	2	2	2	2	2	2	2	2	2
CP075068.1	130251	0.101354		1	2	1	1	1	1	1	3	1	1	2	1	1	2	1	2	2	2	2	2	2	3	2	2	2	2	1	2	1	2	2	2	2	2	2	2	2	2	2	2	2
CP075068.1	130501	0.101354		1	2	1	1	1	1	1	3	1	1	2	1	1	2	1	2	2	2	2	2	2	3	2	2	2	2	1	2	1	2	2	2	2	2	2	2	2	2	2	2	2
CP075068.1	130751	0.101354		1	2	1	1	1	1	1	3	1	1	2	1	1	2	1	2	2	2	2	2	2	3	2	2	2	2	1	2	1	2	2	2	2	2	2	2	2	2	2	2	2
CP075068.1	131001	0.101354		1	2	1	1	1	1	1	3	1	1	2	1	1	2	1	2	2	2	2	2	2	3	2	2	2	2	1	2	1	2	2	2	2	2	2	2	2	2	2	2	2
CP075068.1	131251	0.101354		1	2	1	1	1	1	1	3	1	1	2	1	1	2	1	2	2	2	2	2	2	3	2	2	2	2	1	2	1	2	2	2	2	2	2	2	2	2	2	2	2
CP075068.1	131501	0.101354		1	2	1	1	1	1	1	3	1	1	2	1	1	2	1	2	2	2	2	2	2	3	2	2	2	2	1	2	1	2	2	2	2	2	2	2	2	2	2	2	2
CP075068.1	131751	0.101354		1	2	1	1	1	1	1	3	1	1	2	1	1	2	1	2	2	2	2	2	2	3	2	2	2	2	1	2	1	2	2	2	2	2	2	2	2	2	2	2	2
CP075068.1	132001	0.101354		1	2	1	1	1	1	1	3	1	1	2	1	1	2	1	2	2	2	2	2	2	3	2	2	2	2	1	2	1	2	2	2	2	2	2	2	2	2	2	2	2
CP075068.1	132251	0.156796		1	2	1	1	1	1	1	3	1	1	2	1	1	2	1	2	2	2	2	2	2	1	2	2	2	2	1	2	1	2	2	2	2	2	2	2	2	2	2	2	2
CP075068.1	132501	0.156796		1	2	1	1	1	1	1	3	1	1	2	1	1	2	1	2	2	2	2	2	2	1	2	2	2	2	1	2	1	2	2	2	2	2	2	2	2	2	2	2	2
CP075068.1	132751	0.156796		1	2	1	1	1	1	1	3	1	1	2	1	1	2	1	2	2	2	2	2	2	1	2	2	2	2	1	2	1	2	2	2	2	2	2	2	2	2	2	2	2
CP075068.1	133001	0.156796		1	2	1	1	1	1	1	3	1	1	2	1	1	2	1	2	2	2	2	2	2	1	2	2	2	2	1	2	1	2	2	2	2	2	2	2	2	2	2	2	2
CP075068.1	133251	0.156796		1	2	1	1	1	1	1	3	1	1	2	1	1	2	1	2	2	2	2	2	2	1	2	2	2	2	1	2	1	2	2	2	2	2	2	2	2	2	2	2	2
CP075068.1	133501	0.156796		1	2	1	1	1	1	1	3	1	1	2	1	1	2	1	2	2	2	2	2	2	1	2	2	2	2	1	2	1	2	2	2	2	2	2	2	2	2	2	2	2
CP075068.1	133751	0.156796		1	2	1	1	1	1	1	3	1	1	2	1	1	2	1	2	2	2	2	2	2	1	2	2	2	2	1	2	1	2	2	2	2	2	2	2	2	2	2	2	2
CP075068.1	134001	0.156796		1	2	1	1	1	1	1	3	1	1	2	1	1	2	1	2	2	2	2	2	2	1	2	2	2	2	1	2	1	2	2	2	2	2	2	2	2	2	2	2	2
CP075068.1	134251	0.156796		1	2	1	1	1	1	1	3	1	1	2	1	1	2	1	2	2	2	2	2	2	1	2	2	2	2	1	2	1	2	2	2	2	2	2	2	2	2	2	2	2
CP075068.1	134501	0.216694		1	2	1	1	1	1	1	1	1	1	2	1	1	1	1	2	2	2	2	2	2	1	2	2	2	1	1	2	1	2	2	2	2	2	2	2	2	2	2	2	1
CP075068.1	134751	0.244483		1	1	1	1	1	1	1	1	1	1	2	1	1	1	1	2	2	2	2	2	2	1	2	2	2	1	1	2	1	2	2	2	2	2	2	2	2	2	2	2	1
CP075068.1	135001	0.244483		1	1	1	1	1	1	1	1	1	1	2	1	1	1	1	2	2	2	2	2	2	1	2	2	2	1	1	2	1	2	2	2	2	2	2	2	2	2	2	2	1
CP075068.1	135251	0.244483		1	1	1	1	1	1	1	1	1	1	2	1	1	1	1	2	2	2	2	2	2	1	2	2	2	1	1	2	1	2	2	2	2	2	2	2	2	2	2	2	1
CP075068.1	135501	0.244483		1	1	1	1	1	1	1	1	1	1	2	1	1	1	1	2	2	2	2	2	2	1	2	2	2	1	1	2	1	2	2	2	2	2	2	2	2	2	2	2	1
CP075068.1	135751	0.244483		1	1	1	1	1	1	1	1	1	1	2	1	1	1	1	2	2	2	2	2	2	1	2	2	2	1	1	2	1	2	2	2	2	2	2	2	2	2	2	2	1
CP075068.1	136001	0.129973		1	2	1	1	1	1	1	4	1	1	2	1	1	1	1	2	2	2	2	2	2	1	2	2	2	1	1	2	1	2	2	2	2	2	2	2	2	2	2	2	2
CP075068.1	136251	0.129973		1	2	1	1	1	1	1	4	1	1	2	1	1	1	1	2	2	2	2	2	2	1	2	2	2	1	1	2	1	2	2	2	2	2	2	2	2	2	2	2	2
CP075068.1	136501	0.129973		1	2	1	1	1	1	1	4	1	1	2	1	1	1	1	2	2	2	2	2	2	1	2	2	2	1	1	2	1	2	2	2	2	2	2	2	2	2	2	2	2
CP075068.1	136751	0.129973		1	2	1	1	1	1	1	4	1	1	2	1	1	1	1	2	2	2	2	2	2	1	2	2	2	1	1	2	1	2	2	2	2	2	2	2	2	2	2	2	2
CP075068.1	137001	0.129973		1	2	1	1	1	1	1	4	1	1	2	1	1	1	1	2	2	2	2	2	2	1	2	2	2	1	1	2	1	2	2	2	2	2	2	2	2	2	2	2	2
CP075068.1	137251	0.129973		1	2	1	1	1	1	1	4	1	1	2	1	1	1	1	2	2	2	2	2	2	1	2	2	2	1	1	2	1	2	2	2	2	2	2	2	2	2	2	2	2
CP075068.1	137501	0.293103		1	2	1	1	1	1	1	1	1	1	2	1	1	1	1	2	2	2	2	2	2	1	2	2	2	1	1	2	1	2	2	2	2	2	2	2	2	2	2	2	2
CP075068.1	137751	0.297503		1	2	1	1	1	1	1	1	1	1	1	1	1	1	1	2	2	1	1	1	2	1	2	1	1	1	1	2	1	2	2	2	2	2	0	2	2	2	2	2	2
CP075068.1	138001	0.380697		1	1	1	1	1	1	1	1	1	1	1	1	1	1	1	2	2	1	1	1	2	1	1	1	1	1	1	2	1	2	2	2	2	2	0	2	2	2	2	2	2
CP075068.1	138251	0.380697		1	1	1	1	1	1	1	1	1	1	1	1	1	1	1	2	2	1	1	1	2	1	1	1	1	1	1	2	1	2	2	2	2	2	0	2	2	2	2	2	2
CP075068.1	138501	0.380697		1	1	1	1	1	1	1	1	1	1	1	1	1	1	1	2	2	1	1	1	2	1	1	1	1	1	1	2	1	2	2	2	2	2	0	2	2	2	2	2	2
CP075068.1	138751	0.410459		1	1	1	1	1	1	1	1	1	1	1	1	1	1	1	2	0	1	1	1	2	1	1	1	1	1	1	2	1	2	2	2	2	2	0	2	2	2	2	2	2
CP075068.1	139001	0.445423		1	1	1	1	1	1	1	1	1	1	1	1	1	1	1	1	0	1	1	1	1	1	1	1	1	1	1	1	1	1	1	1	1	0	0	1	1	0	1	0	0
CP075068.1	139251	0.445423		1	1	1	1	1	1	1	1	1	1	1	1	1	1	1	1	0	1	1	1	1	1	1	1	1	1	1	1	1	1	1	1	1	0	0	1	1	0	1	0	0
CP075068.1	139501	0.445423		1	1	1	1	1	1	1	1	1	1	1	1	1	1	1	1	0	1	1	1	1	1	1	1	1	1	1	1	1	1	1	1	1	0	0	1	1	0	1	0	0
CP075068.1	139751	0.445423		1	1	1	1	1	1	1	1	1	1	1	1	1	1	1	1	0	1	1	1	1	1	1	1	1	1	1	1	1	1	1	1	1	0	0	1	1	0	1	0	0
CP075068.1	140001	0.445423		1	1	1	1	1	1	1	1	1	1	1	1	1	1	1	1	0	1	1	1	1	1	1	1	1	1	1	1	1	1	1	1	1	0	0	1	1	0	1	0	0
CP075068.1	140251	0.445423		1	1	1	1	1	1	1	1	1	1	1	1	1	1	1	1	0	1	1	1	1	1	1	1	1	1	1	1	1	1	1	1	1	0	0	1	1	0	1	0	0
CP075068.1	140501	0.445423		1	1	1	1	1	1	1	1	1	1	1	1	1	1	1	1	0	1	1	1	1	1	1	1	1	1	1	1	1	1	1	1	1	0	0	1	1	0	1	0	0
CP075068.1	140751	0.445423		1	1	1	1	1	1	1	1	1	1	1	1	1	1	1	1	0	1	1	1	1	1	1	1	1	1	1	1	1	1	1	1	1	0	0	1	1	0	1	0	0
CP075068.1	141001	0.445423		1	1	1	1	1	1	1	1	1	1	1	1	1	1	1	1	0	1	1	1	1	1	1	1	1	1	1	1	1	1	1	1	1	0	0	1	1	0	1	0	0
CP075068.1	141251	0.445423		1	1	1	1	1	1	1	1	1	1	1	1	1	1	1	1	0	1	1	1	1	1	1	1	1	1	1	1	1	1	1	1	1	0	0	1	1	0	1	0	0
CP075068.1	141501	0.445423	D8B26_000006	1	1	1	1	1	1	1	1	1	1	1	1	1	1	1	1	0	1	1	1	1	1	1	1	1	1	1	1	1	1	1	1	1	0	0	1	1	0	1	0	0
CP075068.1	141751	0.445423	D8B26_000006	1	1	1	1	1	1	1	1	1	1	1	1	1	1	1	1	0	1	1	1	1	1	1	1	1	1	1	1	1	1	1	1	1	0	0	1	1	0	1	0	0
CP075068.1	142001	0.572917	D8B26_000006	1	1	1	1	1	1	1	1	1	1	1	1	1	1	1	1	1	1	1	1	1	1	1	1	1	1	1	1	1	1	1	1	1	0	0	1	1	0	1	0	0
CP075068.1	142251	0.572917	D8B26_000006	1	1	1	1	1	1	1	1	1	1	1	1	1	1	1	1	1	1	1	1	1	1	1	1	1	1	1	1	1	1	1	1	1	0	0	1	1	0	1	0	0
CP075068.1	142501	0.572917	D8B26_000006	1	1	1	1	1	1	1	1	1	1	1	1	1	1	1	1	1	1	1	1	1	1	1	1	1	1	1	1	1	1	1	1	1	0	0	1	1	0	1	0	0
CP075068.1	142751	0.572917	D8B26_000006	1	1	1	1	1	1	1	1	1	1	1	1	1	1	1	1	1	1	1	1	1	1	1	1	1	1	1	1	1	1	1	1	1	0	0	1	1	0	1	0	0
CP075068.1	143001	0.572917	D8B26_000006	1	1	1	1	1	1	1	1	1	1	1	1	1	1	1	1	1	1	1	1	1	1	1	1	1	1	1	1	1	1	1	1	1	0	0	1	1	0	1	0	0
CP075068.1	143251	0.572917	D8B26_000006	1	1	1	1	1	1	1	1	1	1	1	1	1	1	1	1	1	1	1	1	1	1	1	1	1	1	1	1	1	1	1	1	1	0	0	1	1	0	1	0	0
CP075068.1	143501	0.572917		1	1	1	1	1	1	1	1	1	1	1	1	1	1	1	1	1	1	1	1	1	1	1	1	1	1	1	1	1	1	1	1	1	0	0	1	1	0	1	0	0
CP075068.1	143751	0.572917		1	1	1	1	1	1	1	1	1	1	1	1	1	1	1	1	1	1	1	1	1	1	1	1	1	1	1	1	1	1	1	1	1	0	0	1	1	0	1	0	0
CP075068.1	144001	0.572917		1	1	1	1	1	1	1	1	1	1	1	1	1	1	1	1	1	1	1	1	1	1	1	1	1	1	1	1	1	1	1	1	1	0	0	1	1	0	1	0	0
CP075068.1	144251	0.572917	D8B26_000007	1	1	1	1	1	1	1	1	1	1	1	1	1	1	1	1	1	1	1	1	1	1	1	1	1	1	1	1	1	1	1	1	1	0	0	1	1	0	1	0	0
CP075068.1	144501	0.572917	D8B26_000007	1	1	1	1	1	1	1	1	1	1	1	1	1	1	1	1	1	1	1	1	1	1	1	1	1	1	1	1	1	1	1	1	1	0	0	1	1	0	1	0	0
CP075068.1	144751	0.572917	D8B26_000007	1	1	1	1	1	1	1	1	1	1	1	1	1	1	1	1	1	1	1	1	1	1	1	1	1	1	1	1	1	1	1	1	1	0	0	1	1	0	1	0	0
CP075068.1	145001	0.572917		1	1	1	1	1	1	1	1	1	1	1	1	1	1	1	1	1	1	1	1	1	1	1	1	1	1	1	1	1	1	1	1	1	0	0	1	1	0	1	0	0
CP075068.1	145251	0.572917		1	1	1	1	1	1	1	1	1	1	1	1	1	1	1	1	1	1	1	1	1	1	1	1	1	1	1	1	1	1	1	1	1	0	0	1	1	0	1	0	0
CP075068.1	145501	0.572917		1	1	1	1	1	1	1	1	1	1	1	1	1	1	1	1	1	1	1	1	1	1	1	1	1	1	1	1	1	1	1	1	1	0	0	1	1	0	1	0	0
CP075068.1	145751	0.572917	D8B26_000008	1	1	1	1	1	1	1	1	1	1	1	1	1	1	1	1	1	1	1	1	1	1	1	1	1	1	1	1	1	1	1	1	1	0	0	1	1	0	1	0	0
CP075068.1	146001	0.572917	D8B26_000008	1	1	1	1	1	1	1	1	1	1	1	1	1	1	1	1	1	1	1	1	1	1	1	1	1	1	1	1	1	1	1	1	1	0	0	1	1	0	1	0	0
CP075068.1	146251	0.572917	D8B26_000008	1	1	1	1	1	1	1	1	1	1	1	1	1	1	1	1	1	1	1	1	1	1	1	1	1	1	1	1	1	1	1	1	1	0	0	1	1	0	1	0	0
CP075068.1	146501	0.572917		1	1	1	1	1	1	1	1	1	1	1	1	1	1	1	1	1	1	1	1	1	1	1	1	1	1	1	1	1	1	1	1	1	0	0	1	1	0	1	0	0
CP075068.1	146751	0.572917		1	1	1	1	1	1	1	1	1	1	1	1	1	1	1	1	1	1	1	1	1	1	1	1	1	1	1	1	1	1	1	1	1	0	0	1	1	0	1	0	0
CP075068.1	147001	0.572917		1	1	1	1	1	1	1	1	1	1	1	1	1	1	1	1	1	1	1	1	1	1	1	1	1	1	1	1	1	1	1	1	1	0	0	1	1	0	1	0	0
CP075068.1	147251	0.572917		1	1	1	1	1	1	1	1	1	1	1	1	1	1	1	1	1	1	1	1	1	1	1	1	1	1	1	1	1	1	1	1	1	0	0	1	1	0	1	0	0
CP075068.1	147501	0.572917		1	1	1	1	1	1	1	1	1	1	1	1	1	1	1	1	1	1	1	1	1	1	1	1	1	1	1	1	1	1	1	1	1	0	0	1	1	0	1	0	0
CP075068.1	147751	0.572917		1	1	1	1	1	1	1	1	1	1	1	1	1	1	1	1	1	1	1	1	1	1	1	1	1	1	1	1	1	1	1	1	1	0	0	1	1	0	1	0	0
CP075068.1	148001	0.572917		1	1	1	1	1	1	1	1	1	1	1	1	1	1	1	1	1	1	1	1	1	1	1	1	1	1	1	1	1	1	1	1	1	0	0	1	1	0	1	0	0
CP075068.1	148251	0.572917		1	1	1	1	1	1	1	1	1	1	1	1	1	1	1	1	1	1	1	1	1	1	1	1	1	1	1	1	1	1	1	1	1	0	0	1	1	0	1	0	0
CP075068.1	148501	0.572917		1	1	1	1	1	1	1	1	1	1	1	1	1	1	1	1	1	1	1	1	1	1	1	1	1	1	1	1	1	1	1	1	1	0	0	1	1	0	1	0	0
CP075068.1	148751	0.572917		1	1	1	1	1	1	1	1	1	1	1	1	1	1	1	1	1	1	1	1	1	1	1	1	1	1	1	1	1	1	1	1	1	0	0	1	1	0	1	0	0
CP075068.1	149001	0.572917		1	1	1	1	1	1	1	1	1	1	1	1	1	1	1	1	1	1	1	1	1	1	1	1	1	1	1	1	1	1	1	1	1	0	0	1	1	0	1	0	0
CP075068.1	149251	0.572917		1	1	1	1	1	1	1	1	1	1	1	1	1	1	1	1	1	1	1	1	1	1	1	1	1	1	1	1	1	1	1	1	1	0	0	1	1	0	1	0	0
CP075068.1	149501	0.572917		1	1	1	1	1	1	1	1	1	1	1	1	1	1	1	1	1	1	1	1	1	1	1	1	1	1	1	1	1	1	1	1	1	0	0	1	1	0	1	0	0
CP075068.1	149751	0.572917		1	1	1	1	1	1	1	1	1	1	1	1	1	1	1	1	1	1	1	1	1	1	1	1	1	1	1	1	1	1	1	1	1	0	0	1	1	0	1	0	0
CP075068.1	150001	0.572917		1	1	1	1	1	1	1	1	1	1	1	1	1	1	1	1	1	1	1	1	1	1	1	1	1	1	1	1	1	1	1	1	1	0	0	1	1	0	1	0	0
CP075068.1	150251	0.572917		1	1	1	1	1	1	1	1	1	1	1	1	1	1	1	1	1	1	1	1	1	1	1	1	1	1	1	1	1	1	1	1	1	0	0	1	1	0	1	0	0
CP075068.1	150501	0.572917		1	1	1	1	1	1	1	1	1	1	1	1	1	1	1	1	1	1	1	1	1	1	1	1	1	1	1	1	1	1	1	1	1	0	0	1	1	0	1	0	0
CP075068.1	150751	0.572917		1	1	1	1	1	1	1	1	1	1	1	1	1	1	1	1	1	1	1	1	1	1	1	1	1	1	1	1	1	1	1	1	1	0	0	1	1	0	1	0	0
CP075068.1	151001	0.572917		1	1	1	1	1	1	1	1	1	1	1	1	1	1	1	1	1	1	1	1	1	1	1	1	1	1	1	1	1	1	1	1	1	0	0	1	1	0	1	0	0
CP075068.1	151251	0.572917		1	1	1	1	1	1	1	1	1	1	1	1	1	1	1	1	1	1	1	1	1	1	1	1	1	1	1	1	1	1	1	1	1	0	0	1	1	0	1	0	0
CP075068.1	151501	0.572917		1	1	1	1	1	1	1	1	1	1	1	1	1	1	1	1	1	1	1	1	1	1	1	1	1	1	1	1	1	1	1	1	1	0	0	1	1	0	1	0	0
CP075068.1	151751	0.572917		1	1	1	1	1	1	1	1	1	1	1	1	1	1	1	1	1	1	1	1	1	1	1	1	1	1	1	1	1	1	1	1	1	0	0	1	1	0	1	0	0
CP075068.1	152001	0.572917		1	1	1	1	1	1	1	1	1	1	1	1	1	1	1	1	1	1	1	1	1	1	1	1	1	1	1	1	1	1	1	1	1	0	0	1	1	0	1	0	0
CP075068.1	152251	0.572917		1	1	1	1	1	1	1	1	1	1	1	1	1	1	1	1	1	1	1	1	1	1	1	1	1	1	1	1	1	1	1	1	1	0	0	1	1	0	1	0	0
CP075068.1	152501	0.8779		1	1	1	1	1	1	1	1	1	1	1	1	1	1	1	1	1	1	1	1	1	1	1	1	1	1	1	1	1	4	4	4	4	3	4	4	2	3	4	6	4
CP075068.1	152751	0.670192		3	1	1	2	2	1	1	1	1	1	1	1	1	2	1	3	1	3	1	1	1	1	2	1	1	1	1	3	1	4	4	4	4	3	4	4	2	3	4	6	4
CP075068.1	153001	0.662585		3	1	1	2	2	1	1	1	1	1	1	1	1	2	1	3	1	3	1	1	1	1	2	1	2	1	1	3	1	4	4	4	4	3	4	4	2	3	4	6	4
CP075068.1	153251	0.662585		3	1	1	2	2	1	1	1	1	1	1	1	1	2	1	3	1	3	1	1	1	1	2	1	2	1	1	3	1	4	4	4	4	3	4	4	2	3	4	6	4
CP075068.1	153501	0.655436		3	1	1	2	2	1	1	2	1	1	1	1	1	2	1	3	1	3	1	1	1	1	2	1	2	1	1	3	1	4	4	4	4	3	4	4	2	3	4	6	4
CP075068.1	153751	0.642555		3	1	1	2	2	1	1	2	1	2	1	1	1	2	1	3	1	3	1	1	2	1	2	1	2	1	1	3	1	4	4	4	4	3	4	4	2	3	4	6	4
CP075068.1	154001	0.642555		3	1	1	2	2	1	1	2	1	2	1	1	1	2	1	3	1	3	1	1	2	1	2	1	2	1	1	3	1	4	4	4	4	3	4	4	2	3	4	6	4
CP075068.1	154251	0.642555		3	1	1	2	2	1	1	2	1	2	1	1	1	2	1	3	1	3	1	1	2	1	2	1	2	1	1	3	1	4	4	4	4	3	4	4	2	3	4	6	4
CP075068.1	154501	0.642555		3	1	1	2	2	1	1	2	1	2	1	1	1	2	1	3	1	3	1	1	2	1	2	1	2	1	1	3	1	4	4	4	4	3	4	4	2	3	4	6	4
CP075068.1	154751	0.642555		3	1	1	2	2	1	1	2	1	2	1	1	1	2	1	3	1	3	1	1	2	1	2	1	2	1	1	3	1	4	4	4	4	3	4	4	2	3	4	6	4
CP075068.1	155001	0.642555		3	1	1	2	2	1	1	2	1	2	1	1	1	2	1	3	1	3	1	1	2	1	2	1	2	1	1	3	1	4	4	4	4	3	4	4	2	3	4	6	4
CP075068.1	155251	0.553435		3	1	1	2	2	1	1	2	1	2	1	1	1	2	1	3	1	3	1	1	2	1	2	1	2	1	1	3	1	4	4	4	4	1	4	4	2	3	4	6	4
CP075068.1	155501	0.553435		3	1	1	2	2	1	1	2	1	2	1	1	1	2	1	3	1	3	1	1	2	1	2	1	2	1	1	3	1	4	4	4	4	1	4	4	2	3	4	6	4
CP075068.1	155751	0.553435		3	1	1	2	2	1	1	2	1	2	1	1	1	2	1	3	1	3	1	1	2	1	2	1	2	1	1	3	1	4	4	4	4	1	4	4	2	3	4	6	4
CP075068.1	156001	0.553435		3	1	1	2	2	1	1	2	1	2	1	1	1	2	1	3	1	3	1	1	2	1	2	1	2	1	1	3	1	4	4	4	4	1	4	4	2	3	4	6	4
CP075068.1	156251	0.553435		3	1	1	2	2	1	1	2	1	2	1	1	1	2	1	3	1	3	1	1	2	1	2	1	2	1	1	3	1	4	4	4	4	1	4	4	2	3	4	6	4
CP075068.1	156501	0.553435		3	1	1	2	2	1	1	2	1	2	1	1	1	2	1	3	1	3	1	1	2	1	2	1	2	1	1	3	1	4	4	4	4	1	4	4	2	3	4	6	4
CP075068.1	156751	0.553435		3	1	1	2	2	1	1	2	1	2	1	1	1	2	1	3	1	3	1	1	2	1	2	1	2	1	1	3	1	4	4	4	4	1	4	4	2	3	4	6	4
CP075068.1	157001	0.636854		3	1	1	2	2	1	1	2	1	2	1	1	1	2	1	3	2	3	1	1	2	1	2	1	2	1	1	3	1	4	4	4	4	3	4	4	2	3	4	6	4
CP075068.1	157251	0.627035		3	1	1	2	2	1	1	2	2	2	1	1	1	2	1	3	2	3	1	1	2	1	2	2	2	1	1	3	1	4	4	4	4	3	4	4	2	3	4	6	4
CP075068.1	157501	0.627035		3	1	1	2	2	1	1	2	2	2	1	1	1	2	1	3	2	3	1	1	2	1	2	2	2	1	1	3	1	4	4	4	4	3	4	4	2	3	4	6	4
CP075068.1	157751	0.627035		3	1	1	2	2	1	1	2	2	2	1	1	1	2	1	3	2	3	1	1	2	1	2	2	2	1	1	3	1	4	4	4	4	3	4	4	2	3	4	6	4
CP075068.1	158001	0.627035		3	1	1	2	2	1	1	2	2	2	1	1	1	2	1	3	2	3	1	1	2	1	2	2	2	1	1	3	1	4	4	4	4	3	4	4	2	3	4	6	4
CP075068.1	158251	0.627035		3	1	1	2	2	1	1	2	2	2	1	1	1	2	1	3	2	3	1	1	2	1	2	2	2	1	1	3	1	4	4	4	4	3	4	4	2	3	4	6	4
CP075068.1	158501	0.627035		3	1	1	2	2	1	1	2	2	2	1	1	1	2	1	3	2	3	1	1	2	1	2	2	2	1	1	3	1	4	4	4	4	3	4	4	2	3	4	6	4
CP075068.1	158751	0.627035		3	1	1	2	2	1	1	2	2	2	1	1	1	2	1	3	2	3	1	1	2	1	2	2	2	1	1	3	1	4	4	4	4	3	4	4	2	3	4	6	4
CP075068.1	159001	0.631672		3	1	1	2	2	1	1	2	2	2	1	1	1	2	1	3	2	3	1	1	2	1	2	2	1	1	1	3	1	4	4	4	4	3	4	4	2	3	4	6	4
CP075068.1	159251	0.681218		1	1	1	1	2	1	1	2	1	1	1	1	1	2	1	3	2	3	1	1	2	1	2	2	1	1	1	3	1	4	4	4	4	3	4	4	2	3	4	6	4
CP075068.1	159501	0.254685		1	1	1	1	2	1	1	2	1	1	1	1	1	1	1	1	1	1	1	1	2	1	1	1	1	1	1	1	1	1	1	1	1	0	0	0	2	0	1	0	1
CP075068.1	159751	0.258195		1	1	1	1	2	1	1	1	1	1	1	1	1	1	1	1	1	1	1	1	2	1	1	1	1	1	1	1	1	1	1	1	1	0	0	0	2	0	1	0	1
CP075068.1	160001	0.258195		1	1	1	1	2	1	1	1	1	1	1	1	1	1	1	1	1	1	1	1	2	1	1	1	1	1	1	1	1	1	1	1	1	0	0	0	2	0	1	0	1
CP075068.1	160251	0.258195		1	1	1	1	2	1	1	1	1	1	1	1	1	1	1	1	1	1	1	1	2	1	1	1	1	1	1	1	1	1	1	1	1	0	0	0	2	0	1	0	1
CP075068.1	160501	0.258195		1	1	1	1	2	1	1	1	1	1	1	1	1	1	1	1	1	1	1	1	2	1	1	1	1	1	1	1	1	1	1	1	1	0	0	0	2	0	1	0	1
CP075068.1	160751	0.258195		1	1	1	1	2	1	1	1	1	1	1	1	1	1	1	1	1	1	1	1	2	1	1	1	1	1	1	1	1	1	1	1	1	0	0	0	2	0	1	0	1
CP075068.1	161001	0.258195		1	1	1	1	2	1	1	1	1	1	1	1	1	1	1	1	1	1	1	1	2	1	1	1	1	1	1	1	1	1	1	1	1	0	0	0	2	0	1	0	1
CP075068.1	161251	0.258195		1	1	1	1	2	1	1	1	1	1	1	1	1	1	1	1	1	1	1	1	2	1	1	1	1	1	1	1	1	1	1	1	1	0	0	0	2	0	1	0	1
CP075068.1	161501	0.258195		1	1	1	1	2	1	1	1	1	1	1	1	1	1	1	1	1	1	1	1	2	1	1	1	1	1	1	1	1	1	1	1	1	0	0	0	2	0	1	0	1
CP075068.1	161751	0.258195		1	1	1	1	2	1	1	1	1	1	1	1	1	1	1	1	1	1	1	1	2	1	1	1	1	1	1	1	1	1	1	1	1	0	0	0	2	0	1	0	1
CP075068.1	162001	0.258195		1	1	1	1	2	1	1	1	1	1	1	1	1	1	1	1	1	1	1	1	2	1	1	1	1	1	1	1	1	1	1	1	1	0	0	0	2	0	1	0	1
CP075068.1	162251	0.258195		1	1	1	1	2	1	1	1	1	1	1	1	1	1	1	1	1	1	1	1	2	1	1	1	1	1	1	1	1	1	1	1	1	0	0	0	2	0	1	0	1
CP075068.1	162501	0.258195		1	1	1	1	2	1	1	1	1	1	1	1	1	1	1	1	1	1	1	1	2	1	1	1	1	1	1	1	1	1	1	1	1	0	0	0	2	0	1	0	1
CP075068.1	162751	0.286957		1	1	1	1	1	1	1	1	1	1	1	1	1	1	1	1	1	1	1	1	1	1	1	1	1	1	1	1	1	1	1	1	1	0	0	0	2	0	1	0	1
CP075068.1	163001	0.286957		1	1	1	1	1	1	1	1	1	1	1	1	1	1	1	1	1	1	1	1	1	1	1	1	1	1	1	1	1	1	1	1	1	0	0	0	2	0	1	0	1
CP075068.1	163251	0.286957		1	1	1	1	1	1	1	1	1	1	1	1	1	1	1	1	1	1	1	1	1	1	1	1	1	1	1	1	1	1	1	1	1	0	0	0	2	0	1	0	1
CP075068.1	163501	0.286957		1	1	1	1	1	1	1	1	1	1	1	1	1	1	1	1	1	1	1	1	1	1	1	1	1	1	1	1	1	1	1	1	1	0	0	0	2	0	1	0	1
CP075068.1	163751	0.286957		1	1	1	1	1	1	1	1	1	1	1	1	1	1	1	1	1	1	1	1	1	1	1	1	1	1	1	1	1	1	1	1	1	0	0	0	2	0	1	0	1
CP075068.1	164001	0.286957		1	1	1	1	1	1	1	1	1	1	1	1	1	1	1	1	1	1	1	1	1	1	1	1	1	1	1	1	1	1	1	1	1	0	0	0	2	0	1	0	1
CP075068.1	164251	0.286957		1	1	1	1	1	1	1	1	1	1	1	1	1	1	1	1	1	1	1	1	1	1	1	1	1	1	1	1	1	1	1	1	1	0	0	0	2	0	1	0	1
CP075068.1	164501	0.286957		1	1	1	1	1	1	1	1	1	1	1	1	1	1	1	1	1	1	1	1	1	1	1	1	1	1	1	1	1	1	1	1	1	0	0	0	2	0	1	0	1
CP075068.1	164751	0.286957		1	1	1	1	1	1	1	1	1	1	1	1	1	1	1	1	1	1	1	1	1	1	1	1	1	1	1	1	1	1	1	1	1	0	0	0	2	0	1	0	1
CP075068.1	165001	0.286957		1	1	1	1	1	1	1	1	1	1	1	1	1	1	1	1	1	1	1	1	1	1	1	1	1	1	1	1	1	1	1	1	1	0	0	0	2	0	1	0	1
CP075068.1	165251	0.286957		1	1	1	1	1	1	1	1	1	1	1	1	1	1	1	1	1	1	1	1	1	1	1	1	1	1	1	1	1	1	1	1	1	0	0	0	2	0	1	0	1
CP075068.1	165501	0.286957		1	1	1	1	1	1	1	1	1	1	1	1	1	1	1	1	1	1	1	1	1	1	1	1	1	1	1	1	1	1	1	1	1	0	0	0	2	0	1	0	1
CP075068.1	165751	0.286957		1	1	1	1	1	1	1	1	1	1	1	1	1	1	1	1	1	1	1	1	1	1	1	1	1	1	1	1	1	1	1	1	1	0	0	0	2	0	1	0	1
CP075068.1	166001	0.286957		1	1	1	1	1	1	1	1	1	1	1	1	1	1	1	1	1	1	1	1	1	1	1	1	1	1	1	1	1	1	1	1	1	0	0	0	2	0	1	0	1
CP075068.1	166251	0.066239		1	0	1	0	1	1	0	1	0	1	1	1	0	1	1	0	1	1	1	1	1	0	0	1	1	1	1	1	1	1	1	1	1	0	0	0	2	0	1	0	1
CP075068.1	166501	0.066239		1	0	1	0	1	1	0	1	0	1	1	1	0	1	1	0	1	1	1	1	1	0	0	1	1	1	1	1	1	1	1	1	1	0	0	0	2	0	1	0	1
CP075068.1	166751	0.066239		1	0	1	0	1	1	0	1	0	1	1	1	0	1	1	0	1	1	1	1	1	0	0	1	1	1	1	1	1	1	1	1	1	0	0	0	2	0	1	0	1
CP075068.1	167001	0.066239		1	0	1	0	1	1	0	1	0	1	1	1	0	1	1	0	1	1	1	1	1	0	0	1	1	1	1	1	1	1	1	1	1	0	0	0	2	0	1	0	1
CP075068.1	167251	0.066239		1	0	1	0	1	1	0	1	0	1	1	1	0	1	1	0	1	1	1	1	1	0	0	1	1	1	1	1	1	1	1	1	1	0	0	0	2	0	1	0	1
CP075068.1	167501	0.066239		1	0	1	0	1	1	0	1	0	1	1	1	0	1	1	0	1	1	1	1	1	0	0	1	1	1	1	1	1	1	1	1	1	0	0	0	2	0	1	0	1
CP075068.1	167751	0.066239		1	0	1	0	1	1	0	1	0	1	1	1	0	1	1	0	1	1	1	1	1	0	0	1	1	1	1	1	1	1	1	1	1	0	0	0	2	0	1	0	1
CP075068.1	168001	0.0280172		1	0	1	0	1	1	0	1	0	1	1	1	0	1	1	0	1	1	1	1	1	0	0	1	1	1	1	1	1	1	1	1	1	0	1	0	2	0	1	1	1
CP075068.1	168251	0.0280172		1	0	1	0	1	1	0	1	0	1	1	1	0	1	1	0	1	1	1	1	1	0	0	1	1	1	1	1	1	1	1	1	1	0	1	0	2	0	1	1	1
CP075068.1	168501	0.0280172		1	0	1	0	1	1	0	1	0	1	1	1	0	1	1	0	1	1	1	1	1	0	0	1	1	1	1	1	1	1	1	1	1	0	1	0	2	0	1	1	1
CP075068.1	168751	0.0280172		1	0	1	0	1	1	0	1	0	1	1	1	0	1	1	0	1	1	1	1	1	0	0	1	1	1	1	1	1	1	1	1	1	0	1	0	2	0	1	1	1
CP075068.1	169001	0.244504		1	0	1	0	1	1	0	1	0	1	1	1	0	1	1	0	1	1	1	1	1	0	0	1	1	1	1	1	1	1	1	1	1	2	1	0	2	2	1	1	3
CP075068.1	169251	0.244504		1	0	1	0	1	1	0	1	0	1	1	1	0	1	1	0	1	1	1	1	1	0	0	1	1	1	1	1	1	1	1	1	1	2	1	0	2	2	1	1	3
CP075068.1	169501	0.244504		1	0	1	0	1	1	0	1	0	1	1	1	0	1	1	0	1	1	1	1	1	0	0	1	1	1	1	1	1	1	1	1	1	2	1	0	2	2	1	1	3
CP075068.1	169751	0.244504		1	0	1	0	1	1	0	1	0	1	1	1	0	1	1	0	1	1	1	1	1	0	0	1	1	1	1	1	1	1	1	1	1	2	1	0	2	2	1	1	3
CP075068.1	170001	0.244504		1	0	1	0	1	1	0	1	0	1	1	1	0	1	1	0	1	1	1	1	1	0	0	1	1	1	1	1	1	1	1	1	1	2	1	0	2	2	1	1	3
CP075068.1	170251	0.244504		1	0	1	0	1	1	0	1	0	1	1	1	0	1	1	0	1	1	1	1	1	0	0	1	1	1	1	1	1	1	1	1	1	2	1	0	2	2	1	1	3
CP075068.1	170501	0.244504		1	0	1	0	1	1	0	1	0	1	1	1	0	1	1	0	1	1	1	1	1	0	0	1	1	1	1	1	1	1	1	1	1	2	1	0	2	2	1	1	3
CP075068.1	170751	0.197694		1	0	1	0	1	1	2	1	0	1	1	1	0	1	1	0	1	1	1	1	1	0	0	1	1	1	1	1	1	1	1	1	1	2	1	0	2	2	1	1	3
CP075068.1	171001	0.276022		1	0	1	1	1	1	2	1	1	1	1	1	0	1	1	1	1	1	2	1	1	1	0	1	1	2	1	1	1	1	1	1	1	2	1	2	2	2	1	1	3
CP075068.1	171251	0.205572		1	2	1	1	1	1	2	1	1	1	1	1	0	1	1	1	1	1	2	1	1	1	0	1	1	2	1	1	1	1	1	1	3	2	1	2	2	2	1	1	3
CP075068.1	171501	0.203514		1	2	1	1	1	1	2	1	1	1	1	1	1	1	1	1	1	1	2	1	1	1	0	1	1	2	1	1	1	1	1	1	3	2	1	2	2	2	1	1	3
CP075068.1	171751	0.148333		1	2	1	1	1	1	2	1	1	1	1	1	1	1	1	1	1	1	2	2	1	1	2	1	1	2	1	1	1	1	1	1	3	2	1	2	2	2	1	1	3
CP075068.1	172001	0.577826		1	2	1	1	1	1	2	1	1	1	1	1	1	2	1	1	1	1	2	2	2	1	2	1	1	2	1	2	1	3	3	3	3	2	1	2	2	2	2	3	3
CP075068.1	172251	0.453602		1	2	1	1	1	1	2	1	1	1	3	1	1	2	1	1	1	2	2	2	2	1	2	2	1	2	1	2	1	3	3	3	3	2	1	2	2	2	2	3	3
CP075068.1	172501	0.453602		1	2	1	1	1	1	2	1	1	1	3	1	1	2	1	1	1	2	2	2	2	1	2	2	1	2	1	2	1	3	3	3	3	2	1	2	2	2	2	3	3
CP075068.1	172751	0.373974		1	2	2	1	1	1	2	1	1	1	3	1	1	2	1	1	1	2	2	2	2	1	2	2	3	2	1	2	1	3	3	3	3	2	1	2	2	2	2	3	3
CP075068.1	173001	0.373974		1	2	2	1	1	1	2	1	1	1	3	1	1	2	1	1	1	2	2	2	2	1	2	2	3	2	1	2	1	3	3	3	3	2	1	2	2	2	2	3	3
CP075068.1	173251	0.362093		1	2	2	1	1	1	2	1	1	1	3	1	1	2	2	1	1	2	2	2	2	1	2	2	3	2	1	2	1	3	3	3	3	2	1	2	2	2	2	3	3
CP075068.1	173501	0.362093		1	2	2	1	1	1	2	1	1	1	3	1	1	2	2	1	1	2	2	2	2	1	2	2	3	2	1	2	1	3	3	3	3	2	1	2	2	2	2	3	3
CP075068.1	173751	0.362093		1	2	2	1	1	1	2	1	1	1	3	1	1	2	2	1	1	2	2	2	2	1	2	2	3	2	1	2	1	3	3	3	3	2	1	2	2	2	2	3	3
CP075068.1	174001	0.410568		1	2	2	1	1	1	2	1	1	1	3	1	1	2	2	1	1	2	2	2	2	1	2	2	2	2	1	2	1	3	3	3	3	2	1	2	2	2	2	3	3
CP075068.1	174251	0.38411		1	2	2	1	1	1	2	1	1	1	3	1	1	2	2	1	1	2	2	2	2	1	2	2	2	2	1	2	1	3	3	3	3	2	1	2	2	2	2	3	1
CP075068.1	174501	0.38411		1	2	2	1	1	1	2	1	1	1	3	1	1	2	2	1	1	2	2	2	2	1	2	2	2	2	1	2	1	3	3	3	3	2	1	2	2	2	2	3	1
CP075068.1	174751	0.38411		1	2	2	1	1	1	2	1	1	1	3	1	1	2	2	1	1	2	2	2	2	1	2	2	2	2	1	2	1	3	3	3	3	2	1	2	2	2	2	3	1
CP075068.1	175001	0.38411		1	2	2	1	1	1	2	1	1	1	3	1	1	2	2	1	1	2	2	2	2	1	2	2	2	2	1	2	1	3	3	3	3	2	1	2	2	2	2	3	1
CP075068.1	175251	0.38411		1	2	2	1	1	1	2	1	1	1	3	1	1	2	2	1	1	2	2	2	2	1	2	2	2	2	1	2	1	3	3	3	3	2	1	2	2	2	2	3	1
CP075068.1	175501	0.395655		1	2	2	1	1	1	2	1	1	1	3	1	1	2	1	1	1	2	2	2	2	1	2	2	2	2	1	2	1	3	3	3	3	2	1	2	2	2	2	3	1
CP075068.1	175751	0.395655		1	2	2	1	1	1	2	1	1	1	3	1	1	2	1	1	1	2	2	2	2	1	2	2	2	2	1	2	1	3	3	3	3	2	1	2	2	2	2	3	1
CP075068.1	176001	0.395655		1	2	2	1	1	1	2	1	1	1	3	1	1	2	1	1	1	2	2	2	2	1	2	2	2	2	1	2	1	3	3	3	3	2	1	2	2	2	2	3	1
CP075068.1	176251	0.49823		1	2	1	1	1	1	2	1	1	1	1	1	1	2	1	1	1	2	2	2	2	1	2	2	2	2	1	2	1	3	3	3	3	2	1	2	2	2	2	1	1
CP075068.1	176501	0.49823		1	2	1	1	1	1	2	1	1	1	1	1	1	2	1	1	1	2	2	2	2	1	2	2	2	2	1	2	1	3	3	3	3	2	1	2	2	2	2	1	1
CP075068.1	176751	0.49823		1	2	1	1	1	1	2	1	1	1	1	1	1	2	1	1	1	2	2	2	2	1	2	2	2	2	1	2	1	3	3	3	3	2	1	2	2	2	2	1	1
CP075068.1	177001	0.49672		1	2	1	1	1	1	2	1	1	1	1	1	1	2	1	1	1	2	2	2	2	1	2	2	2	2	1	2	1	3	3	3	3	1	1	2	2	2	2	1	1
CP075068.1	177251	0.49672		1	2	1	1	1	1	2	1	1	1	1	1	1	2	1	1	1	2	2	2	2	1	2	2	2	2	1	2	1	3	3	3	3	1	1	2	2	2	2	1	1
CP075068.1	177501	0.49672		1	2	1	1	1	1	2	1	1	1	1	1	1	2	1	1	1	2	2	2	2	1	2	2	2	2	1	2	1	3	3	3	3	1	1	2	2	2	2	1	1
CP075068.1	177751	0.49672		1	2	1	1	1	1	2	1	1	1	1	1	1	2	1	1	1	2	2	2	2	1	2	2	2	2	1	2	1	3	3	3	3	1	1	2	2	2	2	1	1
CP075068.1	178001	0.49672		1	2	1	1	1	1	2	1	1	1	1	1	1	2	1	1	1	2	2	2	2	1	2	2	2	2	1	2	1	3	3	3	3	1	1	2	2	2	2	1	1
CP075068.1	178251	0.49672		1	2	1	1	1	1	2	1	1	1	1	1	1	2	1	1	1	2	2	2	2	1	2	2	2	2	1	2	1	3	3	3	3	1	1	2	2	2	2	1	1
CP075068.1	178501	0.49672		1	2	1	1	1	1	2	1	1	1	1	1	1	2	1	1	1	2	2	2	2	1	2	2	2	2	1	2	1	3	3	3	3	1	1	2	2	2	2	1	1
CP075068.1	178751	0.49672		1	2	1	1	1	1	2	1	1	1	1	1	1	2	1	1	1	2	2	2	2	1	2	2	2	2	1	2	1	3	3	3	3	1	1	2	2	2	2	1	1
CP075068.1	179001	0.423879		1	2	1	1	1	1	2	1	1	1	1	1	1	2	3	1	1	2	2	2	2	1	2	2	2	2	1	2	1	3	3	3	3	1	1	2	2	2	2	1	1
CP075068.1	179251	0.334548		1	2	1	1	1	1	2	1	1	3	1	1	1	2	3	1	1	2	2	2	2	1	2	2	2	2	1	2	1	3	3	3	3	1	1	2	2	2	2	3	1
CP075068.1	179501	0.389724		1	2	1	1	1	1	2	1	1	3	1	1	1	2	1	1	1	2	2	2	2	1	2	2	2	2	1	2	1	3	3	3	3	1	1	2	2	2	2	3	1
CP075068.1	179751	0.389724		1	2	1	1	1	1	2	1	1	3	1	1	1	2	1	1	1	2	2	2	2	1	2	2	2	2	1	2	1	3	3	3	3	1	1	2	2	2	2	3	1
CP075068.1	180001	0.389724		1	2	1	1	1	1	2	1	1	3	1	1	1	2	1	1	1	2	2	2	2	1	2	2	2	2	1	2	1	3	3	3	3	1	1	2	2	2	2	3	1
CP075068.1	180251	0.389724		1	2	1	1	1	1	2	1	1	3	1	1	1	2	1	1	1	2	2	2	2	1	2	2	2	2	1	2	1	3	3	3	3	1	1	2	2	2	2	3	1
CP075068.1	180501	0.389724		1	2	1	1	1	1	2	1	1	3	1	1	1	2	1	1	1	2	2	2	2	1	2	2	2	2	1	2	1	3	3	3	3	1	1	2	2	2	2	3	1
CP075068.1	180751	0.066258		1	1	1	1	1	1	2	1	1	0	1	1	1	0	1	1	1	2	0	2	1	1	1	2	0	1	1	2	1	1	1	1	1	1	1	2	2	2	1	1	1
CP075068.1	181001	0.066258		1	1	1	1	1	1	2	1	1	0	1	1	1	0	1	1	1	2	0	2	1	1	1	2	0	1	1	2	1	1	1	1	1	1	1	2	2	2	1	1	1
CP075068.1	181251	0.109102		1	1	1	1	1	1	2	0	1	0	1	0	1	0	1	1	1	0	0	0	1	1	1	0	0	1	1	1	0	1	1	1	1	1	1	0	2	2	1	1	1
CP075068.1	181501	0.109102		1	1	1	1	1	1	2	0	1	0	1	0	1	0	1	1	1	0	0	0	1	1	1	0	0	1	1	1	0	1	1	1	1	1	1	0	2	2	1	1	1
CP075068.1	181751	0.109102		1	1	1	1	1	1	2	0	1	0	1	0	1	0	1	1	1	0	0	0	1	1	1	0	0	1	1	1	0	1	1	1	1	1	1	0	2	2	1	1	1
CP075068.1	182001	0.109102		1	1	1	1	1	1	2	0	1	0	1	0	1	0	1	1	1	0	0	0	1	1	1	0	0	1	1	1	0	1	1	1	1	1	1	0	2	2	1	1	1
CP075068.1	182251	0.109102		1	1	1	1	1	1	2	0	1	0	1	0	1	0	1	1	1	0	0	0	1	1	1	0	0	1	1	1	0	1	1	1	1	1	1	0	2	2	1	1	1
CP075068.1	182501	0.109102		1	1	1	1	1	1	2	0	1	0	1	0	1	0	1	1	1	0	0	0	1	1	1	0	0	1	1	1	0	1	1	1	1	1	1	0	2	2	1	1	1
CP075068.1	182751	0.109102		1	1	1	1	1	1	2	0	1	0	1	0	1	0	1	1	1	0	0	0	1	1	1	0	0	1	1	1	0	1	1	1	1	1	1	0	2	2	1	1	1
CP075068.1	183001	0.109102		1	1	1	1	1	1	2	0	1	0	1	0	1	0	1	1	1	0	0	0	1	1	1	0	0	1	1	1	0	1	1	1	1	1	1	0	2	2	1	1	1
CP075068.1	183251	0.109102		1	1	1	1	1	1	2	0	1	0	1	0	1	0	1	1	1	0	0	0	1	1	1	0	0	1	1	1	0	1	1	1	1	1	1	0	2	2	1	1	1
CP075068.1	183501	0.109102		1	1	1	1	1	1	2	0	1	0	1	0	1	0	1	1	1	0	0	0	1	1	1	0	0	1	1	1	0	1	1	1	1	1	1	0	2	2	1	1	1
CP075068.1	183751	0.109102		1	1	1	1	1	1	2	0	1	0	1	0	1	0	1	1	1	0	0	0	1	1	1	0	0	1	1	1	0	1	1	1	1	1	1	0	2	2	1	1	1
CP075068.1	184001	0.109102		1	1	1	1	1	1	2	0	1	0	1	0	1	0	1	1	1	0	0	0	1	1	1	0	0	1	1	1	0	1	1	1	1	1	1	0	2	2	1	1	1
CP075068.1	184251	0.109102		1	1	1	1	1	1	2	0	1	0	1	0	1	0	1	1	1	0	0	0	1	1	1	0	0	1	1	1	0	1	1	1	1	1	1	0	2	2	1	1	1
CP075068.1	184501	0.109102		1	1	1	1	1	1	2	0	1	0	1	0	1	0	1	1	1	0	0	0	1	1	1	0	0	1	1	1	0	1	1	1	1	1	1	0	2	2	1	1	1
CP075068.1	184751	0.109102		1	1	1	1	1	1	2	0	1	0	1	0	1	0	1	1	1	0	0	0	1	1	1	0	0	1	1	1	0	1	1	1	1	1	1	0	2	2	1	1	1
CP075068.1	185001	0.109102		1	1	1	1	1	1	2	0	1	0	1	0	1	0	1	1	1	0	0	0	1	1	1	0	0	1	1	1	0	1	1	1	1	1	1	0	2	2	1	1	1
CP075068.1	185251	0.109102		1	1	1	1	1	1	2	0	1	0	1	0	1	0	1	1	1	0	0	0	1	1	1	0	0	1	1	1	0	1	1	1	1	1	1	0	2	2	1	1	1
CP075068.1	185501	0.109102		1	1	1	1	1	1	2	0	1	0	1	0	1	0	1	1	1	0	0	0	1	1	1	0	0	1	1	1	0	1	1	1	1	1	1	0	2	2	1	1	1
CP075068.1	185751	0.109102		1	1	1	1	1	1	2	0	1	0	1	0	1	0	1	1	1	0	0	0	1	1	1	0	0	1	1	1	0	1	1	1	1	1	1	0	2	2	1	1	1
CP075068.1	186001	0.144921		1	1	1	1	1	1	1	0	1	0	1	0	1	0	1	1	1	0	0	0	1	1	1	0	0	1	1	1	0	1	1	1	1	1	1	0	2	2	1	1	1
CP075068.1	186251	0.144921		1	1	1	1	1	1	1	0	1	0	1	0	1	0	1	1	1	0	0	0	1	1	1	0	0	1	1	1	0	1	1	1	1	1	1	0	2	2	1	1	1
CP075068.1	186501	0.144921		1	1	1	1	1	1	1	0	1	0	1	0	1	0	1	1	1	0	0	0	1	1	1	0	0	1	1	1	0	1	1	1	1	1	1	0	2	2	1	1	1
CP075068.1	186751	0.144921		1	1	1	1	1	1	1	0	1	0	1	0	1	0	1	1	1	0	0	0	1	1	1	0	0	1	1	1	0	1	1	1	1	1	1	0	2	2	1	1	1
CP075068.1	187001	0.144921		1	1	1	1	1	1	1	0	1	0	1	0	1	0	1	1	1	0	0	0	1	1	1	0	0	1	1	1	0	1	1	1	1	1	1	0	2	2	1	1	1
CP075068.1	187251	0.144921		1	1	1	1	1	1	1	0	1	0	1	0	1	0	1	1	1	0	0	0	1	1	1	0	0	1	1	1	0	1	1	1	1	1	1	0	2	2	1	1	1
CP075068.1	187501	0.144921		1	1	1	1	1	1	1	0	1	0	1	0	1	0	1	1	1	0	0	0	1	1	1	0	0	1	1	1	0	1	1	1	1	1	1	0	2	2	1	1	1
CP075068.1	187751	0.144921		1	1	1	1	1	1	1	0	1	0	1	0	1	0	1	1	1	0	0	0	1	1	1	0	0	1	1	1	0	1	1	1	1	1	1	0	2	2	1	1	1
CP075068.1	188001	0.214448		0	1	1	0	1	1	1	0	1	0	1	0	1	0	1	1	1	0	0	0	1	1	0	0	0	1	0	1	0	1	1	1	1	1	1	0	2	2	1	1	1
CP075068.1	188251	0.326566		0	1	1	0	1	1	1	2	1	0	1	0	1	0	1	1	1	1	1	0	1	1	0	0	1	1	0	1	0	1	1	1	1	5	1	3	2	2	1	1	1
CP075068.1	188501	0.318966		0	1	1	0	1	1	1	2	1	0	1	1	1	0	1	1	1	1	1	0	1	1	0	0	1	1	0	1	0	1	1	1	1	5	1	3	2	2	1	1	1
CP075068.1	188751	0.318966		0	1	1	0	1	1	1	2	1	0	1	1	1	0	1	1	1	1	1	0	1	1	0	0	1	1	0	1	0	1	1	1	1	5	1	3	2	2	1	1	1
CP075068.1	189001	0.318966		0	1	1	0	1	1	1	2	1	0	1	1	1	0	1	1	1	1	1	0	1	1	0	0	1	1	0	1	0	1	1	1	1	5	1	3	2	2	1	1	1
CP075068.1	189251	0.318966		0	1	1	0	1	1	1	2	1	0	1	1	1	0	1	1	1	1	1	0	1	1	0	0	1	1	0	1	0	1	1	1	1	5	1	3	2	2	1	1	1
CP075068.1	189501	0.318966		0	1	1	0	1	1	1	2	1	0	1	1	1	0	1	1	1	1	1	0	1	1	0	0	1	1	0	1	0	1	1	1	1	5	1	3	2	2	1	1	1
CP075068.1	189751	0.318966		0	1	1	0	1	1	1	2	1	0	1	1	1	0	1	1	1	1	1	0	1	1	0	0	1	1	0	1	0	1	1	1	1	5	1	3	2	2	1	1	1
CP075068.1	190001	0.318966		0	1	1	0	1	1	1	2	1	0	1	1	1	0	1	1	1	1	1	0	1	1	0	0	1	1	0	1	0	1	1	1	1	5	1	3	2	2	1	1	1
CP075068.1	190251	0.318966		0	1	1	0	1	1	1	2	1	0	1	1	1	0	1	1	1	1	1	0	1	1	0	0	1	1	0	1	0	1	1	1	1	5	1	3	2	2	1	1	1
CP075068.1	190501	0.318966		0	1	1	0	1	1	1	2	1	0	1	1	1	0	1	1	1	1	1	0	1	1	0	0	1	1	0	1	0	1	1	1	1	5	1	3	2	2	1	1	1
CP075068.1	190751	0.318966		0	1	1	0	1	1	1	2	1	0	1	1	1	0	1	1	1	1	1	0	1	1	0	0	1	1	0	1	0	1	1	1	1	5	1	3	2	2	1	1	1
CP075068.1	191001	0.318966		0	1	1	0	1	1	1	2	1	0	1	1	1	0	1	1	1	1	1	0	1	1	0	0	1	1	0	1	0	1	1	1	1	5	1	3	2	2	1	1	1
CP075068.1	191251	0.318966		0	1	1	0	1	1	1	2	1	0	1	1	1	0	1	1	1	1	1	0	1	1	0	0	1	1	0	1	0	1	1	1	1	5	1	3	2	2	1	1	1
CP075068.1	191501	0.318966		0	1	1	0	1	1	1	2	1	0	1	1	1	0	1	1	1	1	1	0	1	1	0	0	1	1	0	1	0	1	1	1	1	5	1	3	2	2	1	1	1
CP075068.1	191751	0.318966		0	1	1	0	1	1	1	2	1	0	1	1	1	0	1	1	1	1	1	0	1	1	0	0	1	1	0	1	0	1	1	1	1	5	1	3	2	2	1	1	1
CP075068.1	192001	0.318966		0	1	1	0	1	1	1	2	1	0	1	1	1	0	1	1	1	1	1	0	1	1	0	0	1	1	0	1	0	1	1	1	1	5	1	3	2	2	1	1	1
CP075068.1	192251	0.318966		0	1	1	0	1	1	1	2	1	0	1	1	1	0	1	1	1	1	1	0	1	1	0	0	1	1	0	1	0	1	1	1	1	5	1	3	2	2	1	1	1
CP075068.1	192501	0.318966		0	1	1	0	1	1	1	2	1	0	1	1	1	0	1	1	1	1	1	0	1	1	0	0	1	1	0	1	0	1	1	1	1	5	1	3	2	2	1	1	1
CP075068.1	192751	0.318966		0	1	1	0	1	1	1	2	1	0	1	1	1	0	1	1	1	1	1	0	1	1	0	0	1	1	0	1	0	1	1	1	1	5	1	3	2	2	1	1	1
CP075068.1	193001	0.318966		0	1	1	0	1	1	1	2	1	0	1	1	1	0	1	1	1	1	1	0	1	1	0	0	1	1	0	1	0	1	1	1	1	5	1	3	2	2	1	1	1
CP075068.1	193251	0.318966		0	1	1	0	1	1	1	2	1	0	1	1	1	0	1	1	1	1	1	0	1	1	0	0	1	1	0	1	0	1	1	1	1	5	1	3	2	2	1	1	1
CP075068.1	193501	0.254685		0	1	1	0	1	1	1	2	1	0	1	1	1	0	1	1	1	1	1	0	1	1	0	0	3	1	0	1	0	1	1	1	1	5	1	3	2	2	1	1	1
CP075068.1	193751	0.234977		0	1	1	0	1	1	1	2	1	0	2	1	1	0	1	1	1	1	1	0	1	1	0	0	3	1	0	1	0	1	1	1	1	5	1	3	2	2	1	1	1
CP075068.1	194001	0.14699		0	1	1	0	1	1	1	0	1	0	2	1	1	0	1	1	1	0	1	0	1	1	0	0	3	1	0	1	0	1	1	1	1	5	1	0	2	2	1	1	1
CP075068.1	194251	0.122667		0	1	1	0	1	1	1	0	1	0	2	1	1	0	1	1	1	0	1	0	1	1	0	0	1	1	0	1	0	1	1	1	1	1	1	0	2	2	1	1	1
CP075068.1	194501	0.0242967		2	1	1	1	1	1	2	0	1	0	2	1	1	0	1	1	1	0	1	0	1	1	1	0	1	1	2	1	0	1	1	1	1	1	1	0	2	2	1	1	1
CP075068.1	194751	0.0242967		2	1	1	1	1	1	2	0	1	0	2	1	1	0	1	1	1	0	1	0	1	1	1	0	1	1	2	1	0	1	1	1	1	1	1	0	2	2	1	1	1
CP075068.1	195001	0.0242967		2	1	1	1	1	1	2	0	1	0	2	1	1	0	1	1	1	0	1	0	1	1	1	0	1	1	2	1	0	1	1	1	1	1	1	0	2	2	1	1	1
CP075068.1	195251	0.0242967		2	1	1	1	1	1	2	0	1	0	2	1	1	0	1	1	1	0	1	0	1	1	1	0	1	1	2	1	0	1	1	1	1	1	1	0	2	2	1	1	1
CP075068.1	195501	0.00331387		2	1	1	1	1	1	2	0	1	0	2	1	1	0	1	1	1	0	1	0	1	1	1	0	1	1	2	1	0	1	1	1	1	1	1	0	2	0	1	1	1
CP075068.1	195751	0.00331387		2	1	1	1	1	1	2	0	1	0	2	1	1	0	1	1	1	0	1	0	1	1	1	0	1	1	2	1	0	1	1	1	1	1	1	0	2	0	1	1	1
CP075068.1	196001	0.00331387		2	1	1	1	1	1	2	0	1	0	2	1	1	0	1	1	1	0	1	0	1	1	1	0	1	1	2	1	0	1	1	1	1	1	1	0	2	0	1	1	1
CP075068.1	196251	0.00445402		2	1	1	1	1	1	2	0	1	0	2	1	1	2	1	1	1	0	1	0	1	1	1	0	1	1	2	1	0	1	1	1	1	1	1	0	2	0	1	1	1
CP075068.1	196501	0.0113916		2	1	1	1	1	1	2	0	1	0	2	1	1	2	1	1	1	0	1	1	1	1	1	0	1	1	2	2	0	1	1	1	1	1	1	0	2	0	1	1	1
CP075068.1	196751	0.0183838		2	1	1	1	1	1	2	0	1	0	2	1	1	2	1	1	1	1	1	1	1	1	1	0	1	1	2	2	0	1	1	1	1	1	1	0	2	0	1	1	1
CP075068.1	197001	0.0357742		2	1	1	1	1	1	2	0	1	1	2	1	2	2	1	1	1	1	1	1	1	1	1	0	1	1	2	2	0	1	1	1	1	1	1	0	2	0	1	1	1
CP075068.1	197251	0.0357742		2	1	1	1	1	1	2	0	1	1	2	1	2	2	1	1	1	1	1	1	1	1	1	0	1	1	2	2	0	1	1	1	1	1	1	0	2	0	1	1	1
CP075068.1	197501	0.0357742		2	1	1	1	1	1	2	0	1	1	2	1	2	2	1	1	1	1	1	1	1	1	1	0	1	1	2	2	0	1	1	1	1	1	1	0	2	0	1	1	1
CP075068.1	197751	0.0686328		2	1	1	1	1	1	2	0	1	1	2	1	2	2	1	1	1	1	1	1	1	1	1	0	1	1	2	2	0	1	1	1	1	1	0	0	2	0	1	1	1
CP075068.1	198001	0.0686328		2	1	1	1	1	1	2	0	1	1	2	1	2	2	1	1	1	1	1	1	1	1	1	0	1	1	2	2	0	1	1	1	1	1	0	0	2	0	1	1	1
CP075068.1	198251	0.0897091		2	1	1	1	1	1	2	0	1	1	2	1	2	2	1	1	1	1	1	1	0	1	1	0	1	1	2	2	0	1	1	1	1	1	0	0	2	0	1	1	0
CP075068.1	198501	0.0897091		2	1	1	1	1	1	2	0	1	1	2	1	2	2	1	1	1	1	1	1	0	1	1	0	1	1	2	2	0	1	1	1	1	1	0	0	2	0	1	1	0
CP075068.1	198751	0.0897091		2	1	1	1	1	1	2	0	1	1	2	1	2	2	1	1	1	1	1	1	0	1	1	0	1	1	2	2	0	1	1	1	1	1	0	0	2	0	1	1	0
CP075068.1	199001	0.0897091		2	1	1	1	1	1	2	0	1	1	2	1	2	2	1	1	1	1	1	1	0	1	1	0	1	1	2	2	0	1	1	1	1	1	0	0	2	0	1	1	0
CP075068.1	199251	0.0897091		2	1	1	1	1	1	2	0	1	1	2	1	2	2	1	1	1	1	1	1	0	1	1	0	1	1	2	2	0	1	1	1	1	1	0	0	2	0	1	1	0
CP075068.1	199501	0.0897091		2	1	1	1	1	1	2	0	1	1	2	1	2	2	1	1	1	1	1	1	0	1	1	0	1	1	2	2	0	1	1	1	1	1	0	0	2	0	1	1	0
CP075068.1	199751	0.0897091		2	1	1	1	1	1	2	0	1	1	2	1	2	2	1	1	1	1	1	1	0	1	1	0	1	1	2	2	0	1	1	1	1	1	0	0	2	0	1	1	0
CP075068.1	200001	0.0897091		2	1	1	1	1	1	2	0	1	1	2	1	2	2	1	1	1	1	1	1	0	1	1	0	1	1	2	2	0	1	1	1	1	1	0	0	2	0	1	1	0
CP075068.1	200251	0.0897091		2	1	1	1	1	1	2	0	1	1	2	1	2	2	1	1	1	1	1	1	0	1	1	0	1	1	2	2	0	1	1	1	1	1	0	0	2	0	1	1	0
CP075068.1	200501	0.0973358		2	1	1	1	1	1	2	0	1	1	2	1	2	2	1	1	2	1	1	1	0	1	1	0	1	1	2	2	0	1	1	1	1	1	0	0	2	0	1	1	0
CP075068.1	200751	0.102174		2	1	1	1	1	1	2	0	1	1	2	1	2	2	1	1	2	1	1	1	0	1	1	0	1	1	2	2	0	1	2	1	1	1	0	0	2	0	1	1	0
CP075068.1	201001	0.102174		2	1	1	1	1	1	2	0	1	1	2	1	2	2	1	1	2	1	1	1	0	1	1	0	1	1	2	2	0	1	2	1	1	1	0	0	2	0	1	1	0
CP075068.1	201251	0.102174		2	1	1	1	1	1	2	0	1	1	2	1	2	2	1	1	2	1	1	1	0	1	1	0	1	1	2	2	0	1	2	1	1	1	0	0	2	0	1	1	0
CP075068.1	201501	0.102174		2	1	1	1	1	1	2	0	1	1	2	1	2	2	1	1	2	1	1	1	0	1	1	0	1	1	2	2	0	1	2	1	1	1	0	0	2	0	1	1	0
CP075068.1	201751	0.102174		2	1	1	1	1	1	2	0	1	1	2	1	2	2	1	1	2	1	1	1	0	1	1	0	1	1	2	2	0	1	2	1	1	1	0	0	2	0	1	1	0
CP075068.1	202001	0.102174		2	1	1	1	1	1	2	0	1	1	2	1	2	2	1	1	2	1	1	1	0	1	1	0	1	1	2	2	0	1	2	1	1	1	0	0	2	0	1	1	0
CP075068.1	202251	0.102174		2	1	1	1	1	1	2	0	1	1	2	1	2	2	1	1	2	1	1	1	0	1	1	0	1	1	2	2	0	1	2	1	1	1	0	0	2	0	1	1	0
CP075068.1	202501	0.102174		2	1	1	1	1	1	2	0	1	1	2	1	2	2	1	1	2	1	1	1	0	1	1	0	1	1	2	2	0	1	2	1	1	1	0	0	2	0	1	1	0
CP075068.1	202751	0.107428		2	1	1	1	1	1	2	0	2	1	2	1	2	2	1	1	2	1	1	1	0	1	1	0	1	1	2	2	0	1	2	1	1	1	0	0	2	0	1	1	0
CP075068.1	203001	0.107428		2	1	1	1	1	1	2	0	2	1	2	1	2	2	1	1	2	1	1	1	0	1	1	0	1	1	2	2	0	1	2	1	1	1	0	0	2	0	1	1	0
CP075068.1	203251	0.107428		2	1	1	1	1	1	2	0	2	1	2	1	2	2	1	1	2	1	1	1	0	1	1	0	1	1	2	2	0	1	2	1	1	1	0	0	2	0	1	1	0
CP075068.1	203501	0.126415		2	1	1	1	1	1	2	0	2	1	2	1	2	2	1	1	2	1	1	1	1	1	1	0	1	1	2	2	0	1	2	1	1	1	0	0	2	0	1	1	0
CP075068.1	203751	0.126415		2	1	1	1	1	1	2	0	2	1	2	1	2	2	1	1	2	1	1	1	1	1	1	0	1	1	2	2	0	1	2	1	1	1	0	0	2	0	1	1	0
CP075068.1	204001	0.149778		2	1	1	1	1	1	2	1	2	1	2	1	2	2	1	1	2	1	1	1	1	1	1	0	1	1	2	2	0	1	2	1	1	1	0	0	2	0	1	1	0
CP075068.1	204251	0.195383		2	1	1	1	1	1	2	1	2	1	2	1	2	2	1	1	2	1	1	1	1	1	1	0	1	1	2	2	0	3	2	1	1	1	0	0	2	0	1	1	0
CP075068.1	204501	0.0589575		2	5	2	1	4	2	2	1	2	1	2	1	2	2	1	1	2	1	1	1	1	1	1	3	2	2	2	2	0	3	2	3	3	1	0	0	2	0	1	5	5
CP075068.1	204751	0.0589575		2	5	2	1	4	2	2	1	2	1	2	1	2	2	1	1	2	1	1	1	1	1	1	3	2	2	2	2	0	3	2	3	3	1	0	0	2	0	1	5	5
CP075068.1	205001	0.343327		2	2	2	1	4	2	2	1	2	1	2	1	2	2	1	1	2	1	1	1	1	1	1	3	2	2	2	2	0	3	2	3	3	1	0	0	2	0	1	1	1
CP075068.1	205251	0.445353		2	2	2	1	1	2	2	1	2	1	2	1	2	2	1	1	2	1	1	1	1	1	1	1	1	2	2	2	0	3	2	3	3	1	0	0	2	0	1	1	1
CP075068.1	205501	0.445353		2	2	2	1	1	2	2	1	2	1	2	1	2	2	1	1	2	1	1	1	1	1	1	1	1	2	2	2	0	3	2	3	3	1	0	0	2	0	1	1	1
CP075068.1	205751	0.445353		2	2	2	1	1	2	2	1	2	1	2	1	2	2	1	1	2	1	1	1	1	1	1	1	1	2	2	2	0	3	2	3	3	1	0	0	2	0	1	1	1
CP075068.1	206001	0.445353		2	2	2	1	1	2	2	1	2	1	2	1	2	2	1	1	2	1	1	1	1	1	1	1	1	2	2	2	0	3	2	3	3	1	0	0	2	0	1	1	1
CP075068.1	206251	0.445353		2	2	2	1	1	2	2	1	2	1	2	1	2	2	1	1	2	1	1	1	1	1	1	1	1	2	2	2	0	3	2	3	3	1	0	0	2	0	1	1	1
CP075068.1	206501	0.445353		2	2	2	1	1	2	2	1	2	1	2	1	2	2	1	1	2	1	1	1	1	1	1	1	1	2	2	2	0	3	2	3	3	1	0	0	2	0	1	1	1
CP075068.1	206751	0.445353		2	2	2	1	1	2	2	1	2	1	2	1	2	2	1	1	2	1	1	1	1	1	1	1	1	2	2	2	0	3	2	3	3	1	0	0	2	0	1	1	1
CP075068.1	207001	0.445353		2	2	2	1	1	2	2	1	2	1	2	1	2	2	1	1	2	1	1	1	1	1	1	1	1	2	2	2	0	3	2	3	3	1	0	0	2	0	1	1	1
CP075068.1	207251	0.445353		2	2	2	1	1	2	2	1	2	1	2	1	2	2	1	1	2	1	1	1	1	1	1	1	1	2	2	2	0	3	2	3	3	1	0	0	2	0	1	1	1
CP075068.1	207501	0.445353		2	2	2	1	1	2	2	1	2	1	2	1	2	2	1	1	2	1	1	1	1	1	1	1	1	2	2	2	0	3	2	3	3	1	0	0	2	0	1	1	1
CP075068.1	207751	0.445353		2	2	2	1	1	2	2	1	2	1	2	1	2	2	1	1	2	1	1	1	1	1	1	1	1	2	2	2	0	3	2	3	3	1	0	0	2	0	1	1	1
CP075068.1	208001	0.445353		2	2	2	1	1	2	2	1	2	1	2	1	2	2	1	1	2	1	1	1	1	1	1	1	1	2	2	2	0	3	2	3	3	1	0	0	2	0	1	1	1
CP075068.1	208251	0.445353		2	2	2	1	1	2	2	1	2	1	2	1	2	2	1	1	2	1	1	1	1	1	1	1	1	2	2	2	0	3	2	3	3	1	0	0	2	0	1	1	1
CP075068.1	208501	0.445353		2	2	2	1	1	2	2	1	2	1	2	1	2	2	1	1	2	1	1	1	1	1	1	1	1	2	2	2	0	3	2	3	3	1	0	0	2	0	1	1	1
CP075068.1	208751	0.445353		2	2	2	1	1	2	2	1	2	1	2	1	2	2	1	1	2	1	1	1	1	1	1	1	1	2	2	2	0	3	2	3	3	1	0	0	2	0	1	1	1
CP075068.1	209001	0.445353		2	2	2	1	1	2	2	1	2	1	2	1	2	2	1	1	2	1	1	1	1	1	1	1	1	2	2	2	0	3	2	3	3	1	0	0	2	0	1	1	1
CP075068.1	209251	0.445353		2	2	2	1	1	2	2	1	2	1	2	1	2	2	1	1	2	1	1	1	1	1	1	1	1	2	2	2	0	3	2	3	3	1	0	0	2	0	1	1	1
CP075068.1	209501	0.445353		2	2	2	1	1	2	2	1	2	1	2	1	2	2	1	1	2	1	1	1	1	1	1	1	1	2	2	2	0	3	2	3	3	1	0	0	2	0	1	1	1
CP075068.1	209751	0.389299		2	2	2	1	1	2	2	1	2	1	2	1	2	2	1	1	2	1	1	0	1	1	1	1	0	2	2	2	0	3	2	3	3	1	0	0	2	0	1	1	1
CP075068.1	210001	0.389299		2	2	2	1	1	2	2	1	2	1	2	1	2	2	1	1	2	1	1	0	1	1	1	1	0	2	2	2	0	3	2	3	3	1	0	0	2	0	1	1	1
CP075068.1	210251	0.389299		2	2	2	1	1	2	2	1	2	1	2	1	2	2	1	1	2	1	1	0	1	1	1	1	0	2	2	2	0	3	2	3	3	1	0	0	2	0	1	1	1
CP075068.1	210501	0.389299		2	2	2	1	1	2	2	1	2	1	2	1	2	2	1	1	2	1	1	0	1	1	1	1	0	2	2	2	0	3	2	3	3	1	0	0	2	0	1	1	1
CP075068.1	210751	0.389299		2	2	2	1	1	2	2	1	2	1	2	1	2	2	1	1	2	1	1	0	1	1	1	1	0	2	2	2	0	3	2	3	3	1	0	0	2	0	1	1	1
CP075068.1	211001	0.389299		2	2	2	1	1	2	2	1	2	1	2	1	2	2	1	1	2	1	1	0	1	1	1	1	0	2	2	2	0	3	2	3	3	1	0	0	2	0	1	1	1
CP075068.1	211251	0.389299		2	2	2	1	1	2	2	1	2	1	2	1	2	2	1	1	2	1	1	0	1	1	1	1	0	2	2	2	0	3	2	3	3	1	0	0	2	0	1	1	1
CP075068.1	211501	0.389299		2	2	2	1	1	2	2	1	2	1	2	1	2	2	1	1	2	1	1	0	1	1	1	1	0	2	2	2	0	3	2	3	3	1	0	0	2	0	1	1	1
CP075068.1	211751	0.389299		2	2	2	1	1	2	2	1	2	1	2	1	2	2	1	1	2	1	1	0	1	1	1	1	0	2	2	2	0	3	2	3	3	1	0	0	2	0	1	1	1
CP075068.1	212001	0.389299		2	2	2	1	1	2	2	1	2	1	2	1	2	2	1	1	2	1	1	0	1	1	1	1	0	2	2	2	0	3	2	3	3	1	0	0	2	0	1	1	1
CP075068.1	212251	0.389299		2	2	2	1	1	2	2	1	2	1	2	1	2	2	1	1	2	1	1	0	1	1	1	1	0	2	2	2	0	3	2	3	3	1	0	0	2	0	1	1	1
CP075068.1	212501	0.389299		2	2	2	1	1	2	2	1	2	1	2	1	2	2	1	1	2	1	1	0	1	1	1	1	0	2	2	2	0	3	2	3	3	1	0	0	2	0	1	1	1
CP075068.1	212751	0.389299		2	2	2	1	1	2	2	1	2	1	2	1	2	2	1	1	2	1	1	0	1	1	1	1	0	2	2	2	0	3	2	3	3	1	0	0	2	0	1	1	1
CP075068.1	213001	0.389299		2	2	2	1	1	2	2	1	2	1	2	1	2	2	1	1	2	1	1	0	1	1	1	1	0	2	2	2	0	3	2	3	3	1	0	0	2	0	1	1	1
CP075068.1	213251	0.166667		0	2	2	1	1	0	0	0	2	0	2	1	2	2	1	1	2	1	1	0	0	1	1	0	0	2	2	2	0	3	2	3	0	0	0	0	2	0	1	1	0
CP075068.1	213501	0.142888		0	0	0	0	1	0	0	0	0	0	0	1	0	0	1	0	0	0	0	0	0	0	0	0	0	0	0	0	0	0	0	0	0	0	0	0	2	0	1	1	0
CP075068.1	213751	0.142888		0	0	0	0	1	0	0	0	0	0	0	1	0	0	1	0	0	0	0	0	0	0	0	0	0	0	0	0	0	0	0	0	0	0	0	0	2	0	1	1	0
CP075068.1	214001	0.142888		0	0	0	0	1	0	0	0	0	0	0	1	0	0	1	0	0	0	0	0	0	0	0	0	0	0	0	0	0	0	0	0	0	0	0	0	2	0	1	1	0
CP075068.1	214251	0.142888		0	0	0	0	1	0	0	0	0	0	0	1	0	0	1	0	0	0	0	0	0	0	0	0	0	0	0	0	0	0	0	0	0	0	0	0	2	0	1	1	0
CP075068.1	214501	0.142888		0	0	0	0	1	0	0	0	0	0	0	1	0	0	1	0	0	0	0	0	0	0	0	0	0	0	0	0	0	0	0	0	0	0	0	0	2	0	1	1	0
CP075068.1	214751	0.142888		0	0	0	0	1	0	0	0	0	0	0	1	0	0	1	0	0	0	0	0	0	0	0	0	0	0	0	0	0	0	0	0	0	0	0	0	2	0	1	1	0
CP075068.1	215001	0.142888		0	0	0	0	1	0	0	0	0	0	0	1	0	0	1	0	0	0	0	0	0	0	0	0	0	0	0	0	0	0	0	0	0	0	0	0	2	0	1	1	0
CP075068.1	215251	0.142888		0	0	0	0	1	0	0	0	0	0	0	1	0	0	1	0	0	0	0	0	0	0	0	0	0	0	0	0	0	0	0	0	0	0	0	0	2	0	1	1	0
CP075068.1	215501	0.142888		0	0	0	0	1	0	0	0	0	0	0	1	0	0	1	0	0	0	0	0	0	0	0	0	0	0	0	0	0	0	0	0	0	0	0	0	2	0	1	1	0
CP075068.1	215751	0.142888		0	0	0	0	1	0	0	0	0	0	0	1	0	0	1	0	0	0	0	0	0	0	0	0	0	0	0	0	0	0	0	0	0	0	0	0	2	0	1	1	0
CP075068.1	216001	0.142888		0	0	0	0	1	0	0	0	0	0	0	1	0	0	1	0	0	0	0	0	0	0	0	0	0	0	0	0	0	0	0	0	0	0	0	0	2	0	1	1	0
CP075068.1	216251	0.142888		0	0	0	0	1	0	0	0	0	0	0	1	0	0	1	0	0	0	0	0	0	0	0	0	0	0	0	0	0	0	0	0	0	0	0	0	2	0	1	1	0
CP075068.1	216501	0.142888		0	0	0	0	1	0	0	0	0	0	0	1	0	0	1	0	0	0	0	0	0	0	0	0	0	0	0	0	0	0	0	0	0	0	0	0	2	0	1	1	0
CP075068.1	216751	0.142888		0	0	0	0	1	0	0	0	0	0	0	1	0	0	1	0	0	0	0	0	0	0	0	0	0	0	0	0	0	0	0	0	0	0	0	0	2	0	1	1	0
CP075068.1	217001	0.142888		0	0	0	0	1	0	0	0	0	0	0	1	0	0	1	0	0	0	0	0	0	0	0	0	0	0	0	0	0	0	0	0	0	0	0	0	2	0	1	1	0
CP075068.1	217251	0.142888		0	0	0	0	1	0	0	0	0	0	0	1	0	0	1	0	0	0	0	0	0	0	0	0	0	0	0	0	0	0	0	0	0	0	0	0	2	0	1	1	0
CP075068.1	217501	0.142888		0	0	0	0	1	0	0	0	0	0	0	1	0	0	1	0	0	0	0	0	0	0	0	0	0	0	0	0	0	0	0	0	0	0	0	0	2	0	1	1	0
CP075068.1	217751	0.142888		0	0	0	0	1	0	0	0	0	0	0	1	0	0	1	0	0	0	0	0	0	0	0	0	0	0	0	0	0	0	0	0	0	0	0	0	2	0	1	1	0
CP075068.1	218001	0.142888		0	0	0	0	1	0	0	0	0	0	0	1	0	0	1	0	0	0	0	0	0	0	0	0	0	0	0	0	0	0	0	0	0	0	0	0	2	0	1	1	0
CP075068.1	218251	0.142888		0	0	0	0	1	0	0	0	0	0	0	1	0	0	1	0	0	0	0	0	0	0	0	0	0	0	0	0	0	0	0	0	0	0	0	0	2	0	1	1	0
CP075068.1	218501	0.142888		0	0	0	0	1	0	0	0	0	0	0	1	0	0	1	0	0	0	0	0	0	0	0	0	0	0	0	0	0	0	0	0	0	0	0	0	2	0	1	1	0
CP075068.1	218751	0.142888		0	0	0	0	1	0	0	0	0	0	0	1	0	0	1	0	0	0	0	0	0	0	0	0	0	0	0	0	0	0	0	0	0	0	0	0	2	0	1	1	0
CP075068.1	219001	0.142888		0	0	0	0	1	0	0	0	0	0	0	1	0	0	1	0	0	0	0	0	0	0	0	0	0	0	0	0	0	0	0	0	0	0	0	0	2	0	1	1	0
CP075068.1	219251	0.142888		0	0	0	0	1	0	0	0	0	0	0	1	0	0	1	0	0	0	0	0	0	0	0	0	0	0	0	0	0	0	0	0	0	0	0	0	2	0	1	1	0
CP075068.1	219501	0.142888		0	0	0	0	1	0	0	0	0	0	0	1	0	0	1	0	0	0	0	0	0	0	0	0	0	0	0	0	0	0	0	0	0	0	0	0	2	0	1	1	0
CP075068.1	219751	0.142888		0	0	0	0	1	0	0	0	0	0	0	1	0	0	1	0	0	0	0	0	0	0	0	0	0	0	0	0	0	0	0	0	0	0	0	0	2	0	1	1	0
CP075068.1	220001	0.142888		0	0	0	0	1	0	0	0	0	0	0	1	0	0	1	0	0	0	0	0	0	0	0	0	0	0	0	0	0	0	0	0	0	0	0	0	2	0	1	1	0
CP075068.1	220251	0.142888		0	0	0	0	1	0	0	0	0	0	0	1	0	0	1	0	0	0	0	0	0	0	0	0	0	0	0	0	0	0	0	0	0	0	0	0	2	0	1	1	0
CP075068.1	220501	0.0734851		0	0	1	0	1	0	0	0	0	0	0	1	0	0	1	0	1	0	0	0	0	0	0	0	0	1	1	0	0	0	0	0	0	0	0	0	2	0	1	1	0
CP075068.1	220751	0.506676		1	2	1	2	1	2	2	0	0	1	2	1	1	1	1	1	1	0	0	0	1	2	1	1	0	1	1	2	1	3	3	3	3	0	0	0	2	0	1	1	0
CP075068.1	221001	0.521101		1	2	1	2	1	2	2	0	1	1	2	1	1	1	1	1	1	0	0	0	1	2	1	1	0	1	1	2	1	3	3	3	3	0	0	0	2	0	1	1	0
CP075068.1	221251	0.521101		1	2	1	2	1	2	2	0	1	1	2	1	1	1	1	1	1	0	0	0	1	2	1	1	0	1	1	2	1	3	3	3	3	0	0	0	2	0	1	1	0
CP075068.1	221501	0.521101		1	2	1	2	1	2	2	0	1	1	2	1	1	1	1	1	1	0	0	0	1	2	1	1	0	1	1	2	1	3	3	3	3	0	0	0	2	0	1	1	0
CP075068.1	221751	0.162052		1	2	1	2	1	2	2	0	1	1	2	1	1	1	1	1	1	0	0	0	1	2	1	1	0	1	1	2	1	1	1	1	1	0	0	0	2	0	1	0	0
CP075068.1	222001	0.162052		1	2	1	2	1	2	2	0	1	1	2	1	1	1	1	1	1	0	0	0	1	2	1	1	0	1	1	2	1	1	1	1	1	0	0	0	2	0	1	0	0
CP075068.1	222251	0.192475		1	2	1	2	1	2	2	2	1	1	2	1	1	1	1	1	1	0	0	0	1	2	1	1	0	1	1	2	1	1	1	1	1	0	0	0	2	0	1	0	0
CP075068.1	222501	0.192475		1	2	1	2	1	2	2	2	1	1	2	1	1	1	1	1	1	0	0	0	1	2	1	1	0	1	1	2	1	1	1	1	1	0	0	0	2	0	1	0	0
CP075068.1	222751	0.192475		1	2	1	2	1	2	2	2	1	1	2	1	1	1	1	1	1	0	0	0	1	2	1	1	0	1	1	2	1	1	1	1	1	0	0	0	2	0	1	0	0
CP075068.1	223001	0.192475		1	2	1	2	1	2	2	2	1	1	2	1	1	1	1	1	1	0	0	0	1	2	1	1	0	1	1	2	1	1	1	1	1	0	0	0	2	0	1	0	0
CP075068.1	223251	0.192475		1	2	1	2	1	2	2	2	1	1	2	1	1	1	1	1	1	0	0	0	1	2	1	1	0	1	1	2	1	1	1	1	1	0	0	0	2	0	1	0	0
CP075068.1	223501	0.192475		1	2	1	2	1	2	2	2	1	1	2	1	1	1	1	1	1	0	0	0	1	2	1	1	0	1	1	2	1	1	1	1	1	0	0	0	2	0	1	0	0
CP075068.1	223751	0.221504		1	2	1	2	1	2	2	2	1	1	2	1	1	1	1	1	1	1	0	0	1	2	1	1	0	1	1	2	1	1	1	1	1	0	0	0	2	0	1	0	0
CP075068.1	224001	0.221504		1	2	1	2	1	2	2	2	1	1	2	1	1	1	1	1	1	1	0	0	1	2	1	1	0	1	1	2	1	1	1	1	1	0	0	0	2	0	1	0	0
CP075068.1	224251	0.221504		1	2	1	2	1	2	2	2	1	1	2	1	1	1	1	1	1	1	0	0	1	2	1	1	0	1	1	2	1	1	1	1	1	0	0	0	2	0	1	0	0
CP075068.1	224501	0.221504		1	2	1	2	1	2	2	2	1	1	2	1	1	1	1	1	1	1	0	0	1	2	1	1	0	1	1	2	1	1	1	1	1	0	0	0	2	0	1	0	0
CP075068.1	224751	0.221504		1	2	1	2	1	2	2	2	1	1	2	1	1	1	1	1	1	1	0	0	1	2	1	1	0	1	1	2	1	1	1	1	1	0	0	0	2	0	1	0	0
CP075068.1	225001	0.215152		1	1	1	2	1	2	2	2	1	1	2	1	1	1	1	1	1	1	0	0	1	2	1	1	0	1	1	2	1	1	1	1	1	0	0	0	2	0	1	0	0
CP075068.1	225251	0.209891		1	1	1	2	1	1	2	2	1	1	2	1	1	1	1	1	1	1	0	0	1	2	1	1	0	1	1	2	1	1	1	1	1	0	0	0	2	0	1	0	0
CP075068.1	225501	0.209891		1	1	1	2	1	1	2	2	1	1	2	1	1	1	1	1	1	1	0	0	1	2	1	1	0	1	1	2	1	1	1	1	1	0	0	0	2	0	1	0	0
CP075068.1	225751	0.209891		1	1	1	2	1	1	2	2	1	1	2	1	1	1	1	1	1	1	0	0	1	2	1	1	0	1	1	2	1	1	1	1	1	0	0	0	2	0	1	0	0
CP075068.1	226001	0.209891		1	1	1	2	1	1	2	2	1	1	2	1	1	1	1	1	1	1	0	0	1	2	1	1	0	1	1	2	1	1	1	1	1	0	0	0	2	0	1	0	0
CP075068.1	226251	0.209891		1	1	1	2	1	1	2	2	1	1	2	1	1	1	1	1	1	1	0	0	1	2	1	1	0	1	1	2	1	1	1	1	1	0	0	0	2	0	1	0	0
CP075068.1	226501	0.209891		1	1	1	2	1	1	2	2	1	1	2	1	1	1	1	1	1	1	0	0	1	2	1	1	0	1	1	2	1	1	1	1	1	0	0	0	2	0	1	0	0
CP075068.1	226751	0.209891		1	1	1	2	1	1	2	2	1	1	2	1	1	1	1	1	1	1	0	0	1	2	1	1	0	1	1	2	1	1	1	1	1	0	0	0	2	0	1	0	0
CP075068.1	227001	0.209891		1	1	1	2	1	1	2	2	1	1	2	1	1	1	1	1	1	1	0	0	1	2	1	1	0	1	1	2	1	1	1	1	1	0	0	0	2	0	1	0	0
CP075068.1	227251	0.102525		1	1	1	2	1	1	2	2	1	1	2	1	1	1	1	1	1	1	0	0	1	2	1	1	0	1	1	2	1	1	1	1	1	1	1	0	2	0	1	0	0
CP075068.1	227501	0.102525		1	1	1	2	1	1	2	2	1	1	2	1	1	1	1	1	1	1	0	0	1	2	1	1	0	1	1	2	1	1	1	1	1	1	1	0	2	0	1	0	0
CP075068.1	227751	0.102525		1	1	1	2	1	1	2	2	1	1	2	1	1	1	1	1	1	1	0	0	1	2	1	1	0	1	1	2	1	1	1	1	1	1	1	0	2	0	1	0	0
CP075068.1	228001	0.102525		1	1	1	2	1	1	2	2	1	1	2	1	1	1	1	1	1	1	0	0	1	2	1	1	0	1	1	2	1	1	1	1	1	1	1	0	2	0	1	0	0
CP075068.1	228251	0.102525		1	1	1	2	1	1	2	2	1	1	2	1	1	1	1	1	1	1	0	0	1	2	1	1	0	1	1	2	1	1	1	1	1	1	1	0	2	0	1	0	0
CP075068.1	228501	0.102525		1	1	1	2	1	1	2	2	1	1	2	1	1	1	1	1	1	1	0	0	1	2	1	1	0	1	1	2	1	1	1	1	1	1	1	0	2	0	1	0	0
CP075068.1	228751	0.0954515		1	1	1	2	1	1	2	2	1	1	2	1	1	1	1	1	1	1	0	0	1	1	1	1	0	1	1	2	1	1	1	1	1	1	1	0	2	0	1	0	0
CP075068.1	229001	0.0839932		1	1	1	2	1	1	2	2	1	1	1	1	1	1	1	1	1	1	0	0	1	1	1	1	0	1	1	1	1	1	1	1	1	1	1	0	2	0	1	0	0
CP075068.1	229251	0.0839932		1	1	1	2	1	1	2	2	1	1	1	1	1	1	1	1	1	1	0	0	1	1	1	1	0	1	1	1	1	1	1	1	1	1	1	0	2	0	1	0	0
CP075068.1	229501	0.179418		1	1	1	2	1	1	2	2	1	1	1	1	1	1	1	1	1	1	1	1	1	1	1	1	1	1	1	1	1	1	1	1	1	1	1	0	2	0	1	0	0
CP075068.1	229751	0.345683		1	1	1	2	1	1	2	1	1	1	1	1	1	1	1	1	1	1	1	1	1	1	1	1	1	1	1	1	1	1	1	1	1	1	1	0	1	0	1	0	0
CP075068.1	230001	0.445946		1	1	1	1	1	1	1	1	1	1	1	1	1	1	1	1	1	1	1	1	1	1	1	1	1	1	1	1	1	1	1	1	1	1	1	0	1	0	1	0	0
CP075068.1	230251	0.211538		1	1	1	1	1	1	1	1	1	1	1	1	1	1	1	1	1	1	1	1	1	1	1	1	1	1	1	1	1	1	1	1	1	1	1	0	1	1	1	0	1
CP075068.1	230501	0.103125		1	1	1	1	1	1	1	1	1	1	1	1	1	1	1	1	1	1	1	1	1	1	1	1	1	1	1	1	1	1	1	1	1	1	1	0	1	1	1	1	1
CP075068.1	230751	0.103125		1	1	1	1	1	1	1	1	1	1	1	1	1	1	1	1	1	1	1	1	1	1	1	1	1	1	1	1	1	1	1	1	1	1	1	0	1	1	1	1	1
CP075068.1	231001		D8B26_000009	1	1	1	1	1	1	1	1	1	1	1	1	1	1	1	1	1	1	1	1	1	1	1	1	1	1	1	1	1	1	1	1	1	1	1	1	1	1	1	1	1
CP075068.1	231251		D8B26_000009	1	1	1	1	1	1	1	1	1	1	1	1	1	1	1	1	1	1	1	1	1	1	1	1	1	1	1	1	1	1	1	1	1	1	1	1	1	1	1	1	1
CP075068.1	231501		D8B26_000009	1	1	1	1	1	1	1	1	1	1	1	1	1	1	1	1	1	1	1	1	1	1	1	1	1	1	1	1	1	1	1	1	1	1	1	1	1	1	1	1	1
CP075068.1	231751		D8B26_000009	1	1	1	1	1	1	1	1	1	1	1	1	1	1	1	1	1	1	1	1	1	1	1	1	1	1	1	1	1	1	1	1	1	1	1	1	1	1	1	1	1
CP075068.1	232001		D8B26_000009	1	1	1	1	1	1	1	1	1	1	1	1	1	1	1	1	1	1	1	1	1	1	1	1	1	1	1	1	1	1	1	1	1	1	1	1	1	1	1	1	1
CP075068.1	232251		D8B26_000009	1	1	1	1	1	1	1	1	1	1	1	1	1	1	1	1	1	1	1	1	1	1	1	1	1	1	1	1	1	1	1	1	1	1	1	1	1	1	1	1	1
CP075068.1	232501		D8B26_000009	1	1	1	1	1	1	1	1	1	1	1	1	1	1	1	1	1	1	1	1	1	1	1	1	1	1	1	1	1	1	1	1	1	1	1	1	1	1	1	1	1
CP075068.1	232751		D8B26_000009	1	1	1	1	1	1	1	1	1	1	1	1	1	1	1	1	1	1	1	1	1	1	1	1	1	1	1	1	1	1	1	1	1	1	1	1	1	1	1	1	1
CP075068.1	233001		D8B26_000009	1	1	1	1	1	1	1	1	1	1	1	1	1	1	1	1	1	1	1	1	1	1	1	1	1	1	1	1	1	1	1	1	1	1	1	1	1	1	1	1	1
CP075068.1	233251		D8B26_000009	1	1	1	1	1	1	1	1	1	1	1	1	1	1	1	1	1	1	1	1	1	1	1	1	1	1	1	1	1	1	1	1	1	1	1	1	1	1	1	1	1
CP075068.1	233501		D8B26_000009	1	1	1	1	1	1	1	1	1	1	1	1	1	1	1	1	1	1	1	1	1	1	1	1	1	1	1	1	1	1	1	1	1	1	1	1	1	1	1	1	1
CP075068.1	233751		D8B26_000009	1	1	1	1	1	1	1	1	1	1	1	1	1	1	1	1	1	1	1	1	1	1	1	1	1	1	1	1	1	1	1	1	1	1	1	1	1	1	1	1	1
CP075068.1	234001		D8B26_000009	1	1	1	1	1	1	1	1	1	1	1	1	1	1	1	1	1	1	1	1	1	1	1	1	1	1	1	1	1	1	1	1	1	1	1	1	1	1	1	1	1
CP075068.1	234251		D8B26_000009	1	1	1	1	1	1	1	1	1	1	1	1	1	1	1	1	1	1	1	1	1	1	1	1	1	1	1	1	1	1	1	1	1	1	1	1	1	1	1	1	1
CP075068.1	234501		D8B26_000010	1	1	1	1	1	1	1	1	1	1	1	1	1	1	1	1	1	1	1	1	1	1	1	1	1	1	1	1	1	1	1	1	1	1	1	1	1	1	1	1	1
CP075068.1	234751		D8B26_000010	1	1	1	1	1	1	1	1	1	1	1	1	1	1	1	1	1	1	1	1	1	1	1	1	1	1	1	1	1	1	1	1	1	1	1	1	1	1	1	1	1
CP075068.1	235001		D8B26_000010	1	1	1	1	1	1	1	1	1	1	1	1	1	1	1	1	1	1	1	1	1	1	1	1	1	1	1	1	1	1	1	1	1	1	1	1	1	1	1	1	1
CP075068.1	235251		D8B26_000010	1	1	1	1	1	1	1	1	1	1	1	1	1	1	1	1	1	1	1	1	1	1	1	1	1	1	1	1	1	1	1	1	1	1	1	1	1	1	1	1	1
CP075068.1	235501		D8B26_000010	1	1	1	1	1	1	1	1	1	1	1	1	1	1	1	1	1	1	1	1	1	1	1	1	1	1	1	1	1	1	1	1	1	1	1	1	1	1	1	1	1
CP075068.1	235751		D8B26_000010	1	1	1	1	1	1	1	1	1	1	1	1	1	1	1	1	1	1	1	1	1	1	1	1	1	1	1	1	1	1	1	1	1	1	1	1	1	1	1	1	1
CP075068.1	236001		D8B26_000010	1	1	1	1	1	1	1	1	1	1	1	1	1	1	1	1	1	1	1	1	1	1	1	1	1	1	1	1	1	1	1	1	1	1	1	1	1	1	1	1	1
CP075068.1	236251		D8B26_000010	1	1	1	1	1	1	1	1	1	1	1	1	1	1	1	1	1	1	1	1	1	1	1	1	1	1	1	1	1	1	1	1	1	1	1	1	1	1	1	1	1
CP075068.1	236501		D8B26_000010	1	1	1	1	1	1	1	1	1	1	1	1	1	1	1	1	1	1	1	1	1	1	1	1	1	1	1	1	1	1	1	1	1	1	1	1	1	1	1	1	1
CP075068.1	236751		D8B26_000010	1	1	1	1	1	1	1	1	1	1	1	1	1	1	1	1	1	1	1	1	1	1	1	1	1	1	1	1	1	1	1	1	1	1	1	1	1	1	1	1	1
CP075068.1	237001		D8B26_000010	1	1	1	1	1	1	1	1	1	1	1	1	1	1	1	1	1	1	1	1	1	1	1	1	1	1	1	1	1	1	1	1	1	1	1	1	1	1	1	1	1
CP075068.1	237251			1	1	1	1	1	1	1	1	1	1	1	1	1	1	1	1	1	1	1	1	1	1	1	1	1	1	1	1	1	1	1	1	1	1	1	1	1	1	1	1	1
CP075068.1	237501			1	1	1	1	1	1	1	1	1	1	1	1	1	1	1	1	1	1	1	1	1	1	1	1	1	1	1	1	1	1	1	1	1	1	1	1	1	1	1	1	1
CP075068.1	237751		D8B26_000011	1	1	1	1	1	1	1	1	1	1	1	1	1	1	1	1	1	1	1	1	1	1	1	1	1	1	1	1	1	1	1	1	1	1	1	1	1	1	1	1	1
CP075068.1	238001		D8B26_000011	1	1	1	1	1	1	1	1	1	1	1	1	1	1	1	1	1	1	1	1	1	1	1	1	1	1	1	1	1	1	1	1	1	1	1	1	1	1	1	1	1
CP075068.1	238251		D8B26_000011	1	1	1	1	1	1	1	1	1	1	1	1	1	1	1	1	1	1	1	1	1	1	1	1	1	1	1	1	1	1	1	1	1	1	1	1	1	1	1	1	1
CP075068.1	238501		D8B26_000011	1	1	1	1	1	1	1	1	1	1	1	1	1	1	1	1	1	1	1	1	1	1	1	1	1	1	1	1	1	1	1	1	1	1	1	1	1	1	1	1	1
CP075068.1	238751		D8B26_000011	1	1	1	1	1	1	1	1	1	1	1	1	1	1	1	1	1	1	1	1	1	1	1	1	1	1	1	1	1	1	1	1	1	1	1	1	1	1	1	1	1
CP075068.1	239001		D8B26_000011	1	1	1	1	1	1	1	1	1	1	1	1	1	1	1	1	1	1	1	1	1	1	1	1	1	1	1	1	1	1	1	1	1	1	1	1	1	1	1	1	1
CP075068.1	239251			1	1	1	1	1	1	1	1	1	1	1	1	1	1	1	1	1	1	1	1	1	1	1	1	1	1	1	1	1	1	1	1	1	1	1	1	1	1	1	1	1
CP075068.1	239501			1	1	1	1	1	1	1	1	1	1	1	1	1	1	1	1	1	1	1	1	1	1	1	1	1	1	1	1	1	1	1	1	1	1	1	1	1	1	1	1	1
CP075068.1	239751		D8B26_000012	1	1	1	1	1	1	1	1	1	1	1	1	1	1	1	1	1	1	1	1	1	1	1	1	1	1	1	1	1	1	1	1	1	1	1	1	1	1	1	1	1
CP075068.1	240001		D8B26_000012	1	1	1	1	1	1	1	1	1	1	1	1	1	1	1	1	1	1	1	1	1	1	1	1	1	1	1	1	1	1	1	1	1	1	1	1	1	1	1	1	1
CP075068.1	240251		D8B26_000012	1	1	1	1	1	1	1	1	1	1	1	1	1	1	1	1	1	1	1	1	1	1	1	1	1	1	1	1	1	1	1	1	1	1	1	1	1	1	1	1	1
CP075068.1	240501		D8B26_000012	1	1	1	1	1	1	1	1	1	1	1	1	1	1	1	1	1	1	1	1	1	1	1	1	1	1	1	1	1	1	1	1	1	1	1	1	1	1	1	1	1
CP075068.1	240751		D8B26_000012	1	1	1	1	1	1	1	1	1	1	1	1	1	1	1	1	1	1	1	1	1	1	1	1	1	1	1	1	1	1	1	1	1	1	1	1	1	1	1	1	1
CP075068.1	241001		D8B26_000012	1	1	1	1	1	1	1	1	1	1	1	1	1	1	1	1	1	1	1	1	1	1	1	1	1	1	1	1	1	1	1	1	1	1	1	1	1	1	1	1	1
CP075068.1	241251		D8B26_000012	1	1	1	1	1	1	1	1	1	1	1	1	1	1	1	1	1	1	1	1	1	1	1	1	1	1	1	1	1	1	1	1	1	1	1	1	1	1	1	1	1
CP075068.1	241501			1	1	1	1	1	1	1	1	1	1	1	1	1	1	1	1	1	1	1	1	1	1	1	1	1	1	1	1	1	1	1	1	1	1	1	1	1	1	1	1	1
CP075068.1	241751			1	1	1	1	1	1	1	1	1	1	1	1	1	1	1	1	1	1	1	1	1	1	1	1	1	1	1	1	1	1	1	1	1	1	1	1	1	1	1	1	1
CP075068.1	242001			1	1	1	1	1	1	1	1	1	1	1	1	1	1	1	1	1	1	1	1	1	1	1	1	1	1	1	1	1	1	1	1	1	1	1	1	1	1	1	1	1
CP075068.1	242251		D8B26_000013	1	1	1	1	1	1	1	1	1	1	1	1	1	1	1	1	1	1	1	1	1	1	1	1	1	1	1	1	1	1	1	1	1	1	1	1	1	1	1	1	1
CP075068.1	242501		D8B26_000013	1	1	1	1	1	1	1	1	1	1	1	1	1	1	1	1	1	1	1	1	1	1	1	1	1	1	1	1	1	1	1	1	1	1	1	1	1	1	1	1	1
CP075068.1	242751		D8B26_000013	1	1	1	1	1	1	1	1	1	1	1	1	1	1	1	1	1	1	1	1	1	1	1	1	1	1	1	1	1	1	1	1	1	1	1	1	1	1	1	1	1
CP075068.1	243001		D8B26_000013	1	1	1	1	1	1	1	1	1	1	1	1	1	1	1	1	1	1	1	1	1	1	1	1	1	1	1	1	1	1	1	1	1	1	1	1	1	1	1	1	1
CP075068.1	243251		D8B26_000013	1	1	1	1	1	1	1	1	1	1	1	1	1	1	1	1	1	1	1	1	1	1	1	1	1	1	1	1	1	1	1	1	1	1	1	1	1	1	1	1	1
CP075068.1	243501		D8B26_000013	1	1	1	1	1	1	1	1	1	1	1	1	1	1	1	1	1	1	1	1	1	1	1	1	1	1	1	1	1	1	1	1	1	1	1	1	1	1	1	1	1
CP075068.1	243751		D8B26_000013	1	1	1	1	1	1	1	1	1	1	1	1	1	1	1	1	1	1	1	1	1	1	1	1	1	1	1	1	1	1	1	1	1	1	1	1	1	1	1	1	1
CP075068.1	244001		D8B26_000013	1	1	1	1	1	1	1	1	1	1	1	1	1	1	1	1	1	1	1	1	1	1	1	1	1	1	1	1	1	1	1	1	1	1	1	1	1	1	1	1	1
CP075068.1	244251		D8B26_000013	1	1	1	1	1	1	1	1	1	1	1	1	1	1	1	1	1	1	1	1	1	1	1	1	1	1	1	1	1	1	1	1	1	1	1	1	1	1	1	1	1
CP075068.1	244501		D8B26_000013	1	1	1	1	1	1	1	1	1	1	1	1	1	1	1	1	1	1	1	1	1	1	1	1	1	1	1	1	1	1	1	1	1	1	1	1	1	1	1	1	1
CP075068.1	244751		D8B26_000013	1	1	1	1	1	1	1	1	1	1	1	1	1	1	1	1	1	1	1	1	1	1	1	1	1	1	1	1	1	1	1	1	1	1	1	1	1	1	1	1	1
CP075068.1	245001		D8B26_000013	1	1	1	1	1	1	1	1	1	1	1	1	1	1	1	1	1	1	1	1	1	1	1	1	1	1	1	1	1	1	1	1	1	1	1	1	1	1	1	1	1
CP075068.1	245251		D8B26_000013	1	1	1	1	1	1	1	1	1	1	1	1	1	1	1	1	1	1	1	1	1	1	1	1	1	1	1	1	1	1	1	1	1	1	1	1	1	1	1	1	1
CP075068.1	245501			1	1	1	1	1	1	1	1	1	1	1	1	1	1	1	1	1	1	1	1	1	1	1	1	1	1	1	1	1	1	1	1	1	1	1	1	1	1	1	1	1
CP075068.1	245751		D8B26_000014	1	1	1	1	1	1	1	1	1	1	1	1	1	1	1	1	1	1	1	1	1	1	1	1	1	1	1	1	1	1	1	1	1	1	1	1	1	1	1	1	1
CP075068.1	246001		D8B26_000014	1	1	1	1	1	1	1	1	1	1	1	1	1	1	1	1	1	1	1	1	1	1	1	1	1	1	1	1	1	1	1	1	1	1	1	1	1	1	1	1	1
CP075068.1	246251		D8B26_000014	1	1	1	1	1	1	1	1	1	1	1	1	1	1	1	1	1	1	1	1	1	1	1	1	1	1	1	1	1	1	1	1	1	1	1	1	1	1	1	1	1
CP075068.1	246501		D8B26_000014	1	1	1	1	1	1	1	1	1	1	1	1	1	1	1	1	1	1	1	1	1	1	1	1	1	1	1	1	1	1	1	1	1	1	1	1	1	1	1	1	1
CP075068.1	246751		D8B26_000014	1	1	1	1	1	1	1	1	1	1	1	1	1	1	1	1	1	1	1	1	1	1	1	1	1	1	1	1	1	1	1	1	1	1	1	1	1	1	1	1	1
CP075068.1	247001		D8B26_000014	1	1	1	1	1	1	1	1	1	1	1	1	1	1	1	1	1	1	1	1	1	1	1	1	1	1	1	1	1	1	1	1	1	1	1	1	1	1	1	1	1
CP075068.1	247251		D8B26_000014	1	1	1	1	1	1	1	1	1	1	1	1	1	1	1	1	1	1	1	1	1	1	1	1	1	1	1	1	1	1	1	1	1	1	1	1	1	1	1	1	1
CP075068.1	247501		D8B26_000014	1	1	1	1	1	1	1	1	1	1	1	1	1	1	1	1	1	1	1	1	1	1	1	1	1	1	1	1	1	1	1	1	1	1	1	1	1	1	1	1	1
CP075068.1	247751			1	1	1	1	1	1	1	1	1	1	1	1	1	1	1	1	1	1	1	1	1	1	1	1	1	1	1	1	1	1	1	1	1	1	1	1	1	1	1	1	1
CP075068.1	248001			1	1	1	1	1	1	1	1	1	1	1	1	1	1	1	1	1	1	1	1	1	1	1	1	1	1	1	1	1	1	1	1	1	1	1	1	1	1	1	1	1
CP075068.1	248251			1	1	1	1	1	1	1	1	1	1	1	1	1	1	1	1	1	1	1	1	1	1	1	1	1	1	1	1	1	1	1	1	1	1	1	1	1	1	1	1	1
CP075068.1	248501			1	1	1	1	1	1	1	1	1	1	1	1	1	1	1	1	1	1	1	1	1	1	1	1	1	1	1	1	1	1	1	1	1	1	1	1	1	1	1	1	1
CP075068.1	248751			1	1	1	1	1	1	1	1	1	1	1	1	1	1	1	1	1	1	1	1	1	1	1	1	1	1	1	1	1	1	1	1	1	1	1	1	1	1	1	1	1
CP075068.1	249001			1	1	1	1	1	1	1	1	1	1	1	1	1	1	1	1	1	1	1	1	1	1	1	1	1	1	1	1	1	1	1	1	1	1	1	1	1	1	1	1	1
CP075068.1	249251		D8B26_000015	1	1	1	1	1	1	1	1	1	1	1	1	1	1	1	1	1	1	1	1	1	1	1	1	1	1	1	1	1	1	1	1	1	1	1	1	1	1	1	1	1
CP075068.1	249501		D8B26_000015	1	1	1	1	1	1	1	1	1	1	1	1	1	1	1	1	1	1	1	1	1	1	1	1	1	1	1	1	1	1	1	1	1	1	1	1	1	1	1	1	1
CP075068.1	249751		D8B26_000015	1	1	1	1	1	1	1	1	1	1	1	1	1	1	1	1	1	1	1	1	1	1	1	1	1	1	1	1	1	1	1	1	1	1	1	1	1	1	1	1	1
CP075068.1	250001		D8B26_000015	1	1	1	1	1	1	1	1	1	1	1	1	1	1	1	1	1	1	1	1	1	1	1	1	1	1	1	1	1	1	1	1	1	1	1	1	1	1	1	1	1
CP075068.1	250251		D8B26_000015	1	1	1	1	1	1	1	1	1	1	1	1	1	1	1	1	1	1	1	1	1	1	1	1	1	1	1	1	1	1	1	1	1	1	1	1	1	1	1	1	1
CP075068.1	250501		D8B26_000015	1	1	1	1	1	1	1	1	1	1	1	1	1	1	1	1	1	1	1	1	1	1	1	1	1	1	1	1	1	1	1	1	1	1	1	1	1	1	1	1	1
CP075068.1	250751		D8B26_000015	1	1	1	1	1	1	1	1	1	1	1	1	1	1	1	1	1	1	1	1	1	1	1	1	1	1	1	1	1	1	1	1	1	1	1	1	1	1	1	1	1
CP075068.1	251001	0.133605		3	1	2	1	2	1	1	2	1	1	1	1	1	1	1	1	1	1	1	1	1	1	1	2	1	2	2	2	1	2	2	2	2	1	1	3	1	1	1	1	1
CP075068.1	251251	0.133605		3	1	2	1	2	1	1	2	1	1	1	1	1	1	1	1	1	1	1	1	1	1	1	2	1	2	2	2	1	2	2	2	2	1	1	3	1	1	1	1	1
CP075068.1	251501	0.133605		3	1	2	1	2	1	1	2	1	1	1	1	1	1	1	1	1	1	1	1	1	1	1	2	1	2	2	2	1	2	2	2	2	1	1	3	1	1	1	1	1
CP075068.1	251751	0.126575		3	1	2	1	2	1	1	2	1	1	1	1	1	1	1	1	1	1	1	0	1	1	1	2	1	2	2	2	1	2	2	2	2	1	1	3	1	1	1	1	1
CP075068.1	252001	0.122508		3	1	2	1	2	1	1	2	0	1	1	1	1	1	1	1	1	1	1	0	1	1	1	2	1	2	2	2	1	2	2	2	2	1	1	3	1	1	1	1	1
CP075068.1	252251	0.171606		1	1	2	1	2	1	1	2	0	1	1	1	1	1	1	1	1	1	1	0	1	1	1	2	1	2	2	2	1	2	2	2	2	1	1	3	1	1	1	1	1
CP075068.1	252501	0.171606		1	1	2	1	2	1	1	2	0	1	1	1	1	1	1	1	1	1	1	0	1	1	1	2	1	2	2	2	1	2	2	2	2	1	1	3	1	1	1	1	1
CP075068.1	252751	0.171606		1	1	2	1	2	1	1	2	0	1	1	1	1	1	1	1	1	1	1	0	1	1	1	2	1	2	2	2	1	2	2	2	2	1	1	3	1	1	1	1	1
CP075068.1	253001	0.171606		1	1	2	1	2	1	1	2	0	1	1	1	1	1	1	1	1	1	1	0	1	1	1	2	1	2	2	2	1	2	2	2	2	1	1	3	1	1	1	1	1
CP075068.1	253251	0.171606		1	1	2	1	2	1	1	2	0	1	1	1	1	1	1	1	1	1	1	0	1	1	1	2	1	2	2	2	1	2	2	2	2	1	1	3	1	1	1	1	1
CP075068.1	253501	0.286497		1	1	2	1	1	1	1	2	0	1	1	1	1	1	1	1	1	1	1	0	1	1	1	2	1	2	2	2	1	2	2	2	2	1	1	1	1	1	1	1	1
CP075068.1	253751	0.286497		1	1	2	1	1	1	1	2	0	1	1	1	1	1	1	1	1	1	1	0	1	1	1	2	1	2	2	2	1	2	2	2	2	1	1	1	1	1	1	1	1
CP075068.1	254001	0.286497		1	1	2	1	1	1	1	2	0	1	1	1	1	1	1	1	1	1	1	0	1	1	1	2	1	2	2	2	1	2	2	2	2	1	1	1	1	1	1	1	1
CP075068.1	254251	0.286497		1	1	2	1	1	1	1	2	0	1	1	1	1	1	1	1	1	1	1	0	1	1	1	2	1	2	2	2	1	2	2	2	2	1	1	1	1	1	1	1	1
CP075068.1	254501	0.286497		1	1	2	1	1	1	1	2	0	1	1	1	1	1	1	1	1	1	1	0	1	1	1	2	1	2	2	2	1	2	2	2	2	1	1	1	1	1	1	1	1
CP075068.1	254751	0.286497		1	1	2	1	1	1	1	2	0	1	1	1	1	1	1	1	1	1	1	0	1	1	1	2	1	2	2	2	1	2	2	2	2	1	1	1	1	1	1	1	1
CP075068.1	255001	0.286497		1	1	2	1	1	1	1	2	0	1	1	1	1	1	1	1	1	1	1	0	1	1	1	2	1	2	2	2	1	2	2	2	2	1	1	1	1	1	1	1	1
CP075068.1	255251	0.286497		1	1	2	1	1	1	1	2	0	1	1	1	1	1	1	1	1	1	1	0	1	1	1	2	1	2	2	2	1	2	2	2	2	1	1	1	1	1	1	1	1
CP075068.1	255501	0.286497		1	1	2	1	1	1	1	2	0	1	1	1	1	1	1	1	1	1	1	0	1	1	1	2	1	2	2	2	1	2	2	2	2	1	1	1	1	1	1	1	1
CP075068.1	255751	0.286497		1	1	2	1	1	1	1	2	0	1	1	1	1	1	1	1	1	1	1	0	1	1	1	2	1	2	2	2	1	2	2	2	2	1	1	1	1	1	1	1	1
CP075068.1	256001	0.286497		1	1	2	1	1	1	1	2	0	1	1	1	1	1	1	1	1	1	1	0	1	1	1	2	1	2	2	2	1	2	2	2	2	1	1	1	1	1	1	1	1
CP075068.1	256251	0.286497		1	1	2	1	1	1	1	2	0	1	1	1	1	1	1	1	1	1	1	0	1	1	1	2	1	2	2	2	1	2	2	2	2	1	1	1	1	1	1	1	1
CP075068.1	256501	0.286497		1	1	2	1	1	1	1	2	0	1	1	1	1	1	1	1	1	1	1	0	1	1	1	2	1	2	2	2	1	2	2	2	2	1	1	1	1	1	1	1	1
CP075068.1	256751	0.286497		1	1	2	1	1	1	1	2	0	1	1	1	1	1	1	1	1	1	1	0	1	1	1	2	1	2	2	2	1	2	2	2	2	1	1	1	1	1	1	1	1
CP075068.1	257001	0.286497		1	1	2	1	1	1	1	2	0	1	1	1	1	1	1	1	1	1	1	0	1	1	1	2	1	2	2	2	1	2	2	2	2	1	1	1	1	1	1	1	1
CP075068.1	257251	0.286497		1	1	2	1	1	1	1	2	0	1	1	1	1	1	1	1	1	1	1	0	1	1	1	2	1	2	2	2	1	2	2	2	2	1	1	1	1	1	1	1	1
CP075068.1	257501	0.286497		1	1	2	1	1	1	1	2	0	1	1	1	1	1	1	1	1	1	1	0	1	1	1	2	1	2	2	2	1	2	2	2	2	1	1	1	1	1	1	1	1
CP075068.1	257751	0.286497		1	1	2	1	1	1	1	2	0	1	1	1	1	1	1	1	1	1	1	0	1	1	1	2	1	2	2	2	1	2	2	2	2	1	1	1	1	1	1	1	1
CP075068.1	258001	0.286497		1	1	2	1	1	1	1	2	0	1	1	1	1	1	1	1	1	1	1	0	1	1	1	2	1	2	2	2	1	2	2	2	2	1	1	1	1	1	1	1	1
CP075068.1	258251	0.286497		1	1	2	1	1	1	1	2	0	1	1	1	1	1	1	1	1	1	1	0	1	1	1	2	1	2	2	2	1	2	2	2	2	1	1	1	1	1	1	1	1
CP075068.1	258501	0.286497		1	1	2	1	1	1	1	2	0	1	1	1	1	1	1	1	1	1	1	0	1	1	1	2	1	2	2	2	1	2	2	2	2	1	1	1	1	1	1	1	1
CP075068.1	258751	0.286497		1	1	2	1	1	1	1	2	0	1	1	1	1	1	1	1	1	1	1	0	1	1	1	2	1	2	2	2	1	2	2	2	2	1	1	1	1	1	1	1	1
CP075068.1	259001	0.286497		1	1	2	1	1	1	1	2	0	1	1	1	1	1	1	1	1	1	1	0	1	1	1	2	1	2	2	2	1	2	2	2	2	1	1	1	1	1	1	1	1
CP075068.1	259251	0.286497		1	1	2	1	1	1	1	2	0	1	1	1	1	1	1	1	1	1	1	0	1	1	1	2	1	2	2	2	1	2	2	2	2	1	1	1	1	1	1	1	1
CP075068.1	259501	0.286497		1	1	2	1	1	1	1	2	0	1	1	1	1	1	1	1	1	1	1	0	1	1	1	2	1	2	2	2	1	2	2	2	2	1	1	1	1	1	1	1	1
CP075068.1	259751	0.286497		1	1	2	1	1	1	1	2	0	1	1	1	1	1	1	1	1	1	1	0	1	1	1	2	1	2	2	2	1	2	2	2	2	1	1	1	1	1	1	1	1
CP075068.1	260001	0.286497		1	1	2	1	1	1	1	2	0	1	1	1	1	1	1	1	1	1	1	0	1	1	1	2	1	2	2	2	1	2	2	2	2	1	1	1	1	1	1	1	1
CP075068.1	260251	0.286497		1	1	2	1	1	1	1	2	0	1	1	1	1	1	1	1	1	1	1	0	1	1	1	2	1	2	2	2	1	2	2	2	2	1	1	1	1	1	1	1	1
CP075068.1	260501	0.317722		1	1	1	1	1	1	1	2	0	1	1	1	1	1	1	1	1	1	1	0	1	1	1	2	1	2	2	2	1	2	2	2	2	1	1	1	1	1	1	1	1
CP075068.1	260751	0.317722		1	1	1	1	1	1	1	2	0	1	1	1	1	1	1	1	1	1	1	0	1	1	1	2	1	2	2	2	1	2	2	2	2	1	1	1	1	1	1	1	1
CP075068.1	261001	0.357367		1	1	1	1	1	1	1	2	0	1	1	1	1	1	1	1	1	1	1	0	1	1	1	1	1	2	2	2	1	2	2	2	2	1	1	1	1	1	1	1	1
CP075068.1	261251	0.357367		1	1	1	1	1	1	1	2	0	1	1	1	1	1	1	1	1	1	1	0	1	1	1	1	1	2	2	2	1	2	2	2	2	1	1	1	1	1	1	1	1
CP075068.1	261501	0.357367		1	1	1	1	1	1	1	2	0	1	1	1	1	1	1	1	1	1	1	0	1	1	1	1	1	2	2	2	1	2	2	2	2	1	1	1	1	1	1	1	1
CP075068.1	261751	0.357367		1	1	1	1	1	1	1	2	0	1	1	1	1	1	1	1	1	1	1	0	1	1	1	1	1	2	2	2	1	2	2	2	2	1	1	1	1	1	1	1	1
CP075068.1	262001	0.357367		1	1	1	1	1	1	1	2	0	1	1	1	1	1	1	1	1	1	1	0	1	1	1	1	1	2	2	2	1	2	2	2	2	1	1	1	1	1	1	1	1
CP075068.1	262251	0.357367		1	1	1	1	1	1	1	2	0	1	1	1	1	1	1	1	1	1	1	0	1	1	1	1	1	2	2	2	1	2	2	2	2	1	1	1	1	1	1	1	1
CP075068.1	262501	0.357367		1	1	1	1	1	1	1	2	0	1	1	1	1	1	1	1	1	1	1	0	1	1	1	1	1	2	2	2	1	2	2	2	2	1	1	1	1	1	1	1	1
CP075068.1	262751	0.357367		1	1	1	1	1	1	1	2	0	1	1	1	1	1	1	1	1	1	1	0	1	1	1	1	1	2	2	2	1	2	2	2	2	1	1	1	1	1	1	1	1
CP075068.1	263001	0.357367		1	1	1	1	1	1	1	2	0	1	1	1	1	1	1	1	1	1	1	0	1	1	1	1	1	2	2	2	1	2	2	2	2	1	1	1	1	1	1	1	1
CP075068.1	263251	0.357367		1	1	1	1	1	1	1	2	0	1	1	1	1	1	1	1	1	1	1	0	1	1	1	1	1	2	2	2	1	2	2	2	2	1	1	1	1	1	1	1	1
CP075068.1	263501	0.357367		1	1	1	1	1	1	1	2	0	1	1	1	1	1	1	1	1	1	1	0	1	1	1	1	1	2	2	2	1	2	2	2	2	1	1	1	1	1	1	1	1
CP075068.1	263751	0.357367		1	1	1	1	1	1	1	2	0	1	1	1	1	1	1	1	1	1	1	0	1	1	1	1	1	2	2	2	1	2	2	2	2	1	1	1	1	1	1	1	1
CP075068.1	264001	0.357367		1	1	1	1	1	1	1	2	0	1	1	1	1	1	1	1	1	1	1	0	1	1	1	1	1	2	2	2	1	2	2	2	2	1	1	1	1	1	1	1	1
CP075068.1	264251	0.357367		1	1	1	1	1	1	1	2	0	1	1	1	1	1	1	1	1	1	1	0	1	1	1	1	1	2	2	2	1	2	2	2	2	1	1	1	1	1	1	1	1
CP075068.1	264501	0.357367		1	1	1	1	1	1	1	2	0	1	1	1	1	1	1	1	1	1	1	0	1	1	1	1	1	2	2	2	1	2	2	2	2	1	1	1	1	1	1	1	1
CP075068.1	264751	0.357367		1	1	1	1	1	1	1	2	0	1	1	1	1	1	1	1	1	1	1	0	1	1	1	1	1	2	2	2	1	2	2	2	2	1	1	1	1	1	1	1	1
CP075068.1	265001	0.357367		1	1	1	1	1	1	1	2	0	1	1	1	1	1	1	1	1	1	1	0	1	1	1	1	1	2	2	2	1	2	2	2	2	1	1	1	1	1	1	1	1
CP075068.1	265251	0.357367		1	1	1	1	1	1	1	2	0	1	1	1	1	1	1	1	1	1	1	0	1	1	1	1	1	2	2	2	1	2	2	2	2	1	1	1	1	1	1	1	1
CP075068.1	265501	0.357367		1	1	1	1	1	1	1	2	0	1	1	1	1	1	1	1	1	1	1	0	1	1	1	1	1	2	2	2	1	2	2	2	2	1	1	1	1	1	1	1	1
CP075068.1	265751	0.357367		1	1	1	1	1	1	1	2	0	1	1	1	1	1	1	1	1	1	1	0	1	1	1	1	1	2	2	2	1	2	2	2	2	1	1	1	1	1	1	1	1
CP075068.1	266001	0.357367		1	1	1	1	1	1	1	2	0	1	1	1	1	1	1	1	1	1	1	0	1	1	1	1	1	2	2	2	1	2	2	2	2	1	1	1	1	1	1	1	1
CP075068.1	266251	0.357367		1	1	1	1	1	1	1	2	0	1	1	1	1	1	1	1	1	1	1	0	1	1	1	1	1	2	2	2	1	2	2	2	2	1	1	1	1	1	1	1	1
CP075068.1	266501	0.357367		1	1	1	1	1	1	1	2	0	1	1	1	1	1	1	1	1	1	1	0	1	1	1	1	1	2	2	2	1	2	2	2	2	1	1	1	1	1	1	1	1
CP075068.1	266751	0.357367		1	1	1	1	1	1	1	2	0	1	1	1	1	1	1	1	1	1	1	0	1	1	1	1	1	2	2	2	1	2	2	2	2	1	1	1	1	1	1	1	1
CP075068.1	267001	0.317722		1	1	1	1	1	2	1	2	0	1	1	1	1	1	1	1	1	1	1	0	1	1	1	1	1	2	2	2	1	2	2	2	2	1	1	1	1	1	1	1	1
CP075068.1	267251	0.317722		1	1	1	1	1	2	1	2	0	1	1	1	1	1	1	1	1	1	1	0	1	1	1	1	1	2	2	2	1	2	2	2	2	1	1	1	1	1	1	1	1
CP075068.1	267501	0.317722		1	1	1	1	1	2	1	2	0	1	1	1	1	1	1	1	1	1	1	0	1	1	1	1	1	2	2	2	1	2	2	2	2	1	1	1	1	1	1	1	1
CP075068.1	267751	0.317722		1	1	1	1	1	2	1	2	0	1	1	1	1	1	1	1	1	1	1	0	1	1	1	1	1	2	2	2	1	2	2	2	2	1	1	1	1	1	1	1	1
CP075068.1	268001	0.317722		1	1	1	1	1	2	1	2	0	1	1	1	1	1	1	1	1	1	1	0	1	1	1	1	1	2	2	2	1	2	2	2	2	1	1	1	1	1	1	1	1
CP075068.1	268251	0.317722		1	1	1	1	1	2	1	2	0	1	1	1	1	1	1	1	1	1	1	0	1	1	1	1	1	2	2	2	1	2	2	2	2	1	1	1	1	1	1	1	1
CP075068.1	268501	0.317722		1	1	1	1	1	2	1	2	0	1	1	1	1	1	1	1	1	1	1	0	1	1	1	1	1	2	2	2	1	2	2	2	2	1	1	1	1	1	1	1	1
CP075068.1	268751	0.317722		1	1	1	1	1	2	1	2	0	1	1	1	1	1	1	1	1	1	1	0	1	1	1	1	1	2	2	2	1	2	2	2	2	1	1	1	1	1	1	1	1
CP075068.1	269001	0.317722		1	1	1	1	1	2	1	2	0	1	1	1	1	1	1	1	1	1	1	0	1	1	1	1	1	2	2	2	1	2	2	2	2	1	1	1	1	1	1	1	1
CP075068.1	269251	0.317722		1	1	1	1	1	2	1	2	0	1	1	1	1	1	1	1	1	1	1	0	1	1	1	1	1	2	2	2	1	2	2	2	2	1	1	1	1	1	1	1	1
CP075068.1	269501	0.357367		1	1	1	1	1	2	1	2	0	1	1	1	1	1	1	1	1	1	1	0	1	1	1	1	1	1	2	2	1	2	2	2	2	1	1	1	1	1	1	1	1
CP075068.1	269751	0.357367		1	1	1	1	1	2	1	2	0	1	1	1	1	1	1	1	1	1	1	0	1	1	1	1	1	1	2	2	1	2	2	2	2	1	1	1	1	1	1	1	1
CP075068.1	270001	0.357367		1	1	1	1	1	2	1	2	0	1	1	1	1	1	1	1	1	1	1	0	1	1	1	1	1	1	2	2	1	2	2	2	2	1	1	1	1	1	1	1	1
CP075068.1	270251	0.00339175		1	1	1	1	1	1	1	2	0	1	1	1	1	1	1	1	1	1	1	0	1	1	1	1	1	1	1	1	1	1	1	1	1	1	1	1	1	1	1	1	1
CP075068.1	270501	0		1	1	1	1	1	1	1	2	1	1	1	1	1	1	1	1	1	1	1	0	1	1	1	1	1	1	1	1	1	1	1	1	1	1	1	1	1	1	1	1	1
CP075068.1	270751	0		1	1	1	1	1	1	1	2	1	1	1	1	1	1	1	1	1	1	1	0	1	1	1	1	1	1	1	1	1	1	1	1	1	1	1	1	1	1	1	1	1
CP075068.1	271001	0		1	1	1	1	1	1	1	2	1	1	1	1	1	1	1	1	1	1	1	0	1	1	1	1	1	1	1	1	1	1	1	1	1	1	1	1	1	1	1	1	1
CP075068.1	271251	0		1	1	1	1	1	1	1	2	1	1	1	1	1	1	1	1	1	1	1	0	1	1	1	1	1	1	1	1	1	1	1	1	1	1	1	1	1	1	1	1	1
CP075068.1	271501	0		1	1	1	1	1	1	1	2	1	1	1	1	1	1	1	1	1	1	1	0	1	1	1	1	1	1	1	1	1	1	1	1	1	1	1	1	1	1	1	1	1
CP075068.1	271751	0		1	1	1	1	1	1	1	2	1	1	1	1	1	1	1	1	1	1	1	0	1	1	1	1	1	1	1	1	1	1	1	1	1	1	1	1	1	1	1	1	1
CP075068.1	272001	0		1	1	1	1	1	1	1	2	1	1	1	1	1	1	1	1	1	1	1	0	1	1	1	1	1	1	1	1	1	1	1	1	1	1	1	1	1	1	1	1	1
CP075068.1	272251	0		1	1	1	1	1	1	1	2	1	1	1	1	1	1	1	1	1	1	1	0	1	1	1	1	1	1	1	1	1	1	1	1	1	1	1	1	1	1	1	1	1
CP075068.1	272501	0		1	1	1	1	1	1	1	2	1	1	1	1	1	1	1	1	1	1	1	0	1	1	1	1	1	1	1	1	1	1	1	1	1	1	1	1	1	1	1	1	1
CP075068.1	272751	0		1	1	1	1	1	1	1	2	1	1	1	1	1	1	1	1	1	1	1	0	1	1	1	1	1	1	1	1	1	1	1	1	1	1	1	1	1	1	1	1	1
CP075068.1	273001	0		1	1	1	1	1	1	1	2	1	1	1	1	1	1	1	1	1	1	1	0	1	1	1	1	1	1	1	1	1	1	1	1	1	1	1	1	1	1	1	1	1
CP075068.1	273251	0		1	1	1	1	1	1	1	2	1	1	1	1	1	1	1	1	1	1	1	0	1	1	1	1	1	1	1	1	1	1	1	1	1	1	1	1	1	1	1	1	1
CP075068.1	273501	0		1	1	1	1	1	1	1	2	1	1	1	1	1	1	1	1	1	1	1	0	1	1	1	1	1	1	1	1	1	1	1	1	1	1	1	1	1	1	1	1	1
CP075068.1	273751	0		1	1	1	1	1	1	1	2	1	1	1	1	1	1	1	1	1	1	1	0	1	1	1	1	1	1	1	1	1	1	1	1	1	1	1	1	1	1	1	1	1
CP075068.1	274001	0		1	1	1	1	1	1	1	2	1	1	1	1	1	1	1	1	1	1	1	0	1	1	1	1	1	1	1	1	1	1	1	1	1	1	1	1	1	1	1	1	1
CP075068.1	274251	0		1	1	1	1	1	1	1	2	1	1	1	1	1	1	1	1	1	1	1	0	1	1	1	1	1	1	1	1	1	1	1	1	1	1	1	1	1	1	1	1	1
CP075068.1	274501	0		1	1	1	1	1	1	1	2	1	1	1	1	1	1	1	1	1	1	1	0	1	1	1	1	1	1	1	1	1	1	1	1	1	1	1	1	1	1	1	1	1
CP075068.1	274751	0		1	1	1	1	1	1	1	2	1	1	1	1	1	1	1	1	1	1	1	0	1	1	1	1	1	1	1	1	1	1	1	1	1	1	1	1	1	1	1	1	1
CP075068.1	275001	0		1	1	1	1	1	1	1	2	1	1	1	1	1	1	1	1	1	1	1	0	1	1	1	1	1	1	1	1	1	1	1	1	1	1	1	1	1	1	1	1	1
CP075068.1	275251	0		1	1	1	1	1	1	1	2	1	1	1	1	1	1	1	1	1	1	1	0	1	1	1	1	1	1	1	1	1	1	1	1	1	1	1	1	1	1	1	1	1
CP075068.1	275501	0		1	1	1	1	1	1	1	2	1	1	1	1	1	1	1	1	1	1	1	0	1	1	1	1	1	1	1	1	1	1	1	1	1	1	1	1	1	1	1	1	1
CP075068.1	275751	0		1	1	1	1	1	1	1	2	1	1	1	1	1	1	1	1	1	1	1	0	1	1	1	1	1	1	1	1	1	1	1	1	1	1	1	1	1	1	1	1	1
CP075068.1	276001	0		1	1	1	1	1	1	1	2	1	1	1	1	1	1	1	1	1	1	1	0	1	1	1	1	1	1	1	1	1	1	1	1	1	1	1	1	1	1	1	1	1
CP075068.1	276251	0		1	1	1	1	1	1	1	2	1	1	1	1	1	1	1	1	1	1	1	0	1	1	1	1	1	1	1	1	1	1	1	1	1	1	1	1	1	1	1	1	1
CP075068.1	276501	0		1	1	1	1	1	1	1	2	1	1	1	1	1	1	1	1	1	1	1	0	1	1	1	1	1	1	1	1	1	1	1	1	1	1	1	1	1	1	1	1	1
CP075068.1	276751	0		1	1	1	1	1	1	1	2	1	1	1	1	1	1	1	1	1	1	1	0	1	1	1	1	1	1	1	1	1	1	1	1	1	1	1	1	1	1	1	1	1
CP075068.1	277001	0.0103448		1	1	1	1	1	1	1	1	1	1	1	1	1	1	1	1	1	1	1	0	1	1	1	1	1	1	1	1	1	1	1	1	1	1	1	1	1	1	1	1	1
CP075068.1	277251	0.0103448		1	1	1	1	1	1	1	1	1	1	1	1	1	1	1	1	1	1	1	0	1	1	1	1	1	1	1	1	1	1	1	1	1	1	1	1	1	1	1	1	1
CP075068.1	277501	0.0103448		1	1	1	1	1	1	1	1	1	1	1	1	1	1	1	1	1	1	1	0	1	1	1	1	1	1	1	1	1	1	1	1	1	1	1	1	1	1	1	1	1
CP075068.1	277751	0.0103448		1	1	1	1	1	1	1	1	1	1	1	1	1	1	1	1	1	1	1	0	1	1	1	1	1	1	1	1	1	1	1	1	1	1	1	1	1	1	1	1	1
CP075068.1	278001	0.0103448		1	1	1	1	1	1	1	1	1	1	1	1	1	1	1	1	1	1	1	0	1	1	1	1	1	1	1	1	1	1	1	1	1	1	1	1	1	1	1	1	1
CP075068.1	278251	0.0103448		1	1	1	1	1	1	1	1	1	1	1	1	1	1	1	1	1	1	1	0	1	1	1	1	1	1	1	1	1	1	1	1	1	1	1	1	1	1	1	1	1
CP075068.1	278501	0.0103448		1	1	1	1	1	1	1	1	1	1	1	1	1	1	1	1	1	1	1	0	1	1	1	1	1	1	1	1	1	1	1	1	1	1	1	1	1	1	1	1	1
CP075068.1	278751	0.0103448		1	1	1	1	1	1	1	1	1	1	1	1	1	1	1	1	1	1	1	0	1	1	1	1	1	1	1	1	1	1	1	1	1	1	1	1	1	1	1	1	1
CP075068.1	279001	0.0103448		1	1	1	1	1	1	1	1	1	1	1	1	1	1	1	1	1	1	1	0	1	1	1	1	1	1	1	1	1	1	1	1	1	1	1	1	1	1	1	1	1
CP075068.1	279251	0.0103448		1	1	1	1	1	1	1	1	1	1	1	1	1	1	1	1	1	1	1	0	1	1	1	1	1	1	1	1	1	1	1	1	1	1	1	1	1	1	1	1	1
CP075068.1	279501	0.0103448		1	1	1	1	1	1	1	1	1	1	1	1	1	1	1	1	1	1	1	0	1	1	1	1	1	1	1	1	1	1	1	1	1	1	1	1	1	1	1	1	1
CP075068.1	279751	0.0103448		1	1	1	1	1	1	1	1	1	1	1	1	1	1	1	1	1	1	1	0	1	1	1	1	1	1	1	1	1	1	1	1	1	1	1	1	1	1	1	1	1
CP075068.1	280001	0.0103448		1	1	1	1	1	1	1	1	1	1	1	1	1	1	1	1	1	1	1	0	1	1	1	1	1	1	1	1	1	1	1	1	1	1	1	1	1	1	1	1	1
CP075068.1	280251	0.0103448		1	1	1	1	1	1	1	1	1	1	1	1	1	1	1	1	1	1	1	0	1	1	1	1	1	1	1	1	1	1	1	1	1	1	1	1	1	1	1	1	1
CP075068.1	280501	0.0103448		1	1	1	1	1	1	1	1	1	1	1	1	1	1	1	1	1	1	1	0	1	1	1	1	1	1	1	1	1	1	1	1	1	1	1	1	1	1	1	1	1
CP075068.1	280751	0.0103448		1	1	1	1	1	1	1	1	1	1	1	1	1	1	1	1	1	1	1	0	1	1	1	1	1	1	1	1	1	1	1	1	1	1	1	1	1	1	1	1	1
CP075068.1	281001	0.0103448		1	1	1	1	1	1	1	1	1	1	1	1	1	1	1	1	1	1	1	0	1	1	1	1	1	1	1	1	1	1	1	1	1	1	1	1	1	1	1	1	1
CP075068.1	281251	0.0103448		1	1	1	1	1	1	1	1	1	1	1	1	1	1	1	1	1	1	1	0	1	1	1	1	1	1	1	1	1	1	1	1	1	1	1	1	1	1	1	1	1
CP075068.1	281501	0.0103448		1	1	1	1	1	1	1	1	1	1	1	1	1	1	1	1	1	1	1	0	1	1	1	1	1	1	1	1	1	1	1	1	1	1	1	1	1	1	1	1	1
CP075068.1	281751	0.0103448		1	1	1	1	1	1	1	1	1	1	1	1	1	1	1	1	1	1	1	0	1	1	1	1	1	1	1	1	1	1	1	1	1	1	1	1	1	1	1	1	1
CP075068.1	282001	0.0103448		1	1	1	1	1	1	1	1	1	1	1	1	1	1	1	1	1	1	1	0	1	1	1	1	1	1	1	1	1	1	1	1	1	1	1	1	1	1	1	1	1
CP075068.1	282251	0.0103448		1	1	1	1	1	1	1	1	1	1	1	1	1	1	1	1	1	1	1	0	1	1	1	1	1	1	1	1	1	1	1	1	1	1	1	1	1	1	1	1	1
CP075068.1	282501	0.0103448		1	1	1	1	1	1	1	1	1	1	1	1	1	1	1	1	1	1	1	0	1	1	1	1	1	1	1	1	1	1	1	1	1	1	1	1	1	1	1	1	1
CP075068.1	282751	0.0103448		1	1	1	1	1	1	1	1	1	1	1	1	1	1	1	1	1	1	1	0	1	1	1	1	1	1	1	1	1	1	1	1	1	1	1	1	1	1	1	1	1
CP075068.1	283001	0.0103448		1	1	1	1	1	1	1	1	1	1	1	1	1	1	1	1	1	1	1	0	1	1	1	1	1	1	1	1	1	1	1	1	1	1	1	1	1	1	1	1	1
CP075068.1	283251	0.0103448		1	1	1	1	1	1	1	1	1	1	1	1	1	1	1	1	1	1	1	0	1	1	1	1	1	1	1	1	1	1	1	1	1	1	1	1	1	1	1	1	1
CP075068.1	283501	0.0103448		1	1	1	1	1	1	1	1	1	1	1	1	1	1	1	1	1	1	1	0	1	1	1	1	1	1	1	1	1	1	1	1	1	1	1	1	1	1	1	1	1
CP075068.1	283751	0.0103448		1	1	1	1	1	1	1	1	1	1	1	1	1	1	1	1	1	1	1	0	1	1	1	1	1	1	1	1	1	1	1	1	1	1	1	1	1	1	1	1	1
CP075068.1	284001	0.0103448		1	1	1	1	1	1	1	1	1	1	1	1	1	1	1	1	1	1	1	0	1	1	1	1	1	1	1	1	1	1	1	1	1	1	1	1	1	1	1	1	1
CP075068.1	284251	0.0103448		1	1	1	1	1	1	1	1	1	1	1	1	1	1	1	1	1	1	1	0	1	1	1	1	1	1	1	1	1	1	1	1	1	1	1	1	1	1	1	1	1
CP075068.1	284501	0.0103448		1	1	1	1	1	1	1	1	1	1	1	1	1	1	1	1	1	1	1	0	1	1	1	1	1	1	1	1	1	1	1	1	1	1	1	1	1	1	1	1	1
CP075068.1	284751	0.0103448		1	1	1	1	1	1	1	1	1	1	1	1	1	1	1	1	1	1	1	0	1	1	1	1	1	1	1	1	1	1	1	1	1	1	1	1	1	1	1	1	1
CP075068.1	285001	0.0103448		1	1	1	1	1	1	1	1	1	1	1	1	1	1	1	1	1	1	1	0	1	1	1	1	1	1	1	1	1	1	1	1	1	1	1	1	1	1	1	1	1
CP075068.1	285251	0.0103448		1	1	1	1	1	1	1	1	1	1	1	1	1	1	1	1	1	1	1	0	1	1	1	1	1	1	1	1	1	1	1	1	1	1	1	1	1	1	1	1	1
CP075068.1	285501	0.0103448		1	1	1	1	1	1	1	1	1	1	1	1	1	1	1	1	1	1	1	0	1	1	1	1	1	1	1	1	1	1	1	1	1	1	1	1	1	1	1	1	1
CP075068.1	285751	0.0103448		1	1	1	1	1	1	1	1	1	1	1	1	1	1	1	1	1	1	1	0	1	1	1	1	1	1	1	1	1	1	1	1	1	1	1	1	1	1	1	1	1
CP075068.1	286001	0.0103448		1	1	1	1	1	1	1	1	1	1	1	1	1	1	1	1	1	1	1	0	1	1	1	1	1	1	1	1	1	1	1	1	1	1	1	1	1	1	1	1	1
CP075068.1	286251	0.0103448		1	1	1	1	1	1	1	1	1	1	1	1	1	1	1	1	1	1	1	0	1	1	1	1	1	1	1	1	1	1	1	1	1	1	1	1	1	1	1	1	1
CP075068.1	286501	0.0103448		1	1	1	1	1	1	1	1	1	1	1	1	1	1	1	1	1	1	1	0	1	1	1	1	1	1	1	1	1	1	1	1	1	1	1	1	1	1	1	1	1
CP075068.1	286751	0.0103448		1	1	1	1	1	1	1	1	1	1	1	1	1	1	1	1	1	1	1	0	1	1	1	1	1	1	1	1	1	1	1	1	1	1	1	1	1	1	1	1	1
CP075068.1	287001			1	1	1	1	1	1	1	1	1	1	1	1	1	1	1	1	1	1	1	1	1	1	1	1	1	1	1	1	1	1	1	1	1	1	1	1	1	1	1	1	1
CP075068.1	287251			1	1	1	1	1	1	1	1	1	1	1	1	1	1	1	1	1	1	1	1	1	1	1	1	1	1	1	1	1	1	1	1	1	1	1	1	1	1	1	1	1
CP075068.1	287501			1	1	1	1	1	1	1	1	1	1	1	1	1	1	1	1	1	1	1	1	1	1	1	1	1	1	1	1	1	1	1	1	1	1	1	1	1	1	1	1	1
CP075068.1	287751			1	1	1	1	1	1	1	1	1	1	1	1	1	1	1	1	1	1	1	1	1	1	1	1	1	1	1	1	1	1	1	1	1	1	1	1	1	1	1	1	1
CP075068.1	288001			1	1	1	1	1	1	1	1	1	1	1	1	1	1	1	1	1	1	1	1	1	1	1	1	1	1	1	1	1	1	1	1	1	1	1	1	1	1	1	1	1
CP075068.1	288251			1	1	1	1	1	1	1	1	1	1	1	1	1	1	1	1	1	1	1	1	1	1	1	1	1	1	1	1	1	1	1	1	1	1	1	1	1	1	1	1	1
CP075068.1	288501			1	1	1	1	1	1	1	1	1	1	1	1	1	1	1	1	1	1	1	1	1	1	1	1	1	1	1	1	1	1	1	1	1	1	1	1	1	1	1	1	1
CP075068.1	288751			1	1	1	1	1	1	1	1	1	1	1	1	1	1	1	1	1	1	1	1	1	1	1	1	1	1	1	1	1	1	1	1	1	1	1	1	1	1	1	1	1
CP075068.1	289001			1	1	1	1	1	1	1	1	1	1	1	1	1	1	1	1	1	1	1	1	1	1	1	1	1	1	1	1	1	1	1	1	1	1	1	1	1	1	1	1	1
CP075068.1	289251			1	1	1	1	1	1	1	1	1	1	1	1	1	1	1	1	1	1	1	1	1	1	1	1	1	1	1	1	1	1	1	1	1	1	1	1	1	1	1	1	1
CP075068.1	289501			1	1	1	1	1	1	1	1	1	1	1	1	1	1	1	1	1	1	1	1	1	1	1	1	1	1	1	1	1	1	1	1	1	1	1	1	1	1	1	1	1
CP075068.1	289751			1	1	1	1	1	1	1	1	1	1	1	1	1	1	1	1	1	1	1	1	1	1	1	1	1	1	1	1	1	1	1	1	1	1	1	1	1	1	1	1	1
CP075068.1	290001			1	1	1	1	1	1	1	1	1	1	1	1	1	1	1	1	1	1	1	1	1	1	1	1	1	1	1	1	1	1	1	1	1	1	1	1	1	1	1	1	1
CP075068.1	290251		D8B26_000016	1	1	1	1	1	1	1	1	1	1	1	1	1	1	1	1	1	1	1	1	1	1	1	1	1	1	1	1	1	1	1	1	1	1	1	1	1	1	1	1	1
CP075068.1	290501		D8B26_000016	1	1	1	1	1	1	1	1	1	1	1	1	1	1	1	1	1	1	1	1	1	1	1	1	1	1	1	1	1	1	1	1	1	1	1	1	1	1	1	1	1
CP075068.1	290751		D8B26_000016	1	1	1	1	1	1	1	1	1	1	1	1	1	1	1	1	1	1	1	1	1	1	1	1	1	1	1	1	1	1	1	1	1	1	1	1	1	1	1	1	1
CP075068.1	291001		D8B26_000016	1	1	1	1	1	1	1	1	1	1	1	1	1	1	1	1	1	1	1	1	1	1	1	1	1	1	1	1	1	1	1	1	1	1	1	1	1	1	1	1	1
CP075068.1	291251		D8B26_000016	1	1	1	1	1	1	1	1	1	1	1	1	1	1	1	1	1	1	1	1	1	1	1	1	1	1	1	1	1	1	1	1	1	1	1	1	1	1	1	1	1
CP075068.1	291501		D8B26_000016	1	1	1	1	1	1	1	1	1	1	1	1	1	1	1	1	1	1	1	1	1	1	1	1	1	1	1	1	1	1	1	1	1	1	1	1	1	1	1	1	1
CP075068.1	291751		D8B26_000016	1	1	1	1	1	1	1	1	1	1	1	1	1	1	1	1	1	1	1	1	1	1	1	1	1	1	1	1	1	1	1	1	1	1	1	1	1	1	1	1	1
CP075068.1	292001		D8B26_000016	1	1	1	1	1	1	1	1	1	1	1	1	1	1	1	1	1	1	1	1	1	1	1	1	1	1	1	1	1	1	1	1	1	1	1	1	1	1	1	1	1
CP075068.1	292251		D8B26_000016	1	1	1	1	1	1	1	1	1	1	1	1	1	1	1	1	1	1	1	1	1	1	1	1	1	1	1	1	1	1	1	1	1	1	1	1	1	1	1	1	1
CP075068.1	292501		D8B26_000016	1	1	1	1	1	1	1	1	1	1	1	1	1	1	1	1	1	1	1	1	1	1	1	1	1	1	1	1	1	1	1	1	1	1	1	1	1	1	1	1	1
CP075068.1	292751		D8B26_000016	1	1	1	1	1	1	1	1	1	1	1	1	1	1	1	1	1	1	1	1	1	1	1	1	1	1	1	1	1	1	1	1	1	1	1	1	1	1	1	1	1
CP075068.1	293001		D8B26_000016	1	1	1	1	1	1	1	1	1	1	1	1	1	1	1	1	1	1	1	1	1	1	1	1	1	1	1	1	1	1	1	1	1	1	1	1	1	1	1	1	1
CP075068.1	293251		D8B26_000016	1	1	1	1	1	1	1	1	1	1	1	1	1	1	1	1	1	1	1	1	1	1	1	1	1	1	1	1	1	1	1	1	1	1	1	1	1	1	1	1	1
CP075068.1	293501		D8B26_000016	1	1	1	1	1	1	1	1	1	1	1	1	1	1	1	1	1	1	1	1	1	1	1	1	1	1	1	1	1	1	1	1	1	1	1	1	1	1	1	1	1
CP075068.1	293751		D8B26_000016	1	1	1	1	1	1	1	1	1	1	1	1	1	1	1	1	1	1	1	1	1	1	1	1	1	1	1	1	1	1	1	1	1	1	1	1	1	1	1	1	1
CP075068.1	294001		D8B26_000016	1	1	1	1	1	1	1	1	1	1	1	1	1	1	1	1	1	1	1	1	1	1	1	1	1	1	1	1	1	1	1	1	1	1	1	1	1	1	1	1	1
CP075068.1	294251		D8B26_000016	1	1	1	1	1	1	1	1	1	1	1	1	1	1	1	1	1	1	1	1	1	1	1	1	1	1	1	1	1	1	1	1	1	1	1	1	1	1	1	1	1
CP075068.1	294501		D8B26_000017	1	1	1	1	1	1	1	1	1	1	1	1	1	1	1	1	1	1	1	1	1	1	1	1	1	1	1	1	1	1	1	1	1	1	1	1	1	1	1	1	1
CP075068.1	294751		D8B26_000017	1	1	1	1	1	1	1	1	1	1	1	1	1	1	1	1	1	1	1	1	1	1	1	1	1	1	1	1	1	1	1	1	1	1	1	1	1	1	1	1	1
CP075068.1	295001		D8B26_000017	1	1	1	1	1	1	1	1	1	1	1	1	1	1	1	1	1	1	1	1	1	1	1	1	1	1	1	1	1	1	1	1	1	1	1	1	1	1	1	1	1
CP075068.1	295251		D8B26_000017	1	1	1	1	1	1	1	1	1	1	1	1	1	1	1	1	1	1	1	1	1	1	1	1	1	1	1	1	1	1	1	1	1	1	1	1	1	1	1	1	1
CP075068.1	295501		D8B26_000017	1	1	1	1	1	1	1	1	1	1	1	1	1	1	1	1	1	1	1	1	1	1	1	1	1	1	1	1	1	1	1	1	1	1	1	1	1	1	1	1	1
CP075068.1	295751		D8B26_000017	1	1	1	1	1	1	1	1	1	1	1	1	1	1	1	1	1	1	1	1	1	1	1	1	1	1	1	1	1	1	1	1	1	1	1	1	1	1	1	1	1
CP075068.1	296001			1	1	1	1	1	1	1	1	1	1	1	1	1	1	1	1	1	1	1	1	1	1	1	1	1	1	1	1	1	1	1	1	1	1	1	1	1	1	1	1	1
CP075068.1	296251			1	1	1	1	1	1	1	1	1	1	1	1	1	1	1	1	1	1	1	1	1	1	1	1	1	1	1	1	1	1	1	1	1	1	1	1	1	1	1	1	1
CP075068.1	296501			1	1	1	1	1	1	1	1	1	1	1	1	1	1	1	1	1	1	1	1	1	1	1	1	1	1	1	1	1	1	1	1	1	1	1	1	1	1	1	1	1
CP075068.1	296751			1	1	1	1	1	1	1	1	1	1	1	1	1	1	1	1	1	1	1	1	1	1	1	1	1	1	1	1	1	1	1	1	1	1	1	1	1	1	1	1	1
CP075068.1	297001			1	1	1	1	1	1	1	1	1	1	1	1	1	1	1	1	1	1	1	1	1	1	1	1	1	1	1	1	1	1	1	1	1	1	1	1	1	1	1	1	1
CP075068.1	297251			1	1	1	1	1	1	1	1	1	1	1	1	1	1	1	1	1	1	1	1	1	1	1	1	1	1	1	1	1	1	1	1	1	1	1	1	1	1	1	1	1
CP075068.1	297501			1	1	1	1	1	1	1	1	1	1	1	1	1	1	1	1	1	1	1	1	1	1	1	1	1	1	1	1	1	1	1	1	1	1	1	1	1	1	1	1	1
CP075068.1	297751		D8B26_000018	1	1	1	1	1	1	1	1	1	1	1	1	1	1	1	1	1	1	1	1	1	1	1	1	1	1	1	1	1	1	1	1	1	1	1	1	1	1	1	1	1
CP075068.1	298001		D8B26_000018	1	1	1	1	1	1	1	1	1	1	1	1	1	1	1	1	1	1	1	1	1	1	1	1	1	1	1	1	1	1	1	1	1	1	1	1	1	1	1	1	1
CP075068.1	298001		D8B26_000019	1	1	1	1	1	1	1	1	1	1	1	1	1	1	1	1	1	1	1	1	1	1	1	1	1	1	1	1	1	1	1	1	1	1	1	1	1	1	1	1	1
CP075068.1	298001		D8B26_000018	1	1	1	1	1	1	1	1	1	1	1	1	1	1	1	1	1	1	1	1	1	1	1	1	1	1	1	1	1	1	1	1	1	1	1	1	1	1	1	1	1
CP075068.1	298001		D8B26_000019	1	1	1	1	1	1	1	1	1	1	1	1	1	1	1	1	1	1	1	1	1	1	1	1	1	1	1	1	1	1	1	1	1	1	1	1	1	1	1	1	1
CP075068.1	298251		D8B26_000018	1	1	1	1	1	1	1	1	1	1	1	1	1	1	1	1	1	1	1	1	1	1	1	1	1	1	1	1	1	1	1	1	1	1	1	1	1	1	1	1	1
CP075068.1	298251		D8B26_000019	1	1	1	1	1	1	1	1	1	1	1	1	1	1	1	1	1	1	1	1	1	1	1	1	1	1	1	1	1	1	1	1	1	1	1	1	1	1	1	1	1
CP075068.1	298251		D8B26_000018	1	1	1	1	1	1	1	1	1	1	1	1	1	1	1	1	1	1	1	1	1	1	1	1	1	1	1	1	1	1	1	1	1	1	1	1	1	1	1	1	1
CP075068.1	298251		D8B26_000019	1	1	1	1	1	1	1	1	1	1	1	1	1	1	1	1	1	1	1	1	1	1	1	1	1	1	1	1	1	1	1	1	1	1	1	1	1	1	1	1	1
CP075068.1	298501		D8B26_000018	1	1	1	1	1	1	1	1	1	1	1	1	1	1	1	1	1	1	1	1	1	1	1	1	1	1	1	1	1	1	1	1	1	1	1	1	1	1	1	1	1
CP075068.1	298501		D8B26_000019	1	1	1	1	1	1	1	1	1	1	1	1	1	1	1	1	1	1	1	1	1	1	1	1	1	1	1	1	1	1	1	1	1	1	1	1	1	1	1	1	1
CP075068.1	298501		D8B26_000018	1	1	1	1	1	1	1	1	1	1	1	1	1	1	1	1	1	1	1	1	1	1	1	1	1	1	1	1	1	1	1	1	1	1	1	1	1	1	1	1	1
CP075068.1	298501		D8B26_000019	1	1	1	1	1	1	1	1	1	1	1	1	1	1	1	1	1	1	1	1	1	1	1	1	1	1	1	1	1	1	1	1	1	1	1	1	1	1	1	1	1
CP075068.1	298751		D8B26_000018	1	1	1	1	1	1	1	1	1	1	1	1	1	1	1	1	1	1	1	1	1	1	1	1	1	1	1	1	1	1	1	1	1	1	1	1	1	1	1	1	1
CP075068.1	298751		D8B26_000019	1	1	1	1	1	1	1	1	1	1	1	1	1	1	1	1	1	1	1	1	1	1	1	1	1	1	1	1	1	1	1	1	1	1	1	1	1	1	1	1	1
CP075068.1	298751		D8B26_000018	1	1	1	1	1	1	1	1	1	1	1	1	1	1	1	1	1	1	1	1	1	1	1	1	1	1	1	1	1	1	1	1	1	1	1	1	1	1	1	1	1
CP075068.1	298751		D8B26_000019	1	1	1	1	1	1	1	1	1	1	1	1	1	1	1	1	1	1	1	1	1	1	1	1	1	1	1	1	1	1	1	1	1	1	1	1	1	1	1	1	1
CP075068.1	299001		D8B26_000019	1	1	1	1	1	1	1	1	1	1	1	1	1	1	1	1	1	1	1	1	1	1	1	1	1	1	1	1	1	1	1	1	1	1	1	1	1	1	1	1	1
CP075068.1	299251		D8B26_000019	1	1	1	1	1	1	1	1	1	1	1	1	1	1	1	1	1	1	1	1	1	1	1	1	1	1	1	1	1	1	1	1	1	1	1	1	1	1	1	1	1
CP075068.1	299501		D8B26_000020	1	1	1	1	1	1	1	1	1	1	1	1	1	1	1	1	1	1	1	1	1	1	1	1	1	1	1	1	1	1	1	1	1	1	1	1	1	1	1	1	1
CP075068.1	299751		D8B26_000020	1	1	1	1	1	1	1	1	1	1	1	1	1	1	1	1	1	1	1	1	1	1	1	1	1	1	1	1	1	1	1	1	1	1	1	1	1	1	1	1	1
CP075068.1	300001		D8B26_000020	1	1	1	1	1	1	1	1	1	1	1	1	1	1	1	1	1	1	1	1	1	1	1	1	1	1	1	1	1	1	1	1	1	1	1	1	1	1	1	1	1
CP075068.1	300251		D8B26_000020	1	1	1	1	1	1	1	1	1	1	1	1	1	1	1	1	1	1	1	1	1	1	1	1	1	1	1	1	1	1	1	1	1	1	1	1	1	1	1	1	1
CP075068.1	300501		D8B26_000020	1	1	1	1	1	1	1	1	1	1	1	1	1	1	1	1	1	1	1	1	1	1	1	1	1	1	1	1	1	1	1	1	1	1	1	1	1	1	1	1	1
CP075068.1	300751		D8B26_000020	1	1	1	1	1	1	1	1	1	1	1	1	1	1	1	1	1	1	1	1	1	1	1	1	1	1	1	1	1	1	1	1	1	1	1	1	1	1	1	1	1
CP075068.1	301001		D8B26_000021	1	1	1	1	1	1	1	1	1	1	1	1	1	1	1	1	1	1	1	1	1	1	1	1	1	1	1	1	1	1	1	1	1	1	1	1	1	1	1	1	1
CP075068.1	301251		D8B26_000021	1	1	1	1	1	1	1	1	1	1	1	1	1	1	1	1	1	1	1	1	1	1	1	1	1	1	1	1	1	1	1	1	1	1	1	1	1	1	1	1	1
CP075068.1	301501		D8B26_000021	1	1	1	1	1	1	1	1	1	1	1	1	1	1	1	1	1	1	1	1	1	1	1	1	1	1	1	1	1	1	1	1	1	1	1	1	1	1	1	1	1
CP075068.1	301751		D8B26_000021	1	1	1	1	1	1	1	1	1	1	1	1	1	1	1	1	1	1	1	1	1	1	1	1	1	1	1	1	1	1	1	1	1	1	1	1	1	1	1	1	1
CP075068.1	302001		D8B26_000021	1	1	1	1	1	1	1	1	1	1	1	1	1	1	1	1	1	1	1	1	1	1	1	1	1	1	1	1	1	1	1	1	1	1	1	1	1	1	1	1	1
CP075068.1	302251		D8B26_000021	1	1	1	1	1	1	1	1	1	1	1	1	1	1	1	1	1	1	1	1	1	1	1	1	1	1	1	1	1	1	1	1	1	1	1	1	1	1	1	1	1
CP075068.1	302501		D8B26_000022	1	1	1	1	1	1	1	1	1	1	1	1	1	1	1	1	1	1	1	1	1	1	1	1	1	1	1	1	1	1	1	1	1	1	1	1	1	1	1	1	1
CP075068.1	302751		D8B26_000022	1	1	1	1	1	1	1	1	1	1	1	1	1	1	1	1	1	1	1	1	1	1	1	1	1	1	1	1	1	1	1	1	1	1	1	1	1	1	1	1	1
CP075068.1	303001		D8B26_000022	1	1	1	1	1	1	1	1	1	1	1	1	1	1	1	1	1	1	1	1	1	1	1	1	1	1	1	1	1	1	1	1	1	1	1	1	1	1	1	1	1
CP075068.1	303251		D8B26_000022	1	1	1	1	1	1	1	1	1	1	1	1	1	1	1	1	1	1	1	1	1	1	1	1	1	1	1	1	1	1	1	1	1	1	1	1	1	1	1	1	1
CP075068.1	303501		D8B26_000022	1	1	1	1	1	1	1	1	1	1	1	1	1	1	1	1	1	1	1	1	1	1	1	1	1	1	1	1	1	1	1	1	1	1	1	1	1	1	1	1	1
CP075068.1	303751		D8B26_000022	1	1	1	1	1	1	1	1	1	1	1	1	1	1	1	1	1	1	1	1	1	1	1	1	1	1	1	1	1	1	1	1	1	1	1	1	1	1	1	1	1
CP075068.1	304001		D8B26_000022	1	1	1	1	1	1	1	1	1	1	1	1	1	1	1	1	1	1	1	1	1	1	1	1	1	1	1	1	1	1	1	1	1	1	1	1	1	1	1	1	1
CP075068.1	304251		D8B26_000022	1	1	1	1	1	1	1	1	1	1	1	1	1	1	1	1	1	1	1	1	1	1	1	1	1	1	1	1	1	1	1	1	1	1	1	1	1	1	1	1	1
CP075068.1	304501			1	1	1	1	1	1	1	1	1	1	1	1	1	1	1	1	1	1	1	1	1	1	1	1	1	1	1	1	1	1	1	1	1	1	1	1	1	1	1	1	1
CP075068.1	304751			1	1	1	1	1	1	1	1	1	1	1	1	1	1	1	1	1	1	1	1	1	1	1	1	1	1	1	1	1	1	1	1	1	1	1	1	1	1	1	1	1
CP075068.1	305001		D8B26_000023	1	1	1	1	1	1	1	1	1	1	1	1	1	1	1	1	1	1	1	1	1	1	1	1	1	1	1	1	1	1	1	1	1	1	1	1	1	1	1	1	1
CP075068.1	305251		D8B26_000023	1	1	1	1	1	1	1	1	1	1	1	1	1	1	1	1	1	1	1	1	1	1	1	1	1	1	1	1	1	1	1	1	1	1	1	1	1	1	1	1	1
CP075068.1	305501		D8B26_000023	1	1	1	1	1	1	1	1	1	1	1	1	1	1	1	1	1	1	1	1	1	1	1	1	1	1	1	1	1	1	1	1	1	1	1	1	1	1	1	1	1
CP075068.1	305751		D8B26_000023	1	1	1	1	1	1	1	1	1	1	1	1	1	1	1	1	1	1	1	1	1	1	1	1	1	1	1	1	1	1	1	1	1	1	1	1	1	1	1	1	1
CP075068.1	306001		D8B26_000023	1	1	1	1	1	1	1	1	1	1	1	1	1	1	1	1	1	1	1	1	1	1	1	1	1	1	1	1	1	1	1	1	1	1	1	1	1	1	1	1	1
CP075068.1	306251		D8B26_000023	1	1	1	1	1	1	1	1	1	1	1	1	1	1	1	1	1	1	1	1	1	1	1	1	1	1	1	1	1	1	1	1	1	1	1	1	1	1	1	1	1
CP075068.1	306501		D8B26_000023	1	1	1	1	1	1	1	1	1	1	1	1	1	1	1	1	1	1	1	1	1	1	1	1	1	1	1	1	1	1	1	1	1	1	1	1	1	1	1	1	1
CP075068.1	306751		D8B26_000023	1	1	1	1	1	1	1	1	1	1	1	1	1	1	1	1	1	1	1	1	1	1	1	1	1	1	1	1	1	1	1	1	1	1	1	1	1	1	1	1	1
CP075068.1	307001		D8B26_000023	1	1	1	1	1	1	1	1	1	1	1	1	1	1	1	1	1	1	1	1	1	1	1	1	1	1	1	1	1	1	1	1	1	1	1	1	1	1	1	1	1
CP075068.1	307251		D8B26_000023	1	1	1	1	1	1	1	1	1	1	1	1	1	1	1	1	1	1	1	1	1	1	1	1	1	1	1	1	1	1	1	1	1	1	1	1	1	1	1	1	1
CP075068.1	307501		D8B26_000023	1	1	1	1	1	1	1	1	1	1	1	1	1	1	1	1	1	1	1	1	1	1	1	1	1	1	1	1	1	1	1	1	1	1	1	1	1	1	1	1	1
CP075068.1	307751		D8B26_000023	1	1	1	1	1	1	1	1	1	1	1	1	1	1	1	1	1	1	1	1	1	1	1	1	1	1	1	1	1	1	1	1	1	1	1	1	1	1	1	1	1
CP075068.1	308001			1	1	1	1	1	1	1	1	1	1	1	1	1	1	1	1	1	1	1	1	1	1	1	1	1	1	1	1	1	1	1	1	1	1	1	1	1	1	1	1	1
CP075068.1	308251			1	1	1	1	1	1	1	1	1	1	1	1	1	1	1	1	1	1	1	1	1	1	1	1	1	1	1	1	1	1	1	1	1	1	1	1	1	1	1	1	1
CP075068.1	308501			1	1	1	1	1	1	1	1	1	1	1	1	1	1	1	1	1	1	1	1	1	1	1	1	1	1	1	1	1	1	1	1	1	1	1	1	1	1	1	1	1
CP075068.1	308751			1	1	1	1	1	1	1	1	1	1	1	1	1	1	1	1	1	1	1	1	1	1	1	1	1	1	1	1	1	1	1	1	1	1	1	1	1	1	1	1	1
CP075068.1	309001			1	1	1	1	1	1	1	1	1	1	1	1	1	1	1	1	1	1	1	1	1	1	1	1	1	1	1	1	1	1	1	1	1	1	1	1	1	1	1	1	1
CP075068.1	309251			1	1	1	1	1	1	1	1	1	1	1	1	1	1	1	1	1	1	1	1	1	1	1	1	1	1	1	1	1	1	1	1	1	1	1	1	1	1	1	1	1
CP075068.1	309501			1	1	1	1	1	1	1	1	1	1	1	1	1	1	1	1	1	1	1	1	1	1	1	1	1	1	1	1	1	1	1	1	1	1	1	1	1	1	1	1	1
CP075068.1	309751			1	1	1	1	1	1	1	1	1	1	1	1	1	1	1	1	1	1	1	1	1	1	1	1	1	1	1	1	1	1	1	1	1	1	1	1	1	1	1	1	1
CP075068.1	310001		D8B26_000024	1	1	1	1	1	1	1	1	1	1	1	1	1	1	1	1	1	1	1	1	1	1	1	1	1	1	1	1	1	1	1	1	1	1	1	1	1	1	1	1	1
CP075068.1	310251		D8B26_000024	1	1	1	1	1	1	1	1	1	1	1	1	1	1	1	1	1	1	1	1	1	1	1	1	1	1	1	1	1	1	1	1	1	1	1	1	1	1	1	1	1
CP075068.1	310501		D8B26_000024	1	1	1	1	1	1	1	1	1	1	1	1	1	1	1	1	1	1	1	1	1	1	1	1	1	1	1	1	1	1	1	1	1	1	1	1	1	1	1	1	1
CP075068.1	310751		D8B26_000024	1	1	1	1	1	1	1	1	1	1	1	1	1	1	1	1	1	1	1	1	1	1	1	1	1	1	1	1	1	1	1	1	1	1	1	1	1	1	1	1	1
CP075068.1	311001		D8B26_000024	1	1	1	1	1	1	1	1	1	1	1	1	1	1	1	1	1	1	1	1	1	1	1	1	1	1	1	1	1	1	1	1	1	1	1	1	1	1	1	1	1
CP075068.1	311251		D8B26_000024	1	1	1	1	1	1	1	1	1	1	1	1	1	1	1	1	1	1	1	1	1	1	1	1	1	1	1	1	1	1	1	1	1	1	1	1	1	1	1	1	1
CP075068.1	311501		D8B26_000024	1	1	1	1	1	1	1	1	1	1	1	1	1	1	1	1	1	1	1	1	1	1	1	1	1	1	1	1	1	1	1	1	1	1	1	1	1	1	1	1	1
CP075068.1	311751		D8B26_000024	1	1	1	1	1	1	1	1	1	1	1	1	1	1	1	1	1	1	1	1	1	1	1	1	1	1	1	1	1	1	1	1	1	1	1	1	1	1	1	1	1
CP075068.1	312001		D8B26_000024	1	1	1	1	1	1	1	1	1	1	1	1	1	1	1	1	1	1	1	1	1	1	1	1	1	1	1	1	1	1	1	1	1	1	1	1	1	1	1	1	1
CP075068.1	312251		D8B26_000024	1	1	1	1	1	1	1	1	1	1	1	1	1	1	1	1	1	1	1	1	1	1	1	1	1	1	1	1	1	1	1	1	1	1	1	1	1	1	1	1	1
CP075068.1	312501			1	1	1	1	1	1	1	1	1	1	1	1	1	1	1	1	1	1	1	1	1	1	1	1	1	1	1	1	1	1	1	1	1	1	1	1	1	1	1	1	1
CP075068.1	312751			1	1	1	1	1	1	1	1	1	1	1	1	1	1	1	1	1	1	1	1	1	1	1	1	1	1	1	1	1	1	1	1	1	1	1	1	1	1	1	1	1
CP075068.1	313001			1	1	1	1	1	1	1	1	1	1	1	1	1	1	1	1	1	1	1	1	1	1	1	1	1	1	1	1	1	1	1	1	1	1	1	1	1	1	1	1	1
CP075068.1	313251		D8B26_000025	1	1	1	1	1	1	1	1	1	1	1	1	1	1	1	1	1	1	1	1	1	1	1	1	1	1	1	1	1	1	1	1	1	1	1	1	1	1	1	1	1
CP075068.1	313501		D8B26_000025	1	1	1	1	1	1	1	1	1	1	1	1	1	1	1	1	1	1	1	1	1	1	1	1	1	1	1	1	1	1	1	1	1	1	1	1	1	1	1	1	1
CP075068.1	313751		D8B26_000025	1	1	1	1	1	1	1	1	1	1	1	1	1	1	1	1	1	1	1	1	1	1	1	1	1	1	1	1	1	1	1	1	1	1	1	1	1	1	1	1	1
CP075068.1	314001		D8B26_000026	1	1	1	1	1	1	1	1	1	1	1	1	1	1	1	1	1	1	1	1	1	1	1	1	1	1	1	1	1	1	1	1	1	1	1	1	1	1	1	1	1
CP075068.1	314251		D8B26_000026	1	1	1	1	1	1	1	1	1	1	1	1	1	1	1	1	1	1	1	1	1	1	1	1	1	1	1	1	1	1	1	1	1	1	1	1	1	1	1	1	1
CP075068.1	314501		D8B26_000026	1	1	1	1	1	1	1	1	1	1	1	1	1	1	1	1	1	1	1	1	1	1	1	1	1	1	1	1	1	1	1	1	1	1	1	1	1	1	1	1	1
CP075068.1	314751		D8B26_000026	1	1	1	1	1	1	1	1	1	1	1	1	1	1	1	1	1	1	1	1	1	1	1	1	1	1	1	1	1	1	1	1	1	1	1	1	1	1	1	1	1
CP075068.1	315001		D8B26_000026	1	1	1	1	1	1	1	1	1	1	1	1	1	1	1	1	1	1	1	1	1	1	1	1	1	1	1	1	1	1	1	1	1	1	1	1	1	1	1	1	1
CP075068.1	315251		D8B26_000026	1	1	1	1	1	1	1	1	1	1	1	1	1	1	1	1	1	1	1	1	1	1	1	1	1	1	1	1	1	1	1	1	1	1	1	1	1	1	1	1	1
CP075068.1	315501		D8B26_000026	1	1	1	1	1	1	1	1	1	1	1	1	1	1	1	1	1	1	1	1	1	1	1	1	1	1	1	1	1	1	1	1	1	1	1	1	1	1	1	1	1
CP075068.1	315751		D8B26_000026	1	1	1	1	1	1	1	1	1	1	1	1	1	1	1	1	1	1	1	1	1	1	1	1	1	1	1	1	1	1	1	1	1	1	1	1	1	1	1	1	1
CP075068.1	316001		D8B26_000026	1	1	1	1	1	1	1	1	1	1	1	1	1	1	1	1	1	1	1	1	1	1	1	1	1	1	1	1	1	1	1	1	1	1	1	1	1	1	1	1	1
CP075068.1	316251		D8B26_000026	1	1	1	1	1	1	1	1	1	1	1	1	1	1	1	1	1	1	1	1	1	1	1	1	1	1	1	1	1	1	1	1	1	1	1	1	1	1	1	1	1
CP075068.1	316501		D8B26_000026	1	1	1	1	1	1	1	1	1	1	1	1	1	1	1	1	1	1	1	1	1	1	1	1	1	1	1	1	1	1	1	1	1	1	1	1	1	1	1	1	1
CP075068.1	316751		D8B26_000026	1	1	1	1	1	1	1	1	1	1	1	1	1	1	1	1	1	1	1	1	1	1	1	1	1	1	1	1	1	1	1	1	1	1	1	1	1	1	1	1	1
CP075068.1	317001		D8B26_000026	1	1	1	1	1	1	1	1	1	1	1	1	1	1	1	1	1	1	1	1	1	1	1	1	1	1	1	1	1	1	1	1	1	1	1	1	1	1	1	1	1
CP075068.1	317251		D8B26_000026	1	1	1	1	1	1	1	1	1	1	1	1	1	1	1	1	1	1	1	1	1	1	1	1	1	1	1	1	1	1	1	1	1	1	1	1	1	1	1	1	1
CP075068.1	317501		D8B26_000026	1	1	1	1	1	1	1	1	1	1	1	1	1	1	1	1	1	1	1	1	1	1	1	1	1	1	1	1	1	1	1	1	1	1	1	1	1	1	1	1	1
CP075068.1	317751		D8B26_000026	1	1	1	1	1	1	1	1	1	1	1	1	1	1	1	1	1	1	1	1	1	1	1	1	1	1	1	1	1	1	1	1	1	1	1	1	1	1	1	1	1
CP075068.1	318001		D8B26_000026	1	1	1	1	1	1	1	1	1	1	1	1	1	1	1	1	1	1	1	1	1	1	1	1	1	1	1	1	1	1	1	1	1	1	1	1	1	1	1	1	1
CP075068.1	318251		D8B26_000026	1	1	1	1	1	1	1	1	1	1	1	1	1	1	1	1	1	1	1	1	1	1	1	1	1	1	1	1	1	1	1	1	1	1	1	1	1	1	1	1	1
CP075068.1	318501		D8B26_000026	1	1	1	1	1	1	1	1	1	1	1	1	1	1	1	1	1	1	1	1	1	1	1	1	1	1	1	1	1	1	1	1	1	1	1	1	1	1	1	1	1
CP075068.1	318751		D8B26_000026	1	1	1	1	1	1	1	1	1	1	1	1	1	1	1	1	1	1	1	1	1	1	1	1	1	1	1	1	1	1	1	1	1	1	1	1	1	1	1	1	1
CP075068.1	319001			1	1	1	1	1	1	1	1	1	1	1	1	1	1	1	1	1	1	1	1	1	1	1	1	1	1	1	1	1	1	1	1	1	1	1	1	1	1	1	1	1
CP075068.1	319251		D8B26_000027	1	1	1	1	1	1	1	1	1	1	1	1	1	1	1	1	1	1	1	1	1	1	1	1	1	1	1	1	1	1	1	1	1	1	1	1	1	1	1	1	1
CP075068.1	319501		D8B26_000027	1	1	1	1	1	1	1	1	1	1	1	1	1	1	1	1	1	1	1	1	1	1	1	1	1	1	1	1	1	1	1	1	1	1	1	1	1	1	1	1	1
CP075068.1	319751		D8B26_000027	1	1	1	1	1	1	1	1	1	1	1	1	1	1	1	1	1	1	1	1	1	1	1	1	1	1	1	1	1	1	1	1	1	1	1	1	1	1	1	1	1
CP075068.1	320001		D8B26_000027	1	1	1	1	1	1	1	1	1	1	1	1	1	1	1	1	1	1	1	1	1	1	1	1	1	1	1	1	1	1	1	1	1	1	1	1	1	1	1	1	1
CP075068.1	320251		D8B26_000027	1	1	1	1	1	1	1	1	1	1	1	1	1	1	1	1	1	1	1	1	1	1	1	1	1	1	1	1	1	1	1	1	1	1	1	1	1	1	1	1	1
CP075068.1	320501		D8B26_000027	1	1	1	1	1	1	1	1	1	1	1	1	1	1	1	1	1	1	1	1	1	1	1	1	1	1	1	1	1	1	1	1	1	1	1	1	1	1	1	1	1
CP075068.1	320751		D8B26_000028	1	1	1	1	1	1	1	1	1	1	1	1	1	1	1	1	1	1	1	1	1	1	1	1	1	1	1	1	1	1	1	1	1	1	1	1	1	1	1	1	1
CP075068.1	321001		D8B26_000028	1	1	1	1	1	1	1	1	1	1	1	1	1	1	1	1	1	1	1	1	1	1	1	1	1	1	1	1	1	1	1	1	1	1	1	1	1	1	1	1	1
CP075068.1	321251		D8B26_000028	1	1	1	1	1	1	1	1	1	1	1	1	1	1	1	1	1	1	1	1	1	1	1	1	1	1	1	1	1	1	1	1	1	1	1	1	1	1	1	1	1
CP075068.1	321501		D8B26_000028	1	1	1	1	1	1	1	1	1	1	1	1	1	1	1	1	1	1	1	1	1	1	1	1	1	1	1	1	1	1	1	1	1	1	1	1	1	1	1	1	1
CP075068.1	321751		D8B26_000028	1	1	1	1	1	1	1	1	1	1	1	1	1	1	1	1	1	1	1	1	1	1	1	1	1	1	1	1	1	1	1	1	1	1	1	1	1	1	1	1	1
CP075068.1	322001		D8B26_000028	1	1	1	1	1	1	1	1	1	1	1	1	1	1	1	1	1	1	1	1	1	1	1	1	1	1	1	1	1	1	1	1	1	1	1	1	1	1	1	1	1
CP075068.1	322251		D8B26_000028	1	1	1	1	1	1	1	1	1	1	1	1	1	1	1	1	1	1	1	1	1	1	1	1	1	1	1	1	1	1	1	1	1	1	1	1	1	1	1	1	1
CP075068.1	322501		D8B26_000028	1	1	1	1	1	1	1	1	1	1	1	1	1	1	1	1	1	1	1	1	1	1	1	1	1	1	1	1	1	1	1	1	1	1	1	1	1	1	1	1	1
CP075068.1	322751		D8B26_000028	1	1	1	1	1	1	1	1	1	1	1	1	1	1	1	1	1	1	1	1	1	1	1	1	1	1	1	1	1	1	1	1	1	1	1	1	1	1	1	1	1
CP075068.1	323001		D8B26_000029	1	1	1	1	1	1	1	1	1	1	1	1	1	1	1	1	1	1	1	1	1	1	1	1	1	1	1	1	1	1	1	1	1	1	1	1	1	1	1	1	1
CP075068.1	323251		D8B26_000029	1	1	1	1	1	1	1	1	1	1	1	1	1	1	1	1	1	1	1	1	1	1	1	1	1	1	1	1	1	1	1	1	1	1	1	1	1	1	1	1	1
CP075068.1	323501		D8B26_000029	1	1	1	1	1	1	1	1	1	1	1	1	1	1	1	1	1	1	1	1	1	1	1	1	1	1	1	1	1	1	1	1	1	1	1	1	1	1	1	1	1
CP075068.1	323751		D8B26_000029	1	1	1	1	1	1	1	1	1	1	1	1	1	1	1	1	1	1	1	1	1	1	1	1	1	1	1	1	1	1	1	1	1	1	1	1	1	1	1	1	1
CP075068.1	324001		D8B26_000029	1	1	1	1	1	1	1	1	1	1	1	1	1	1	1	1	1	1	1	1	1	1	1	1	1	1	1	1	1	1	1	1	1	1	1	1	1	1	1	1	1
CP075068.1	324251		D8B26_000029	1	1	1	1	1	1	1	1	1	1	1	1	1	1	1	1	1	1	1	1	1	1	1	1	1	1	1	1	1	1	1	1	1	1	1	1	1	1	1	1	1
CP075068.1	324501		D8B26_000029	1	1	1	1	1	1	1	1	1	1	1	1	1	1	1	1	1	1	1	1	1	1	1	1	1	1	1	1	1	1	1	1	1	1	1	1	1	1	1	1	1
CP075068.1	324751		D8B26_000029	1	1	1	1	1	1	1	1	1	1	1	1	1	1	1	1	1	1	1	1	1	1	1	1	1	1	1	1	1	1	1	1	1	1	1	1	1	1	1	1	1
CP075068.1	325001		D8B26_000029	1	1	1	1	1	1	1	1	1	1	1	1	1	1	1	1	1	1	1	1	1	1	1	1	1	1	1	1	1	1	1	1	1	1	1	1	1	1	1	1	1
CP075068.1	325251		D8B26_000029	1	1	1	1	1	1	1	1	1	1	1	1	1	1	1	1	1	1	1	1	1	1	1	1	1	1	1	1	1	1	1	1	1	1	1	1	1	1	1	1	1
CP075068.1	325501		D8B26_000029	1	1	1	1	1	1	1	1	1	1	1	1	1	1	1	1	1	1	1	1	1	1	1	1	1	1	1	1	1	1	1	1	1	1	1	1	1	1	1	1	1
CP075068.1	325751		D8B26_000029	1	1	1	1	1	1	1	1	1	1	1	1	1	1	1	1	1	1	1	1	1	1	1	1	1	1	1	1	1	1	1	1	1	1	1	1	1	1	1	1	1
CP075068.1	326001		D8B26_000029	1	1	1	1	1	1	1	1	1	1	1	1	1	1	1	1	1	1	1	1	1	1	1	1	1	1	1	1	1	1	1	1	1	1	1	1	1	1	1	1	1
CP075068.1	326251		D8B26_000029	1	1	1	1	1	1	1	1	1	1	1	1	1	1	1	1	1	1	1	1	1	1	1	1	1	1	1	1	1	1	1	1	1	1	1	1	1	1	1	1	1
CP075068.1	326501		D8B26_000029	1	1	1	1	1	1	1	1	1	1	1	1	1	1	1	1	1	1	1	1	1	1	1	1	1	1	1	1	1	1	1	1	1	1	1	1	1	1	1	1	1
CP075068.1	326751		D8B26_000029	1	1	1	1	1	1	1	1	1	1	1	1	1	1	1	1	1	1	1	1	1	1	1	1	1	1	1	1	1	1	1	1	1	1	1	1	1	1	1	1	1
CP075068.1	327001		D8B26_000029	1	1	1	1	1	1	1	1	1	1	1	1	1	1	1	1	1	1	1	1	1	1	1	1	1	1	1	1	1	1	1	1	1	1	1	1	1	1	1	1	1
CP075068.1	327251		D8B26_000029	1	1	1	1	1	1	1	1	1	1	1	1	1	1	1	1	1	1	1	1	1	1	1	1	1	1	1	1	1	1	1	1	1	1	1	1	1	1	1	1	1
CP075068.1	327501		D8B26_000029	1	1	1	1	1	1	1	1	1	1	1	1	1	1	1	1	1	1	1	1	1	1	1	1	1	1	1	1	1	1	1	1	1	1	1	1	1	1	1	1	1
CP075068.1	327751		D8B26_000029	1	1	1	1	1	1	1	1	1	1	1	1	1	1	1	1	1	1	1	1	1	1	1	1	1	1	1	1	1	1	1	1	1	1	1	1	1	1	1	1	1
CP075068.1	328001			1	1	1	1	1	1	1	1	1	1	1	1	1	1	1	1	1	1	1	1	1	1	1	1	1	1	1	1	1	1	1	1	1	1	1	1	1	1	1	1	1
CP075068.1	328251			1	1	1	1	1	1	1	1	1	1	1	1	1	1	1	1	1	1	1	1	1	1	1	1	1	1	1	1	1	1	1	1	1	1	1	1	1	1	1	1	1
CP075068.1	328501			1	1	1	1	1	1	1	1	1	1	1	1	1	1	1	1	1	1	1	1	1	1	1	1	1	1	1	1	1	1	1	1	1	1	1	1	1	1	1	1	1
CP075068.1	328751			1	1	1	1	1	1	1	1	1	1	1	1	1	1	1	1	1	1	1	1	1	1	1	1	1	1	1	1	1	1	1	1	1	1	1	1	1	1	1	1	1
CP075068.1	329001			1	1	1	1	1	1	1	1	1	1	1	1	1	1	1	1	1	1	1	1	1	1	1	1	1	1	1	1	1	1	1	1	1	1	1	1	1	1	1	1	1
CP075068.1	329251		D8B26_000030	1	1	1	1	1	1	1	1	1	1	1	1	1	1	1	1	1	1	1	1	1	1	1	1	1	1	1	1	1	1	1	1	1	1	1	1	1	1	1	1	1
CP075068.1	329501		D8B26_000030	1	1	1	1	1	1	1	1	1	1	1	1	1	1	1	1	1	1	1	1	1	1	1	1	1	1	1	1	1	1	1	1	1	1	1	1	1	1	1	1	1
CP075068.1	329751		D8B26_000030	1	1	1	1	1	1	1	1	1	1	1	1	1	1	1	1	1	1	1	1	1	1	1	1	1	1	1	1	1	1	1	1	1	1	1	1	1	1	1	1	1
CP075068.1	330001		D8B26_000030	1	1	1	1	1	1	1	1	1	1	1	1	1	1	1	1	1	1	1	1	1	1	1	1	1	1	1	1	1	1	1	1	1	1	1	1	1	1	1	1	1
CP075068.1	330251		D8B26_000030	1	1	1	1	1	1	1	1	1	1	1	1	1	1	1	1	1	1	1	1	1	1	1	1	1	1	1	1	1	1	1	1	1	1	1	1	1	1	1	1	1
CP075068.1	330501		D8B26_000030	1	1	1	1	1	1	1	1	1	1	1	1	1	1	1	1	1	1	1	1	1	1	1	1	1	1	1	1	1	1	1	1	1	1	1	1	1	1	1	1	1
CP075068.1	330751		D8B26_000030	1	1	1	1	1	1	1	1	1	1	1	1	1	1	1	1	1	1	1	1	1	1	1	1	1	1	1	1	1	1	1	1	1	1	1	1	1	1	1	1	1
CP075068.1	331001		D8B26_000030	1	1	1	1	1	1	1	1	1	1	1	1	1	1	1	1	1	1	1	1	1	1	1	1	1	1	1	1	1	1	1	1	1	1	1	1	1	1	1	1	1
CP075068.1	331251		D8B26_000030	1	1	1	1	1	1	1	1	1	1	1	1	1	1	1	1	1	1	1	1	1	1	1	1	1	1	1	1	1	1	1	1	1	1	1	1	1	1	1	1	1
CP075068.1	331501		D8B26_000030	1	1	1	1	1	1	1	1	1	1	1	1	1	1	1	1	1	1	1	1	1	1	1	1	1	1	1	1	1	1	1	1	1	1	1	1	1	1	1	1	1
CP075068.1	331751		D8B26_000030	1	1	1	1	1	1	1	1	1	1	1	1	1	1	1	1	1	1	1	1	1	1	1	1	1	1	1	1	1	1	1	1	1	1	1	1	1	1	1	1	1
CP075068.1	332001		D8B26_000030	1	1	1	1	1	1	1	1	1	1	1	1	1	1	1	1	1	1	1	1	1	1	1	1	1	1	1	1	1	1	1	1	1	1	1	1	1	1	1	1	1
CP075068.1	332251			1	1	1	1	1	1	1	1	1	1	1	1	1	1	1	1	1	1	1	1	1	1	1	1	1	1	1	1	1	1	1	1	1	1	1	1	1	1	1	1	1
CP075068.1	332501			1	1	1	1	1	1	1	1	1	1	1	1	1	1	1	1	1	1	1	1	1	1	1	1	1	1	1	1	1	1	1	1	1	1	1	1	1	1	1	1	1
CP075068.1	332751			1	1	1	1	1	1	1	1	1	1	1	1	1	1	1	1	1	1	1	1	1	1	1	1	1	1	1	1	1	1	1	1	1	1	1	1	1	1	1	1	1
CP075068.1	333001			1	1	1	1	1	1	1	1	1	1	1	1	1	1	1	1	1	1	1	1	1	1	1	1	1	1	1	1	1	1	1	1	1	1	1	1	1	1	1	1	1
CP075068.1	333251			1	1	1	1	1	1	1	1	1	1	1	1	1	1	1	1	1	1	1	1	1	1	1	1	1	1	1	1	1	1	1	1	1	1	1	1	1	1	1	1	1
CP075068.1	333501			1	1	1	1	1	1	1	1	1	1	1	1	1	1	1	1	1	1	1	1	1	1	1	1	1	1	1	1	1	1	1	1	1	1	1	1	1	1	1	1	1
CP075068.1	333751			1	1	1	1	1	1	1	1	1	1	1	1	1	1	1	1	1	1	1	1	1	1	1	1	1	1	1	1	1	1	1	1	1	1	1	1	1	1	1	1	1
CP075068.1	334001			1	1	1	1	1	1	1	1	1	1	1	1	1	1	1	1	1	1	1	1	1	1	1	1	1	1	1	1	1	1	1	1	1	1	1	1	1	1	1	1	1
CP075068.1	334251			1	1	1	1	1	1	1	1	1	1	1	1	1	1	1	1	1	1	1	1	1	1	1	1	1	1	1	1	1	1	1	1	1	1	1	1	1	1	1	1	1
CP075068.1	334501			1	1	1	1	1	1	1	1	1	1	1	1	1	1	1	1	1	1	1	1	1	1	1	1	1	1	1	1	1	1	1	1	1	1	1	1	1	1	1	1	1
CP075068.1	334751			1	1	1	1	1	1	1	1	1	1	1	1	1	1	1	1	1	1	1	1	1	1	1	1	1	1	1	1	1	1	1	1	1	1	1	1	1	1	1	1	1
CP075068.1	335001			1	1	1	1	1	1	1	1	1	1	1	1	1	1	1	1	1	1	1	1	1	1	1	1	1	1	1	1	1	1	1	1	1	1	1	1	1	1	1	1	1
CP075068.1	335251			1	1	1	1	1	1	1	1	1	1	1	1	1	1	1	1	1	1	1	1	1	1	1	1	1	1	1	1	1	1	1	1	1	1	1	1	1	1	1	1	1
CP075068.1	335501			1	1	1	1	1	1	1	1	1	1	1	1	1	1	1	1	1	1	1	1	1	1	1	1	1	1	1	1	1	1	1	1	1	1	1	1	1	1	1	1	1
CP075068.1	335751			1	1	1	1	1	1	1	1	1	1	1	1	1	1	1	1	1	1	1	1	1	1	1	1	1	1	1	1	1	1	1	1	1	1	1	1	1	1	1	1	1
CP075068.1	336001		D8B26_000031	1	1	1	1	1	1	1	1	1	1	1	1	1	1	1	1	1	1	1	1	1	1	1	1	1	1	1	1	1	1	1	1	1	1	1	1	1	1	1	1	1
CP075068.1	336251		D8B26_000031	1	1	1	1	1	1	1	1	1	1	1	1	1	1	1	1	1	1	1	1	1	1	1	1	1	1	1	1	1	1	1	1	1	1	1	1	1	1	1	1	1
CP075068.1	336501		D8B26_000031	1	1	1	1	1	1	1	1	1	1	1	1	1	1	1	1	1	1	1	1	1	1	1	1	1	1	1	1	1	1	1	1	1	1	1	1	1	1	1	1	1
CP075068.1	336751		D8B26_000031	1	1	1	1	1	1	1	1	1	1	1	1	1	1	1	1	1	1	1	1	1	1	1	1	1	1	1	1	1	1	1	1	1	1	1	1	1	1	1	1	1
CP075068.1	337001		D8B26_000031	1	1	1	1	1	1	1	1	1	1	1	1	1	1	1	1	1	1	1	1	1	1	1	1	1	1	1	1	1	1	1	1	1	1	1	1	1	1	1	1	1
CP075068.1	337251		D8B26_000031	1	1	1	1	1	1	1	1	1	1	1	1	1	1	1	1	1	1	1	1	1	1	1	1	1	1	1	1	1	1	1	1	1	1	1	1	1	1	1	1	1
CP075068.1	337501		D8B26_000031	1	1	1	1	1	1	1	1	1	1	1	1	1	1	1	1	1	1	1	1	1	1	1	1	1	1	1	1	1	1	1	1	1	1	1	1	1	1	1	1	1
CP075068.1	337751		D8B26_000031	1	1	1	1	1	1	1	1	1	1	1	1	1	1	1	1	1	1	1	1	1	1	1	1	1	1	1	1	1	1	1	1	1	1	1	1	1	1	1	1	1
CP075068.1	338001		D8B26_000031	1	1	1	1	1	1	1	1	1	1	1	1	1	1	1	1	1	1	1	1	1	1	1	1	1	1	1	1	1	1	1	1	1	1	1	1	1	1	1	1	1
CP075068.1	338251		D8B26_000031	1	1	1	1	1	1	1	1	1	1	1	1	1	1	1	1	1	1	1	1	1	1	1	1	1	1	1	1	1	1	1	1	1	1	1	1	1	1	1	1	1
CP075068.1	338501		D8B26_000031	1	1	1	1	1	1	1	1	1	1	1	1	1	1	1	1	1	1	1	1	1	1	1	1	1	1	1	1	1	1	1	1	1	1	1	1	1	1	1	1	1
CP075068.1	338751		D8B26_000031	1	1	1	1	1	1	1	1	1	1	1	1	1	1	1	1	1	1	1	1	1	1	1	1	1	1	1	1	1	1	1	1	1	1	1	1	1	1	1	1	1
CP075068.1	339001			1	1	1	1	1	1	1	1	1	1	1	1	1	1	1	1	1	1	1	1	1	1	1	1	1	1	1	1	1	1	1	1	1	1	1	1	1	1	1	1	1
CP075068.1	339251			1	1	1	1	1	1	1	1	1	1	1	1	1	1	1	1	1	1	1	1	1	1	1	1	1	1	1	1	1	1	1	1	1	1	1	1	1	1	1	1	1
CP075068.1	339501			1	1	1	1	1	1	1	1	1	1	1	1	1	1	1	1	1	1	1	1	1	1	1	1	1	1	1	1	1	1	1	1	1	1	1	1	1	1	1	1	1
CP075068.1	339751			1	1	1	1	1	1	1	1	1	1	1	1	1	1	1	1	1	1	1	1	1	1	1	1	1	1	1	1	1	1	1	1	1	1	1	1	1	1	1	1	1
CP075068.1	340001			1	1	1	1	1	1	1	1	1	1	1	1	1	1	1	1	1	1	1	1	1	1	1	1	1	1	1	1	1	1	1	1	1	1	1	1	1	1	1	1	1
CP075068.1	340251			1	1	1	1	1	1	1	1	1	1	1	1	1	1	1	1	1	1	1	1	1	1	1	1	1	1	1	1	1	1	1	1	1	1	1	1	1	1	1	1	1
CP075068.1	340501			1	1	1	1	1	1	1	1	1	1	1	1	1	1	1	1	1	1	1	1	1	1	1	1	1	1	1	1	1	1	1	1	1	1	1	1	1	1	1	1	1
CP075068.1	340751		D8B26_000032	1	1	1	1	1	1	1	1	1	1	1	1	1	1	1	1	1	1	1	1	1	1	1	1	1	1	1	1	1	1	1	1	1	1	1	1	1	1	1	1	1
CP075068.1	341001		D8B26_000032	1	1	1	1	1	1	1	1	1	1	1	1	1	1	1	1	1	1	1	1	1	1	1	1	1	1	1	1	1	1	1	1	1	1	1	1	1	1	1	1	1
CP075068.1	341251		D8B26_000032	1	1	1	1	1	1	1	1	1	1	1	1	1	1	1	1	1	1	1	1	1	1	1	1	1	1	1	1	1	1	1	1	1	1	1	1	1	1	1	1	1
CP075068.1	341501		D8B26_000032	1	1	1	1	1	1	1	1	1	1	1	1	1	1	1	1	1	1	1	1	1	1	1	1	1	1	1	1	1	1	1	1	1	1	1	1	1	1	1	1	1
CP075068.1	341751		D8B26_000032	1	1	1	1	1	1	1	1	1	1	1	1	1	1	1	1	1	1	1	1	1	1	1	1	1	1	1	1	1	1	1	1	1	1	1	1	1	1	1	1	1
CP075068.1	342001			1	1	1	1	1	1	1	1	1	1	1	1	1	1	1	1	1	1	1	1	1	1	1	1	1	1	1	1	1	1	1	1	1	1	1	1	1	1	1	1	1
CP075068.1	342251			1	1	1	1	1	1	1	1	1	1	1	1	1	1	1	1	1	1	1	1	1	1	1	1	1	1	1	1	1	1	1	1	1	1	1	1	1	1	1	1	1
CP075068.1	342501		D8B26_000033	1	1	1	1	1	1	1	1	1	1	1	1	1	1	1	1	1	1	1	1	1	1	1	1	1	1	1	1	1	1	1	1	1	1	1	1	1	1	1	1	1
CP075068.1	342751		D8B26_000033	1	1	1	1	1	1	1	1	1	1	1	1	1	1	1	1	1	1	1	1	1	1	1	1	1	1	1	1	1	1	1	1	1	1	1	1	1	1	1	1	1
CP075068.1	343001		D8B26_000033	1	1	1	1	1	1	1	1	1	1	1	1	1	1	1	1	1	1	1	1	1	1	1	1	1	1	1	1	1	1	1	1	1	1	1	1	1	1	1	1	1
CP075068.1	343251		D8B26_000033	1	1	1	1	1	1	1	1	1	1	1	1	1	1	1	1	1	1	1	1	1	1	1	1	1	1	1	1	1	1	1	1	1	1	1	1	1	1	1	1	1
CP075068.1	343501		D8B26_000033	1	1	1	1	1	1	1	1	1	1	1	1	1	1	1	1	1	1	1	1	1	1	1	1	1	1	1	1	1	1	1	1	1	1	1	1	1	1	1	1	1
CP075068.1	343751		D8B26_000033	1	1	1	1	1	1	1	1	1	1	1	1	1	1	1	1	1	1	1	1	1	1	1	1	1	1	1	1	1	1	1	1	1	1	1	1	1	1	1	1	1
CP075068.1	344001		D8B26_000033	1	1	1	1	1	1	1	1	1	1	1	1	1	1	1	1	1	1	1	1	1	1	1	1	1	1	1	1	1	1	1	1	1	1	1	1	1	1	1	1	1
CP075068.1	344251		D8B26_000033	1	1	1	1	1	1	1	1	1	1	1	1	1	1	1	1	1	1	1	1	1	1	1	1	1	1	1	1	1	1	1	1	1	1	1	1	1	1	1	1	1
CP075068.1	344501		D8B26_000033	1	1	1	1	1	1	1	1	1	1	1	1	1	1	1	1	1	1	1	1	1	1	1	1	1	1	1	1	1	1	1	1	1	1	1	1	1	1	1	1	1
CP075068.1	344751		D8B26_000033	1	1	1	1	1	1	1	1	1	1	1	1	1	1	1	1	1	1	1	1	1	1	1	1	1	1	1	1	1	1	1	1	1	1	1	1	1	1	1	1	1
CP075068.1	345001		D8B26_000033	1	1	1	1	1	1	1	1	1	1	1	1	1	1	1	1	1	1	1	1	1	1	1	1	1	1	1	1	1	1	1	1	1	1	1	1	1	1	1	1	1
CP075068.1	345251			1	1	1	1	1	1	1	1	1	1	1	1	1	1	1	1	1	1	1	1	1	1	1	1	1	1	1	1	1	1	1	1	1	1	1	1	1	1	1	1	1
CP075068.1	345501		D8B26_000034	1	1	1	1	1	1	1	1	1	1	1	1	1	1	1	1	1	1	1	1	1	1	1	1	1	1	1	1	1	1	1	1	1	1	1	1	1	1	1	1	1
CP075068.1	345751		D8B26_000034	1	1	1	1	1	1	1	1	1	1	1	1	1	1	1	1	1	1	1	1	1	1	1	1	1	1	1	1	1	1	1	1	1	1	1	1	1	1	1	1	1
CP075068.1	346001		D8B26_000034	1	1	1	1	1	1	1	1	1	1	1	1	1	1	1	1	1	1	1	1	1	1	1	1	1	1	1	1	1	1	1	1	1	1	1	1	1	1	1	1	1
CP075068.1	346251		D8B26_000034	1	1	1	1	1	1	1	1	1	1	1	1	1	1	1	1	1	1	1	1	1	1	1	1	1	1	1	1	1	1	1	1	1	1	1	1	1	1	1	1	1
CP075068.1	346501		D8B26_000034	1	1	1	1	1	1	1	1	1	1	1	1	1	1	1	1	1	1	1	1	1	1	1	1	1	1	1	1	1	1	1	1	1	1	1	1	1	1	1	1	1
CP075068.1	346751		D8B26_000034	1	1	1	1	1	1	1	1	1	1	1	1	1	1	1	1	1	1	1	1	1	1	1	1	1	1	1	1	1	1	1	1	1	1	1	1	1	1	1	1	1
CP075068.1	347001			1	1	1	1	1	1	1	1	1	1	1	1	1	1	1	1	1	1	1	1	1	1	1	1	1	1	1	1	1	1	1	1	1	1	1	1	1	1	1	1	1
CP075068.1	347251		D8B26_000035	1	1	1	1	1	1	1	1	1	1	1	1	1	1	1	1	1	1	1	1	1	1	1	1	1	1	1	1	1	1	1	1	1	1	1	1	1	1	1	1	1
CP075068.1	347501		D8B26_000035	1	1	1	1	1	1	1	1	1	1	1	1	1	1	1	1	1	1	1	1	1	1	1	1	1	1	1	1	1	1	1	1	1	1	1	1	1	1	1	1	1
CP075068.1	347751		D8B26_000035	1	1	1	1	1	1	1	1	1	1	1	1	1	1	1	1	1	1	1	1	1	1	1	1	1	1	1	1	1	1	1	1	1	1	1	1	1	1	1	1	1
CP075068.1	348001		D8B26_000035	1	1	1	1	1	1	1	1	1	1	1	1	1	1	1	1	1	1	1	1	1	1	1	1	1	1	1	1	1	1	1	1	1	1	1	1	1	1	1	1	1
CP075068.1	348251		D8B26_000035	1	1	1	1	1	1	1	1	1	1	1	1	1	1	1	1	1	1	1	1	1	1	1	1	1	1	1	1	1	1	1	1	1	1	1	1	1	1	1	1	1
CP075068.1	348501		D8B26_000035	1	1	1	1	1	1	1	1	1	1	1	1	1	1	1	1	1	1	1	1	1	1	1	1	1	1	1	1	1	1	1	1	1	1	1	1	1	1	1	1	1
CP075068.1	348751			1	1	1	1	1	1	1	1	1	1	1	1	1	1	1	1	1	1	1	1	1	1	1	1	1	1	1	1	1	1	1	1	1	1	1	1	1	1	1	1	1
CP075068.1	349001			1	1	1	1	1	1	1	1	1	1	1	1	1	1	1	1	1	1	1	1	1	1	1	1	1	1	1	1	1	1	1	1	1	1	1	1	1	1	1	1	1
CP075068.1	349251			1	1	1	1	1	1	1	1	1	1	1	1	1	1	1	1	1	1	1	1	1	1	1	1	1	1	1	1	1	1	1	1	1	1	1	1	1	1	1	1	1
CP075068.1	349501		D8B26_000036	1	1	1	1	1	1	1	1	1	1	1	1	1	1	1	1	1	1	1	1	1	1	1	1	1	1	1	1	1	1	1	1	1	1	1	1	1	1	1	1	1
CP075068.1	349751		D8B26_000036	1	1	1	1	1	1	1	1	1	1	1	1	1	1	1	1	1	1	1	1	1	1	1	1	1	1	1	1	1	1	1	1	1	1	1	1	1	1	1	1	1
CP075068.1	350001		D8B26_000036	1	1	1	1	1	1	1	1	1	1	1	1	1	1	1	1	1	1	1	1	1	1	1	1	1	1	1	1	1	1	1	1	1	1	1	1	1	1	1	1	1
CP075068.1	350251		D8B26_000036	1	1	1	1	1	1	1	1	1	1	1	1	1	1	1	1	1	1	1	1	1	1	1	1	1	1	1	1	1	1	1	1	1	1	1	1	1	1	1	1	1
CP075068.1	350501		D8B26_000036	1	1	1	1	1	1	1	1	1	1	1	1	1	1	1	1	1	1	1	1	1	1	1	1	1	1	1	1	1	1	1	1	1	1	1	1	1	1	1	1	1
CP075068.1	350751		D8B26_000036	1	1	1	1	1	1	1	1	1	1	1	1	1	1	1	1	1	1	1	1	1	1	1	1	1	1	1	1	1	1	1	1	1	1	1	1	1	1	1	1	1
CP075068.1	351001		D8B26_000036	1	1	1	1	1	1	1	1	1	1	1	1	1	1	1	1	1	1	1	1	1	1	1	1	1	1	1	1	1	1	1	1	1	1	1	1	1	1	1	1	1
CP075068.1	351251		D8B26_000036	1	1	1	1	1	1	1	1	1	1	1	1	1	1	1	1	1	1	1	1	1	1	1	1	1	1	1	1	1	1	1	1	1	1	1	1	1	1	1	1	1
CP075068.1	351501		D8B26_000036	1	1	1	1	1	1	1	1	1	1	1	1	1	1	1	1	1	1	1	1	1	1	1	1	1	1	1	1	1	1	1	1	1	1	1	1	1	1	1	1	1
CP075068.1	351751		D8B26_000036	1	1	1	1	1	1	1	1	1	1	1	1	1	1	1	1	1	1	1	1	1	1	1	1	1	1	1	1	1	1	1	1	1	1	1	1	1	1	1	1	1
CP075068.1	352001		D8B26_000036	1	1	1	1	1	1	1	1	1	1	1	1	1	1	1	1	1	1	1	1	1	1	1	1	1	1	1	1	1	1	1	1	1	1	1	1	1	1	1	1	1
CP075068.1	352251		D8B26_000036	1	1	1	1	1	1	1	1	1	1	1	1	1	1	1	1	1	1	1	1	1	1	1	1	1	1	1	1	1	1	1	1	1	1	1	1	1	1	1	1	1
CP075068.1	352501			1	1	1	1	1	1	1	1	1	1	1	1	1	1	1	1	1	1	1	1	1	1	1	1	1	1	1	1	1	1	1	1	1	1	1	1	1	1	1	1	1
CP075068.1	352751			1	1	1	1	1	1	1	1	1	1	1	1	1	1	1	1	1	1	1	1	1	1	1	1	1	1	1	1	1	1	1	1	1	1	1	1	1	1	1	1	1
CP075068.1	353001		D8B26_000037	1	1	1	1	1	1	1	1	1	1	1	1	1	1	1	1	1	1	1	1	1	1	1	1	1	1	1	1	1	1	1	1	1	1	1	1	1	1	1	1	1
CP075068.1	353251		D8B26_000037	1	1	1	1	1	1	1	1	1	1	1	1	1	1	1	1	1	1	1	1	1	1	1	1	1	1	1	1	1	1	1	1	1	1	1	1	1	1	1	1	1
CP075068.1	353501		D8B26_000037	1	1	1	1	1	1	1	1	1	1	1	1	1	1	1	1	1	1	1	1	1	1	1	1	1	1	1	1	1	1	1	1	1	1	1	1	1	1	1	1	1
CP075068.1	353751		D8B26_000037	1	1	1	1	1	1	1	1	1	1	1	1	1	1	1	1	1	1	1	1	1	1	1	1	1	1	1	1	1	1	1	1	1	1	1	1	1	1	1	1	1
CP075068.1	354001		D8B26_000037	1	1	1	1	1	1	1	1	1	1	1	1	1	1	1	1	1	1	1	1	1	1	1	1	1	1	1	1	1	1	1	1	1	1	1	1	1	1	1	1	1
CP075068.1	354251		D8B26_000037	1	1	1	1	1	1	1	1	1	1	1	1	1	1	1	1	1	1	1	1	1	1	1	1	1	1	1	1	1	1	1	1	1	1	1	1	1	1	1	1	1
CP075068.1	354501			1	1	1	1	1	1	1	1	1	1	1	1	1	1	1	1	1	1	1	1	1	1	1	1	1	1	1	1	1	1	1	1	1	1	1	1	1	1	1	1	1
CP075068.1	354751		D8B26_000038	1	1	1	1	1	1	1	1	1	1	1	1	1	1	1	1	1	1	1	1	1	1	1	1	1	1	1	1	1	1	1	1	1	1	1	1	1	1	1	1	1
CP075068.1	355001		D8B26_000038	1	1	1	1	1	1	1	1	1	1	1	1	1	1	1	1	1	1	1	1	1	1	1	1	1	1	1	1	1	1	1	1	1	1	1	1	1	1	1	1	1
CP075068.1	355251		D8B26_000038	1	1	1	1	1	1	1	1	1	1	1	1	1	1	1	1	1	1	1	1	1	1	1	1	1	1	1	1	1	1	1	1	1	1	1	1	1	1	1	1	1
CP075068.1	355501		D8B26_000038	1	1	1	1	1	1	1	1	1	1	1	1	1	1	1	1	1	1	1	1	1	1	1	1	1	1	1	1	1	1	1	1	1	1	1	1	1	1	1	1	1
CP075068.1	355751		D8B26_000038	1	1	1	1	1	1	1	1	1	1	1	1	1	1	1	1	1	1	1	1	1	1	1	1	1	1	1	1	1	1	1	1	1	1	1	1	1	1	1	1	1
CP075068.1	356001		D8B26_000038	1	1	1	1	1	1	1	1	1	1	1	1	1	1	1	1	1	1	1	1	1	1	1	1	1	1	1	1	1	1	1	1	1	1	1	1	1	1	1	1	1
CP075068.1	356251			1	1	1	1	1	1	1	1	1	1	1	1	1	1	1	1	1	1	1	1	1	1	1	1	1	1	1	1	1	1	1	1	1	1	1	1	1	1	1	1	1
CP075068.1	356501		D8B26_000039	1	1	1	1	1	1	1	1	1	1	1	1	1	1	1	1	1	1	1	1	1	1	1	1	1	1	1	1	1	1	1	1	1	1	1	1	1	1	1	1	1
CP075068.1	356751		D8B26_000039	1	1	1	1	1	1	1	1	1	1	1	1	1	1	1	1	1	1	1	1	1	1	1	1	1	1	1	1	1	1	1	1	1	1	1	1	1	1	1	1	1
CP075068.1	357001		D8B26_000039	1	1	1	1	1	1	1	1	1	1	1	1	1	1	1	1	1	1	1	1	1	1	1	1	1	1	1	1	1	1	1	1	1	1	1	1	1	1	1	1	1
CP075068.1	357251		D8B26_000039	1	1	1	1	1	1	1	1	1	1	1	1	1	1	1	1	1	1	1	1	1	1	1	1	1	1	1	1	1	1	1	1	1	1	1	1	1	1	1	1	1
CP075068.1	357501		D8B26_000039	1	1	1	1	1	1	1	1	1	1	1	1	1	1	1	1	1	1	1	1	1	1	1	1	1	1	1	1	1	1	1	1	1	1	1	1	1	1	1	1	1
CP075068.1	357751		D8B26_000039	1	1	1	1	1	1	1	1	1	1	1	1	1	1	1	1	1	1	1	1	1	1	1	1	1	1	1	1	1	1	1	1	1	1	1	1	1	1	1	1	1
CP075068.1	358001		D8B26_000039	1	1	1	1	1	1	1	1	1	1	1	1	1	1	1	1	1	1	1	1	1	1	1	1	1	1	1	1	1	1	1	1	1	1	1	1	1	1	1	1	1
CP075068.1	358251		D8B26_000039	1	1	1	1	1	1	1	1	1	1	1	1	1	1	1	1	1	1	1	1	1	1	1	1	1	1	1	1	1	1	1	1	1	1	1	1	1	1	1	1	1
CP075068.1	358501		D8B26_000039	1	1	1	1	1	1	1	1	1	1	1	1	1	1	1	1	1	1	1	1	1	1	1	1	1	1	1	1	1	1	1	1	1	1	1	1	1	1	1	1	1
CP075068.1	358751		D8B26_000039	1	1	1	1	1	1	1	1	1	1	1	1	1	1	1	1	1	1	1	1	1	1	1	1	1	1	1	1	1	1	1	1	1	1	1	1	1	1	1	1	1
CP075068.1	359001		D8B26_000039	1	1	1	1	1	1	1	1	1	1	1	1	1	1	1	1	1	1	1	1	1	1	1	1	1	1	1	1	1	1	1	1	1	1	1	1	1	1	1	1	1
CP075068.1	359251		D8B26_000039	1	1	1	1	1	1	1	1	1	1	1	1	1	1	1	1	1	1	1	1	1	1	1	1	1	1	1	1	1	1	1	1	1	1	1	1	1	1	1	1	1
CP075068.1	359501		D8B26_000039	1	1	1	1	1	1	1	1	1	1	1	1	1	1	1	1	1	1	1	1	1	1	1	1	1	1	1	1	1	1	1	1	1	1	1	1	1	1	1	1	1
CP075068.1	359751		D8B26_000040	1	1	1	1	1	1	1	1	1	1	1	1	1	1	1	1	1	1	1	1	1	1	1	1	1	1	1	1	1	1	1	1	1	1	1	1	1	1	1	1	1
CP075068.1	360001			1	1	1	1	1	1	1	1	1	1	1	1	1	1	1	1	1	1	1	1	1	1	1	1	1	1	1	1	1	1	1	1	1	1	1	1	1	1	1	1	1
CP075068.1	360251			1	1	1	1	1	1	1	1	1	1	1	1	1	1	1	1	1	1	1	1	1	1	1	1	1	1	1	1	1	1	1	1	1	1	1	1	1	1	1	1	1
CP075068.1	360501		D8B26_000041	1	1	1	1	1	1	1	1	1	1	1	1	1	1	1	1	1	1	1	1	1	1	1	1	1	1	1	1	1	1	1	1	1	1	1	1	1	1	1	1	1
CP075068.1	360751		D8B26_000041	1	1	1	1	1	1	1	1	1	1	1	1	1	1	1	1	1	1	1	1	1	1	1	1	1	1	1	1	1	1	1	1	1	1	1	1	1	1	1	1	1
CP075068.1	361001		D8B26_000041	1	1	1	1	1	1	1	1	1	1	1	1	1	1	1	1	1	1	1	1	1	1	1	1	1	1	1	1	1	1	1	1	1	1	1	1	1	1	1	1	1
CP075068.1	361251		D8B26_000041	1	1	1	1	1	1	1	1	1	1	1	1	1	1	1	1	1	1	1	1	1	1	1	1	1	1	1	1	1	1	1	1	1	1	1	1	1	1	1	1	1
CP075068.1	361501		D8B26_000041	1	1	1	1	1	1	1	1	1	1	1	1	1	1	1	1	1	1	1	1	1	1	1	1	1	1	1	1	1	1	1	1	1	1	1	1	1	1	1	1	1
CP075068.1	361751		D8B26_000041	1	1	1	1	1	1	1	1	1	1	1	1	1	1	1	1	1	1	1	1	1	1	1	1	1	1	1	1	1	1	1	1	1	1	1	1	1	1	1	1	1
CP075068.1	362001			1	1	1	1	1	1	1	1	1	1	1	1	1	1	1	1	1	1	1	1	1	1	1	1	1	1	1	1	1	1	1	1	1	1	1	1	1	1	1	1	1
CP075068.1	362251		D8B26_000042	1	1	1	1	1	1	1	1	1	1	1	1	1	1	1	1	1	1	1	1	1	1	1	1	1	1	1	1	1	1	1	1	1	1	1	1	1	1	1	1	1
CP075068.1	362501		D8B26_000042	1	1	1	1	1	1	1	1	1	1	1	1	1	1	1	1	1	1	1	1	1	1	1	1	1	1	1	1	1	1	1	1	1	1	1	1	1	1	1	1	1
CP075068.1	362751		D8B26_000042	1	1	1	1	1	1	1	1	1	1	1	1	1	1	1	1	1	1	1	1	1	1	1	1	1	1	1	1	1	1	1	1	1	1	1	1	1	1	1	1	1
CP075068.1	363001		D8B26_000042	1	1	1	1	1	1	1	1	1	1	1	1	1	1	1	1	1	1	1	1	1	1	1	1	1	1	1	1	1	1	1	1	1	1	1	1	1	1	1	1	1
CP075068.1	363251		D8B26_000042	1	1	1	1	1	1	1	1	1	1	1	1	1	1	1	1	1	1	1	1	1	1	1	1	1	1	1	1	1	1	1	1	1	1	1	1	1	1	1	1	1
CP075068.1	363501		D8B26_000042	1	1	1	1	1	1	1	1	1	1	1	1	1	1	1	1	1	1	1	1	1	1	1	1	1	1	1	1	1	1	1	1	1	1	1	1	1	1	1	1	1
CP075068.1	363751		D8B26_000042	1	1	1	1	1	1	1	1	1	1	1	1	1	1	1	1	1	1	1	1	1	1	1	1	1	1	1	1	1	1	1	1	1	1	1	1	1	1	1	1	1
CP075068.1	364001			1	1	1	1	1	1	1	1	1	1	1	1	1	1	1	1	1	1	1	1	1	1	1	1	1	1	1	1	1	1	1	1	1	1	1	1	1	1	1	1	1
CP075068.1	364251			1	1	1	1	1	1	1	1	1	1	1	1	1	1	1	1	1	1	1	1	1	1	1	1	1	1	1	1	1	1	1	1	1	1	1	1	1	1	1	1	1
CP075068.1	364501			1	1	1	1	1	1	1	1	1	1	1	1	1	1	1	1	1	1	1	1	1	1	1	1	1	1	1	1	1	1	1	1	1	1	1	1	1	1	1	1	1
CP075068.1	364751			1	1	1	1	1	1	1	1	1	1	1	1	1	1	1	1	1	1	1	1	1	1	1	1	1	1	1	1	1	1	1	1	1	1	1	1	1	1	1	1	1
CP075068.1	365001			1	1	1	1	1	1	1	1	1	1	1	1	1	1	1	1	1	1	1	1	1	1	1	1	1	1	1	1	1	1	1	1	1	1	1	1	1	1	1	1	1
CP075068.1	365251			1	1	1	1	1	1	1	1	1	1	1	1	1	1	1	1	1	1	1	1	1	1	1	1	1	1	1	1	1	1	1	1	1	1	1	1	1	1	1	1	1
CP075068.1	365501		D8B26_000043	1	1	1	1	1	1	1	1	1	1	1	1	1	1	1	1	1	1	1	1	1	1	1	1	1	1	1	1	1	1	1	1	1	1	1	1	1	1	1	1	1
CP075068.1	365751		D8B26_000043	1	1	1	1	1	1	1	1	1	1	1	1	1	1	1	1	1	1	1	1	1	1	1	1	1	1	1	1	1	1	1	1	1	1	1	1	1	1	1	1	1
CP075068.1	366001		D8B26_000043	1	1	1	1	1	1	1	1	1	1	1	1	1	1	1	1	1	1	1	1	1	1	1	1	1	1	1	1	1	1	1	1	1	1	1	1	1	1	1	1	1
CP075068.1	366251		D8B26_000043	1	1	1	1	1	1	1	1	1	1	1	1	1	1	1	1	1	1	1	1	1	1	1	1	1	1	1	1	1	1	1	1	1	1	1	1	1	1	1	1	1
CP075068.1	366501		D8B26_000043	1	1	1	1	1	1	1	1	1	1	1	1	1	1	1	1	1	1	1	1	1	1	1	1	1	1	1	1	1	1	1	1	1	1	1	1	1	1	1	1	1
CP075068.1	366751		D8B26_000043	1	1	1	1	1	1	1	1	1	1	1	1	1	1	1	1	1	1	1	1	1	1	1	1	1	1	1	1	1	1	1	1	1	1	1	1	1	1	1	1	1
CP075068.1	367001			1	1	1	1	1	1	1	1	1	1	1	1	1	1	1	1	1	1	1	1	1	1	1	1	1	1	1	1	1	1	1	1	1	1	1	1	1	1	1	1	1
CP075068.1	367251			1	1	1	1	1	1	1	1	1	1	1	1	1	1	1	1	1	1	1	1	1	1	1	1	1	1	1	1	1	1	1	1	1	1	1	1	1	1	1	1	1
CP075068.1	367501			1	1	1	1	1	1	1	1	1	1	1	1	1	1	1	1	1	1	1	1	1	1	1	1	1	1	1	1	1	1	1	1	1	1	1	1	1	1	1	1	1
CP075068.1	367751			1	1	1	1	1	1	1	1	1	1	1	1	1	1	1	1	1	1	1	1	1	1	1	1	1	1	1	1	1	1	1	1	1	1	1	1	1	1	1	1	1
CP075068.1	368001			1	1	1	1	1	1	1	1	1	1	1	1	1	1	1	1	1	1	1	1	1	1	1	1	1	1	1	1	1	1	1	1	1	1	1	1	1	1	1	1	1
CP075068.1	368251			1	1	1	1	1	1	1	1	1	1	1	1	1	1	1	1	1	1	1	1	1	1	1	1	1	1	1	1	1	1	1	1	1	1	1	1	1	1	1	1	1
CP075068.1	368501			1	1	1	1	1	1	1	1	1	1	1	1	1	1	1	1	1	1	1	1	1	1	1	1	1	1	1	1	1	1	1	1	1	1	1	1	1	1	1	1	1
CP075068.1	368751			1	1	1	1	1	1	1	1	1	1	1	1	1	1	1	1	1	1	1	1	1	1	1	1	1	1	1	1	1	1	1	1	1	1	1	1	1	1	1	1	1
CP075068.1	369001		D8B26_000044	1	1	1	1	1	1	1	1	1	1	1	1	1	1	1	1	1	1	1	1	1	1	1	1	1	1	1	1	1	1	1	1	1	1	1	1	1	1	1	1	1
CP075068.1	369251		D8B26_000044	1	1	1	1	1	1	1	1	1	1	1	1	1	1	1	1	1	1	1	1	1	1	1	1	1	1	1	1	1	1	1	1	1	1	1	1	1	1	1	1	1
CP075068.1	369501		D8B26_000044	1	1	1	1	1	1	1	1	1	1	1	1	1	1	1	1	1	1	1	1	1	1	1	1	1	1	1	1	1	1	1	1	1	1	1	1	1	1	1	1	1
CP075068.1	369751		D8B26_000044	1	1	1	1	1	1	1	1	1	1	1	1	1	1	1	1	1	1	1	1	1	1	1	1	1	1	1	1	1	1	1	1	1	1	1	1	1	1	1	1	1
CP075068.1	370001		D8B26_000044	1	1	1	1	1	1	1	1	1	1	1	1	1	1	1	1	1	1	1	1	1	1	1	1	1	1	1	1	1	1	1	1	1	1	1	1	1	1	1	1	1
CP075068.1	370251		D8B26_000044	1	1	1	1	1	1	1	1	1	1	1	1	1	1	1	1	1	1	1	1	1	1	1	1	1	1	1	1	1	1	1	1	1	1	1	1	1	1	1	1	1
CP075068.1	370501		D8B26_000044	1	1	1	1	1	1	1	1	1	1	1	1	1	1	1	1	1	1	1	1	1	1	1	1	1	1	1	1	1	1	1	1	1	1	1	1	1	1	1	1	1
CP075068.1	370751		D8B26_000044	1	1	1	1	1	1	1	1	1	1	1	1	1	1	1	1	1	1	1	1	1	1	1	1	1	1	1	1	1	1	1	1	1	1	1	1	1	1	1	1	1
CP075068.1	371001		D8B26_000044	1	1	1	1	1	1	1	1	1	1	1	1	1	1	1	1	1	1	1	1	1	1	1	1	1	1	1	1	1	1	1	1	1	1	1	1	1	1	1	1	1
CP075068.1	371251			1	1	1	1	1	1	1	1	1	1	1	1	1	1	1	1	1	1	1	1	1	1	1	1	1	1	1	1	1	1	1	1	1	1	1	1	1	1	1	1	1
CP075068.1	371501			1	1	1	1	1	1	1	1	1	1	1	1	1	1	1	1	1	1	1	1	1	1	1	1	1	1	1	1	1	1	1	1	1	1	1	1	1	1	1	1	1
CP075068.1	371751			1	1	1	1	1	1	1	1	1	1	1	1	1	1	1	1	1	1	1	1	1	1	1	1	1	1	1	1	1	1	1	1	1	1	1	1	1	1	1	1	1
CP075068.1	372001			1	1	1	1	1	1	1	1	1	1	1	1	1	1	1	1	1	1	1	1	1	1	1	1	1	1	1	1	1	1	1	1	1	1	1	1	1	1	1	1	1
CP075068.1	372251			1	1	1	1	1	1	1	1	1	1	1	1	1	1	1	1	1	1	1	1	1	1	1	1	1	1	1	1	1	1	1	1	1	1	1	1	1	1	1	1	1
CP075068.1	372501			1	1	1	1	1	1	1	1	1	1	1	1	1	1	1	1	1	1	1	1	1	1	1	1	1	1	1	1	1	1	1	1	1	1	1	1	1	1	1	1	1
CP075068.1	372751			1	1	1	1	1	1	1	1	1	1	1	1	1	1	1	1	1	1	1	1	1	1	1	1	1	1	1	1	1	1	1	1	1	1	1	1	1	1	1	1	1
CP075068.1	373001		D8B26_000045	1	1	1	1	1	1	1	1	1	1	1	1	1	1	1	1	1	1	1	1	1	1	1	1	1	1	1	1	1	1	1	1	1	1	1	1	1	1	1	1	1
CP075068.1	373251		D8B26_000046	1	1	1	1	1	1	1	1	1	1	1	1	1	1	1	1	1	1	1	1	1	1	1	1	1	1	1	1	1	1	1	1	1	1	1	1	1	1	1	1	1
CP075068.1	373501		D8B26_000046	1	1	1	1	1	1	1	1	1	1	1	1	1	1	1	1	1	1	1	1	1	1	1	1	1	1	1	1	1	1	1	1	1	1	1	1	1	1	1	1	1
CP075068.1	373751		D8B26_000046	1	1	1	1	1	1	1	1	1	1	1	1	1	1	1	1	1	1	1	1	1	1	1	1	1	1	1	1	1	1	1	1	1	1	1	1	1	1	1	1	1
CP075068.1	374001		D8B26_000046	1	1	1	1	1	1	1	1	1	1	1	1	1	1	1	1	1	1	1	1	1	1	1	1	1	1	1	1	1	1	1	1	1	1	1	1	1	1	1	1	1
CP075068.1	374251		D8B26_000046	1	1	1	1	1	1	1	1	1	1	1	1	1	1	1	1	1	1	1	1	1	1	1	1	1	1	1	1	1	1	1	1	1	1	1	1	1	1	1	1	1
CP075068.1	374501			1	1	1	1	1	1	1	1	1	1	1	1	1	1	1	1	1	1	1	1	1	1	1	1	1	1	1	1	1	1	1	1	1	1	1	1	1	1	1	1	1
CP075068.1	374751			1	1	1	1	1	1	1	1	1	1	1	1	1	1	1	1	1	1	1	1	1	1	1	1	1	1	1	1	1	1	1	1	1	1	1	1	1	1	1	1	1
CP075068.1	375001		D8B26_000047	1	1	1	1	1	1	1	1	1	1	1	1	1	1	1	1	1	1	1	1	1	1	1	1	1	1	1	1	1	1	1	1	1	1	1	1	1	1	1	1	1
CP075068.1	375251		D8B26_000047	1	1	1	1	1	1	1	1	1	1	1	1	1	1	1	1	1	1	1	1	1	1	1	1	1	1	1	1	1	1	1	1	1	1	1	1	1	1	1	1	1
CP075068.1	375501		D8B26_000047	1	1	1	1	1	1	1	1	1	1	1	1	1	1	1	1	1	1	1	1	1	1	1	1	1	1	1	1	1	1	1	1	1	1	1	1	1	1	1	1	1
CP075068.1	375751		D8B26_000047	1	1	1	1	1	1	1	1	1	1	1	1	1	1	1	1	1	1	1	1	1	1	1	1	1	1	1	1	1	1	1	1	1	1	1	1	1	1	1	1	1
CP075068.1	376001		D8B26_000047	1	1	1	1	1	1	1	1	1	1	1	1	1	1	1	1	1	1	1	1	1	1	1	1	1	1	1	1	1	1	1	1	1	1	1	1	1	1	1	1	1
CP075068.1	376251		D8B26_000047	1	1	1	1	1	1	1	1	1	1	1	1	1	1	1	1	1	1	1	1	1	1	1	1	1	1	1	1	1	1	1	1	1	1	1	1	1	1	1	1	1
CP075068.1	376501		D8B26_000047	1	1	1	1	1	1	1	1	1	1	1	1	1	1	1	1	1	1	1	1	1	1	1	1	1	1	1	1	1	1	1	1	1	1	1	1	1	1	1	1	1
CP075068.1	376751			1	1	1	1	1	1	1	1	1	1	1	1	1	1	1	1	1	1	1	1	1	1	1	1	1	1	1	1	1	1	1	1	1	1	1	1	1	1	1	1	1
CP075068.1	377001			1	1	1	1	1	1	1	1	1	1	1	1	1	1	1	1	1	1	1	1	1	1	1	1	1	1	1	1	1	1	1	1	1	1	1	1	1	1	1	1	1
CP075068.1	377251			1	1	1	1	1	1	1	1	1	1	1	1	1	1	1	1	1	1	1	1	1	1	1	1	1	1	1	1	1	1	1	1	1	1	1	1	1	1	1	1	1
CP075068.1	377501			1	1	1	1	1	1	1	1	1	1	1	1	1	1	1	1	1	1	1	1	1	1	1	1	1	1	1	1	1	1	1	1	1	1	1	1	1	1	1	1	1
CP075068.1	377751		D8B26_000048	1	1	1	1	1	1	1	1	1	1	1	1	1	1	1	1	1	1	1	1	1	1	1	1	1	1	1	1	1	1	1	1	1	1	1	1	1	1	1	1	1
CP075068.1	378001		D8B26_000048	1	1	1	1	1	1	1	1	1	1	1	1	1	1	1	1	1	1	1	1	1	1	1	1	1	1	1	1	1	1	1	1	1	1	1	1	1	1	1	1	1
CP075068.1	378251		D8B26_000048	1	1	1	1	1	1	1	1	1	1	1	1	1	1	1	1	1	1	1	1	1	1	1	1	1	1	1	1	1	1	1	1	1	1	1	1	1	1	1	1	1
CP075068.1	378501		D8B26_000048	1	1	1	1	1	1	1	1	1	1	1	1	1	1	1	1	1	1	1	1	1	1	1	1	1	1	1	1	1	1	1	1	1	1	1	1	1	1	1	1	1
CP075068.1	378751		D8B26_000048	1	1	1	1	1	1	1	1	1	1	1	1	1	1	1	1	1	1	1	1	1	1	1	1	1	1	1	1	1	1	1	1	1	1	1	1	1	1	1	1	1
CP075068.1	379001		D8B26_000048	1	1	1	1	1	1	1	1	1	1	1	1	1	1	1	1	1	1	1	1	1	1	1	1	1	1	1	1	1	1	1	1	1	1	1	1	1	1	1	1	1
CP075068.1	379251		D8B26_000048	1	1	1	1	1	1	1	1	1	1	1	1	1	1	1	1	1	1	1	1	1	1	1	1	1	1	1	1	1	1	1	1	1	1	1	1	1	1	1	1	1
CP075068.1	379501		D8B26_000048	1	1	1	1	1	1	1	1	1	1	1	1	1	1	1	1	1	1	1	1	1	1	1	1	1	1	1	1	1	1	1	1	1	1	1	1	1	1	1	1	1
CP075068.1	379751		D8B26_000048	1	1	1	1	1	1	1	1	1	1	1	1	1	1	1	1	1	1	1	1	1	1	1	1	1	1	1	1	1	1	1	1	1	1	1	1	1	1	1	1	1
CP075068.1	380001		D8B26_000048	1	1	1	1	1	1	1	1	1	1	1	1	1	1	1	1	1	1	1	1	1	1	1	1	1	1	1	1	1	1	1	1	1	1	1	1	1	1	1	1	1
CP075068.1	380251		D8B26_000048	1	1	1	1	1	1	1	1	1	1	1	1	1	1	1	1	1	1	1	1	1	1	1	1	1	1	1	1	1	1	1	1	1	1	1	1	1	1	1	1	1
CP075068.1	380501		D8B26_000048	1	1	1	1	1	1	1	1	1	1	1	1	1	1	1	1	1	1	1	1	1	1	1	1	1	1	1	1	1	1	1	1	1	1	1	1	1	1	1	1	1
CP075068.1	380751		D8B26_000048	1	1	1	1	1	1	1	1	1	1	1	1	1	1	1	1	1	1	1	1	1	1	1	1	1	1	1	1	1	1	1	1	1	1	1	1	1	1	1	1	1
CP075068.1	381001		D8B26_000048	1	1	1	1	1	1	1	1	1	1	1	1	1	1	1	1	1	1	1	1	1	1	1	1	1	1	1	1	1	1	1	1	1	1	1	1	1	1	1	1	1
CP075068.1	381251		D8B26_000048	1	1	1	1	1	1	1	1	1	1	1	1	1	1	1	1	1	1	1	1	1	1	1	1	1	1	1	1	1	1	1	1	1	1	1	1	1	1	1	1	1
CP075068.1	381501		D8B26_000048	1	1	1	1	1	1	1	1	1	1	1	1	1	1	1	1	1	1	1	1	1	1	1	1	1	1	1	1	1	1	1	1	1	1	1	1	1	1	1	1	1
CP075068.1	381751		D8B26_000048	1	1	1	1	1	1	1	1	1	1	1	1	1	1	1	1	1	1	1	1	1	1	1	1	1	1	1	1	1	1	1	1	1	1	1	1	1	1	1	1	1
CP075068.1	382001			1	1	1	1	1	1	1	1	1	1	1	1	1	1	1	1	1	1	1	1	1	1	1	1	1	1	1	1	1	1	1	1	1	1	1	1	1	1	1	1	1
CP075068.1	382251			1	1	1	1	1	1	1	1	1	1	1	1	1	1	1	1	1	1	1	1	1	1	1	1	1	1	1	1	1	1	1	1	1	1	1	1	1	1	1	1	1
CP075068.1	382501			1	1	1	1	1	1	1	1	1	1	1	1	1	1	1	1	1	1	1	1	1	1	1	1	1	1	1	1	1	1	1	1	1	1	1	1	1	1	1	1	1
CP075068.1	382751			1	1	1	1	1	1	1	1	1	1	1	1	1	1	1	1	1	1	1	1	1	1	1	1	1	1	1	1	1	1	1	1	1	1	1	1	1	1	1	1	1
CP075068.1	383001			1	1	1	1	1	1	1	1	1	1	1	1	1	1	1	1	1	1	1	1	1	1	1	1	1	1	1	1	1	1	1	1	1	1	1	1	1	1	1	1	1
CP075068.1	383251		D8B26_000049	1	1	1	1	1	1	1	1	1	1	1	1	1	1	1	1	1	1	1	1	1	1	1	1	1	1	1	1	1	1	1	1	1	1	1	1	1	1	1	1	1
CP075068.1	383501		D8B26_000049	1	1	1	1	1	1	1	1	1	1	1	1	1	1	1	1	1	1	1	1	1	1	1	1	1	1	1	1	1	1	1	1	1	1	1	1	1	1	1	1	1
CP075068.1	383751			1	1	1	1	1	1	1	1	1	1	1	1	1	1	1	1	1	1	1	1	1	1	1	1	1	1	1	1	1	1	1	1	1	1	1	1	1	1	1	1	1
CP075068.1	384001			1	1	1	1	1	1	1	1	1	1	1	1	1	1	1	1	1	1	1	1	1	1	1	1	1	1	1	1	1	1	1	1	1	1	1	1	1	1	1	1	1
CP075068.1	384251			1	1	1	1	1	1	1	1	1	1	1	1	1	1	1	1	1	1	1	1	1	1	1	1	1	1	1	1	1	1	1	1	1	1	1	1	1	1	1	1	1
CP075068.1	384501			1	1	1	1	1	1	1	1	1	1	1	1	1	1	1	1	1	1	1	1	1	1	1	1	1	1	1	1	1	1	1	1	1	1	1	1	1	1	1	1	1
CP075068.1	384751			1	1	1	1	1	1	1	1	1	1	1	1	1	1	1	1	1	1	1	1	1	1	1	1	1	1	1	1	1	1	1	1	1	1	1	1	1	1	1	1	1
CP075068.1	385001			1	1	1	1	1	1	1	1	1	1	1	1	1	1	1	1	1	1	1	1	1	1	1	1	1	1	1	1	1	1	1	1	1	1	1	1	1	1	1	1	1
CP075068.1	385251			1	1	1	1	1	1	1	1	1	1	1	1	1	1	1	1	1	1	1	1	1	1	1	1	1	1	1	1	1	1	1	1	1	1	1	1	1	1	1	1	1
CP075068.1	385501			1	1	1	1	1	1	1	1	1	1	1	1	1	1	1	1	1	1	1	1	1	1	1	1	1	1	1	1	1	1	1	1	1	1	1	1	1	1	1	1	1
CP075068.1	385751			1	1	1	1	1	1	1	1	1	1	1	1	1	1	1	1	1	1	1	1	1	1	1	1	1	1	1	1	1	1	1	1	1	1	1	1	1	1	1	1	1
CP075068.1	386001			1	1	1	1	1	1	1	1	1	1	1	1	1	1	1	1	1	1	1	1	1	1	1	1	1	1	1	1	1	1	1	1	1	1	1	1	1	1	1	1	1
CP075068.1	386251		D8B26_000050	1	1	1	1	1	1	1	1	1	1	1	1	1	1	1	1	1	1	1	1	1	1	1	1	1	1	1	1	1	1	1	1	1	1	1	1	1	1	1	1	1
CP075068.1	386501		D8B26_000050	1	1	1	1	1	1	1	1	1	1	1	1	1	1	1	1	1	1	1	1	1	1	1	1	1	1	1	1	1	1	1	1	1	1	1	1	1	1	1	1	1
CP075068.1	386751		D8B26_000050	1	1	1	1	1	1	1	1	1	1	1	1	1	1	1	1	1	1	1	1	1	1	1	1	1	1	1	1	1	1	1	1	1	1	1	1	1	1	1	1	1
CP075068.1	387001		D8B26_000050	1	1	1	1	1	1	1	1	1	1	1	1	1	1	1	1	1	1	1	1	1	1	1	1	1	1	1	1	1	1	1	1	1	1	1	1	1	1	1	1	1
CP075068.1	387251		D8B26_000050	1	1	1	1	1	1	1	1	1	1	1	1	1	1	1	1	1	1	1	1	1	1	1	1	1	1	1	1	1	1	1	1	1	1	1	1	1	1	1	1	1
CP075068.1	387501		D8B26_000050	1	1	1	1	1	1	1	1	1	1	1	1	1	1	1	1	1	1	1	1	1	1	1	1	1	1	1	1	1	1	1	1	1	1	1	1	1	1	1	1	1
CP075068.1	387751			1	1	1	1	1	1	1	1	1	1	1	1	1	1	1	1	1	1	1	1	1	1	1	1	1	1	1	1	1	1	1	1	1	1	1	1	1	1	1	1	1
CP075068.1	388001		D8B26_000051	1	1	1	1	1	1	1	1	1	1	1	1	1	1	1	1	1	1	1	1	1	1	1	1	1	1	1	1	1	1	1	1	1	1	1	1	1	1	1	1	1
CP075068.1	388251		D8B26_000051	1	1	1	1	1	1	1	1	1	1	1	1	1	1	1	1	1	1	1	1	1	1	1	1	1	1	1	1	1	1	1	1	1	1	1	1	1	1	1	1	1
CP075068.1	388501		D8B26_000051	1	1	1	1	1	1	1	1	1	1	1	1	1	1	1	1	1	1	1	1	1	1	1	1	1	1	1	1	1	1	1	1	1	1	1	1	1	1	1	1	1
CP075068.1	388751		D8B26_000051	1	1	1	1	1	1	1	1	1	1	1	1	1	1	1	1	1	1	1	1	1	1	1	1	1	1	1	1	1	1	1	1	1	1	1	1	1	1	1	1	1
CP075068.1	389001		D8B26_000051	1	1	1	1	1	1	1	1	1	1	1	1	1	1	1	1	1	1	1	1	1	1	1	1	1	1	1	1	1	1	1	1	1	1	1	1	1	1	1	1	1
CP075068.1	389251		D8B26_000051	1	1	1	1	1	1	1	1	1	1	1	1	1	1	1	1	1	1	1	1	1	1	1	1	1	1	1	1	1	1	1	1	1	1	1	1	1	1	1	1	1
CP075068.1	389501			1	1	1	1	1	1	1	1	1	1	1	1	1	1	1	1	1	1	1	1	1	1	1	1	1	1	1	1	1	1	1	1	1	1	1	1	1	1	1	1	1
CP075068.1	389751		D8B26_000052	1	1	1	1	1	1	1	1	1	1	1	1	1	1	1	1	1	1	1	1	1	1	1	1	1	1	1	1	1	1	1	1	1	1	1	1	1	1	1	1	1
CP075068.1	390001		D8B26_000052	1	1	1	1	1	1	1	1	1	1	1	1	1	1	1	1	1	1	1	1	1	1	1	1	1	1	1	1	1	1	1	1	1	1	1	1	1	1	1	1	1
CP075068.1	390251			1	1	1	1	1	1	1	1	1	1	1	1	1	1	1	1	1	1	1	1	1	1	1	1	1	1	1	1	1	1	1	1	1	1	1	1	1	1	1	1	1
CP075068.1	390501			1	1	1	1	1	1	1	1	1	1	1	1	1	1	1	1	1	1	1	1	1	1	1	1	1	1	1	1	1	1	1	1	1	1	1	1	1	1	1	1	1
CP075068.1	390751			1	1	1	1	1	1	1	1	1	1	1	1	1	1	1	1	1	1	1	1	1	1	1	1	1	1	1	1	1	1	1	1	1	1	1	1	1	1	1	1	1
CP075068.1	391001			1	1	1	1	1	1	1	1	1	1	1	1	1	1	1	1	1	1	1	1	1	1	1	1	1	1	1	1	1	1	1	1	1	1	1	1	1	1	1	1	1
CP075068.1	391251			1	1	1	1	1	1	1	1	1	1	1	1	1	1	1	1	1	1	1	1	1	1	1	1	1	1	1	1	1	1	1	1	1	1	1	1	1	1	1	1	1
CP075068.1	391501			1	1	1	1	1	1	1	1	1	1	1	1	1	1	1	1	1	1	1	1	1	1	1	1	1	1	1	1	1	1	1	1	1	1	1	1	1	1	1	1	1
CP075068.1	391751		D8B26_000053	1	1	1	1	1	1	1	1	1	1	1	1	1	1	1	1	1	1	1	1	1	1	1	1	1	1	1	1	1	1	1	1	1	1	1	1	1	1	1	1	1
CP075068.1	392001		D8B26_000053	1	1	1	1	1	1	1	1	1	1	1	1	1	1	1	1	1	1	1	1	1	1	1	1	1	1	1	1	1	1	1	1	1	1	1	1	1	1	1	1	1
CP075068.1	392251		D8B26_000053	1	1	1	1	1	1	1	1	1	1	1	1	1	1	1	1	1	1	1	1	1	1	1	1	1	1	1	1	1	1	1	1	1	1	1	1	1	1	1	1	1
CP075068.1	392501		D8B26_000053	1	1	1	1	1	1	1	1	1	1	1	1	1	1	1	1	1	1	1	1	1	1	1	1	1	1	1	1	1	1	1	1	1	1	1	1	1	1	1	1	1
CP075068.1	392751		D8B26_000053	1	1	1	1	1	1	1	1	1	1	1	1	1	1	1	1	1	1	1	1	1	1	1	1	1	1	1	1	1	1	1	1	1	1	1	1	1	1	1	1	1
CP075068.1	393001		D8B26_000053	1	1	1	1	1	1	1	1	1	1	1	1	1	1	1	1	1	1	1	1	1	1	1	1	1	1	1	1	1	1	1	1	1	1	1	1	1	1	1	1	1
CP075068.1	393251		D8B26_000053	1	1	1	1	1	1	1	1	1	1	1	1	1	1	1	1	1	1	1	1	1	1	1	1	1	1	1	1	1	1	1	1	1	1	1	1	1	1	1	1	1
CP075068.1	393501		D8B26_000053	1	1	1	1	1	1	1	1	1	1	1	1	1	1	1	1	1	1	1	1	1	1	1	1	1	1	1	1	1	1	1	1	1	1	1	1	1	1	1	1	1
CP075068.1	393751		D8B26_000053	1	1	1	1	1	1	1	1	1	1	1	1	1	1	1	1	1	1	1	1	1	1	1	1	1	1	1	1	1	1	1	1	1	1	1	1	1	1	1	1	1
CP075068.1	394001		D8B26_000053	1	1	1	1	1	1	1	1	1	1	1	1	1	1	1	1	1	1	1	1	1	1	1	1	1	1	1	1	1	1	1	1	1	1	1	1	1	1	1	1	1
CP075068.1	394251		D8B26_000053	1	1	1	1	1	1	1	1	1	1	1	1	1	1	1	1	1	1	1	1	1	1	1	1	1	1	1	1	1	1	1	1	1	1	1	1	1	1	1	1	1
CP075068.1	394501		D8B26_000053	1	1	1	1	1	1	1	1	1	1	1	1	1	1	1	1	1	1	1	1	1	1	1	1	1	1	1	1	1	1	1	1	1	1	1	1	1	1	1	1	1
CP075068.1	394751		D8B26_000053	1	1	1	1	1	1	1	1	1	1	1	1	1	1	1	1	1	1	1	1	1	1	1	1	1	1	1	1	1	1	1	1	1	1	1	1	1	1	1	1	1
CP075068.1	395001		D8B26_000053	1	1	1	1	1	1	1	1	1	1	1	1	1	1	1	1	1	1	1	1	1	1	1	1	1	1	1	1	1	1	1	1	1	1	1	1	1	1	1	1	1
CP075068.1	395251			1	1	1	1	1	1	1	1	1	1	1	1	1	1	1	1	1	1	1	1	1	1	1	1	1	1	1	1	1	1	1	1	1	1	1	1	1	1	1	1	1
CP075068.1	395501		D8B26_000054	1	1	1	1	1	1	1	1	1	1	1	1	1	1	1	1	1	1	1	1	1	1	1	1	1	1	1	1	1	1	1	1	1	1	1	1	1	1	1	1	1
CP075068.1	395751		D8B26_000054	1	1	1	1	1	1	1	1	1	1	1	1	1	1	1	1	1	1	1	1	1	1	1	1	1	1	1	1	1	1	1	1	1	1	1	1	1	1	1	1	1
CP075068.1	396001		D8B26_000054	1	1	1	1	1	1	1	1	1	1	1	1	1	1	1	1	1	1	1	1	1	1	1	1	1	1	1	1	1	1	1	1	1	1	1	1	1	1	1	1	1
CP075068.1	396251		D8B26_000054	1	1	1	1	1	1	1	1	1	1	1	1	1	1	1	1	1	1	1	1	1	1	1	1	1	1	1	1	1	1	1	1	1	1	1	1	1	1	1	1	1
CP075068.1	396501		D8B26_000054	1	1	1	1	1	1	1	1	1	1	1	1	1	1	1	1	1	1	1	1	1	1	1	1	1	1	1	1	1	1	1	1	1	1	1	1	1	1	1	1	1
CP075068.1	396751		D8B26_000054	1	1	1	1	1	1	1	1	1	1	1	1	1	1	1	1	1	1	1	1	1	1	1	1	1	1	1	1	1	1	1	1	1	1	1	1	1	1	1	1	1
CP075068.1	397001		D8B26_000054	1	1	1	1	1	1	1	1	1	1	1	1	1	1	1	1	1	1	1	1	1	1	1	1	1	1	1	1	1	1	1	1	1	1	1	1	1	1	1	1	1
CP075068.1	397251		D8B26_000054	1	1	1	1	1	1	1	1	1	1	1	1	1	1	1	1	1	1	1	1	1	1	1	1	1	1	1	1	1	1	1	1	1	1	1	1	1	1	1	1	1
CP075068.1	397501		D8B26_000054	1	1	1	1	1	1	1	1	1	1	1	1	1	1	1	1	1	1	1	1	1	1	1	1	1	1	1	1	1	1	1	1	1	1	1	1	1	1	1	1	1
CP075068.1	397751		D8B26_000054	1	1	1	1	1	1	1	1	1	1	1	1	1	1	1	1	1	1	1	1	1	1	1	1	1	1	1	1	1	1	1	1	1	1	1	1	1	1	1	1	1
CP075068.1	398001		D8B26_000054	1	1	1	1	1	1	1	1	1	1	1	1	1	1	1	1	1	1	1	1	1	1	1	1	1	1	1	1	1	1	1	1	1	1	1	1	1	1	1	1	1
CP075068.1	398251		D8B26_000054	1	1	1	1	1	1	1	1	1	1	1	1	1	1	1	1	1	1	1	1	1	1	1	1	1	1	1	1	1	1	1	1	1	1	1	1	1	1	1	1	1
CP075068.1	398501		D8B26_000054	1	1	1	1	1	1	1	1	1	1	1	1	1	1	1	1	1	1	1	1	1	1	1	1	1	1	1	1	1	1	1	1	1	1	1	1	1	1	1	1	1
CP075068.1	398751		D8B26_000054	1	1	1	1	1	1	1	1	1	1	1	1	1	1	1	1	1	1	1	1	1	1	1	1	1	1	1	1	1	1	1	1	1	1	1	1	1	1	1	1	1
CP075068.1	399001			1	1	1	1	1	1	1	1	1	1	1	1	1	1	1	1	1	1	1	1	1	1	1	1	1	1	1	1	1	1	1	1	1	1	1	1	1	1	1	1	1
CP075068.1	399251			1	1	1	1	1	1	1	1	1	1	1	1	1	1	1	1	1	1	1	1	1	1	1	1	1	1	1	1	1	1	1	1	1	1	1	1	1	1	1	1	1
CP075068.1	399501			1	1	1	1	1	1	1	1	1	1	1	1	1	1	1	1	1	1	1	1	1	1	1	1	1	1	1	1	1	1	1	1	1	1	1	1	1	1	1	1	1
CP075068.1	399751			1	1	1	1	1	1	1	1	1	1	1	1	1	1	1	1	1	1	1	1	1	1	1	1	1	1	1	1	1	1	1	1	1	1	1	1	1	1	1	1	1
CP075068.1	400001		D8B26_000055	1	1	1	1	1	1	1	1	1	1	1	1	1	1	1	1	1	1	1	1	1	1	1	1	1	1	1	1	1	1	1	1	1	1	1	1	1	1	1	1	1
CP075068.1	400251		D8B26_000055	1	1	1	1	1	1	1	1	1	1	1	1	1	1	1	1	1	1	1	1	1	1	1	1	1	1	1	1	1	1	1	1	1	1	1	1	1	1	1	1	1
CP075068.1	400501		D8B26_000055	1	1	1	1	1	1	1	1	1	1	1	1	1	1	1	1	1	1	1	1	1	1	1	1	1	1	1	1	1	1	1	1	1	1	1	1	1	1	1	1	1
CP075068.1	400751		D8B26_000055	1	1	1	1	1	1	1	1	1	1	1	1	1	1	1	1	1	1	1	1	1	1	1	1	1	1	1	1	1	1	1	1	1	1	1	1	1	1	1	1	1
CP075068.1	401001		D8B26_000055	1	1	1	1	1	1	1	1	1	1	1	1	1	1	1	1	1	1	1	1	1	1	1	1	1	1	1	1	1	1	1	1	1	1	1	1	1	1	1	1	1
CP075068.1	401251		D8B26_000055	1	1	1	1	1	1	1	1	1	1	1	1	1	1	1	1	1	1	1	1	1	1	1	1	1	1	1	1	1	1	1	1	1	1	1	1	1	1	1	1	1
CP075068.1	401501		D8B26_000055	1	1	1	1	1	1	1	1	1	1	1	1	1	1	1	1	1	1	1	1	1	1	1	1	1	1	1	1	1	1	1	1	1	1	1	1	1	1	1	1	1
CP075068.1	401751		D8B26_000055	1	1	1	1	1	1	1	1	1	1	1	1	1	1	1	1	1	1	1	1	1	1	1	1	1	1	1	1	1	1	1	1	1	1	1	1	1	1	1	1	1
CP075068.1	402001		D8B26_000056	1	1	1	1	1	1	1	1	1	1	1	1	1	1	1	1	1	1	1	1	1	1	1	1	1	1	1	1	1	1	1	1	1	1	1	1	1	1	1	1	1
CP075068.1	402251		D8B26_000056	1	1	1	1	1	1	1	1	1	1	1	1	1	1	1	1	1	1	1	1	1	1	1	1	1	1	1	1	1	1	1	1	1	1	1	1	1	1	1	1	1
CP075068.1	402501		D8B26_000056	1	1	1	1	1	1	1	1	1	1	1	1	1	1	1	1	1	1	1	1	1	1	1	1	1	1	1	1	1	1	1	1	1	1	1	1	1	1	1	1	1
CP075068.1	402751		D8B26_000056	1	1	1	1	1	1	1	1	1	1	1	1	1	1	1	1	1	1	1	1	1	1	1	1	1	1	1	1	1	1	1	1	1	1	1	1	1	1	1	1	1
CP075068.1	403001		D8B26_000056	1	1	1	1	1	1	1	1	1	1	1	1	1	1	1	1	1	1	1	1	1	1	1	1	1	1	1	1	1	1	1	1	1	1	1	1	1	1	1	1	1
CP075068.1	403251			1	1	1	1	1	1	1	1	1	1	1	1	1	1	1	1	1	1	1	1	1	1	1	1	1	1	1	1	1	1	1	1	1	1	1	1	1	1	1	1	1
CP075068.1	403501			1	1	1	1	1	1	1	1	1	1	1	1	1	1	1	1	1	1	1	1	1	1	1	1	1	1	1	1	1	1	1	1	1	1	1	1	1	1	1	1	1
CP075068.1	403751		D8B26_000057	1	1	1	1	1	1	1	1	1	1	1	1	1	1	1	1	1	1	1	1	1	1	1	1	1	1	1	1	1	1	1	1	1	1	1	1	1	1	1	1	1
CP075068.1	404001		D8B26_000057	1	1	1	1	1	1	1	1	1	1	1	1	1	1	1	1	1	1	1	1	1	1	1	1	1	1	1	1	1	1	1	1	1	1	1	1	1	1	1	1	1
CP075068.1	404251		D8B26_000057	1	1	1	1	1	1	1	1	1	1	1	1	1	1	1	1	1	1	1	1	1	1	1	1	1	1	1	1	1	1	1	1	1	1	1	1	1	1	1	1	1
CP075068.1	404501		D8B26_000057	1	1	1	1	1	1	1	1	1	1	1	1	1	1	1	1	1	1	1	1	1	1	1	1	1	1	1	1	1	1	1	1	1	1	1	1	1	1	1	1	1
CP075068.1	404751		D8B26_000057	1	1	1	1	1	1	1	1	1	1	1	1	1	1	1	1	1	1	1	1	1	1	1	1	1	1	1	1	1	1	1	1	1	1	1	1	1	1	1	1	1
CP075068.1	405001		D8B26_000057	1	1	1	1	1	1	1	1	1	1	1	1	1	1	1	1	1	1	1	1	1	1	1	1	1	1	1	1	1	1	1	1	1	1	1	1	1	1	1	1	1
CP075068.1	405251		D8B26_000057	1	1	1	1	1	1	1	1	1	1	1	1	1	1	1	1	1	1	1	1	1	1	1	1	1	1	1	1	1	1	1	1	1	1	1	1	1	1	1	1	1
CP075068.1	405501			1	1	1	1	1	1	1	1	1	1	1	1	1	1	1	1	1	1	1	1	1	1	1	1	1	1	1	1	1	1	1	1	1	1	1	1	1	1	1	1	1
CP075068.1	405751		D8B26_000058	1	1	1	1	1	1	1	1	1	1	1	1	1	1	1	1	1	1	1	1	1	1	1	1	1	1	1	1	1	1	1	1	1	1	1	1	1	1	1	1	1
CP075068.1	406001		D8B26_000058	1	1	1	1	1	1	1	1	1	1	1	1	1	1	1	1	1	1	1	1	1	1	1	1	1	1	1	1	1	1	1	1	1	1	1	1	1	1	1	1	1
CP075068.1	406251		D8B26_000058	1	1	1	1	1	1	1	1	1	1	1	1	1	1	1	1	1	1	1	1	1	1	1	1	1	1	1	1	1	1	1	1	1	1	1	1	1	1	1	1	1
CP075068.1	406501		D8B26_000058	1	1	1	1	1	1	1	1	1	1	1	1	1	1	1	1	1	1	1	1	1	1	1	1	1	1	1	1	1	1	1	1	1	1	1	1	1	1	1	1	1
CP075068.1	406751		D8B26_000058	1	1	1	1	1	1	1	1	1	1	1	1	1	1	1	1	1	1	1	1	1	1	1	1	1	1	1	1	1	1	1	1	1	1	1	1	1	1	1	1	1
CP075068.1	407001		D8B26_000058	1	1	1	1	1	1	1	1	1	1	1	1	1	1	1	1	1	1	1	1	1	1	1	1	1	1	1	1	1	1	1	1	1	1	1	1	1	1	1	1	1
CP075068.1	407251		D8B26_000059	1	1	1	1	1	1	1	1	1	1	1	1	1	1	1	1	1	1	1	1	1	1	1	1	1	1	1	1	1	1	1	1	1	1	1	1	1	1	1	1	1
CP075068.1	407501		D8B26_000059	1	1	1	1	1	1	1	1	1	1	1	1	1	1	1	1	1	1	1	1	1	1	1	1	1	1	1	1	1	1	1	1	1	1	1	1	1	1	1	1	1
CP075068.1	407751		D8B26_000059	1	1	1	1	1	1	1	1	1	1	1	1	1	1	1	1	1	1	1	1	1	1	1	1	1	1	1	1	1	1	1	1	1	1	1	1	1	1	1	1	1
CP075068.1	408001		D8B26_000059	1	1	1	1	1	1	1	1	1	1	1	1	1	1	1	1	1	1	1	1	1	1	1	1	1	1	1	1	1	1	1	1	1	1	1	1	1	1	1	1	1
CP075068.1	408251		D8B26_000059	1	1	1	1	1	1	1	1	1	1	1	1	1	1	1	1	1	1	1	1	1	1	1	1	1	1	1	1	1	1	1	1	1	1	1	1	1	1	1	1	1
CP075068.1	408501		D8B26_000059	1	1	1	1	1	1	1	1	1	1	1	1	1	1	1	1	1	1	1	1	1	1	1	1	1	1	1	1	1	1	1	1	1	1	1	1	1	1	1	1	1
CP075068.1	408751			1	1	1	1	1	1	1	1	1	1	1	1	1	1	1	1	1	1	1	1	1	1	1	1	1	1	1	1	1	1	1	1	1	1	1	1	1	1	1	1	1
CP075068.1	409001			1	1	1	1	1	1	1	1	1	1	1	1	1	1	1	1	1	1	1	1	1	1	1	1	1	1	1	1	1	1	1	1	1	1	1	1	1	1	1	1	1
CP075068.1	409251			1	1	1	1	1	1	1	1	1	1	1	1	1	1	1	1	1	1	1	1	1	1	1	1	1	1	1	1	1	1	1	1	1	1	1	1	1	1	1	1	1
CP075068.1	409501		D8B26_000060	1	1	1	1	1	1	1	1	1	1	1	1	1	1	1	1	1	1	1	1	1	1	1	1	1	1	1	1	1	1	1	1	1	1	1	1	1	1	1	1	1
CP075068.1	409751		D8B26_000060	1	1	1	1	1	1	1	1	1	1	1	1	1	1	1	1	1	1	1	1	1	1	1	1	1	1	1	1	1	1	1	1	1	1	1	1	1	1	1	1	1
CP075068.1	410001		D8B26_000060	1	1	1	1	1	1	1	1	1	1	1	1	1	1	1	1	1	1	1	1	1	1	1	1	1	1	1	1	1	1	1	1	1	1	1	1	1	1	1	1	1
CP075068.1	410251		D8B26_000060	1	1	1	1	1	1	1	1	1	1	1	1	1	1	1	1	1	1	1	1	1	1	1	1	1	1	1	1	1	1	1	1	1	1	1	1	1	1	1	1	1
CP075068.1	410501		D8B26_000060	1	1	1	1	1	1	1	1	1	1	1	1	1	1	1	1	1	1	1	1	1	1	1	1	1	1	1	1	1	1	1	1	1	1	1	1	1	1	1	1	1
CP075068.1	410751		D8B26_000060	1	1	1	1	1	1	1	1	1	1	1	1	1	1	1	1	1	1	1	1	1	1	1	1	1	1	1	1	1	1	1	1	1	1	1	1	1	1	1	1	1
CP075068.1	411001		D8B26_000060	1	1	1	1	1	1	1	1	1	1	1	1	1	1	1	1	1	1	1	1	1	1	1	1	1	1	1	1	1	1	1	1	1	1	1	1	1	1	1	1	1
CP075068.1	411251			1	1	1	1	1	1	1	1	1	1	1	1	1	1	1	1	1	1	1	1	1	1	1	1	1	1	1	1	1	1	1	1	1	1	1	1	1	1	1	1	1
CP075068.1	411501			1	1	1	1	1	1	1	1	1	1	1	1	1	1	1	1	1	1	1	1	1	1	1	1	1	1	1	1	1	1	1	1	1	1	1	1	1	1	1	1	1
CP075068.1	411751		D8B26_000061	1	1	1	1	1	1	1	1	1	1	1	1	1	1	1	1	1	1	1	1	1	1	1	1	1	1	1	1	1	1	1	1	1	1	1	1	1	1	1	1	1
CP075068.1	412001		D8B26_000061	1	1	1	1	1	1	1	1	1	1	1	1	1	1	1	1	1	1	1	1	1	1	1	1	1	1	1	1	1	1	1	1	1	1	1	1	1	1	1	1	1
CP075068.1	412251		D8B26_000061	1	1	1	1	1	1	1	1	1	1	1	1	1	1	1	1	1	1	1	1	1	1	1	1	1	1	1	1	1	1	1	1	1	1	1	1	1	1	1	1	1
CP075068.1	412501			1	1	1	1	1	1	1	1	1	1	1	1	1	1	1	1	1	1	1	1	1	1	1	1	1	1	1	1	1	1	1	1	1	1	1	1	1	1	1	1	1
CP075068.1	412751			1	1	1	1	1	1	1	1	1	1	1	1	1	1	1	1	1	1	1	1	1	1	1	1	1	1	1	1	1	1	1	1	1	1	1	1	1	1	1	1	1
CP075068.1	413001		D8B26_000062	1	1	1	1	1	1	1	1	1	1	1	1	1	1	1	1	1	1	1	1	1	1	1	1	1	1	1	1	1	1	1	1	1	1	1	1	1	1	1	1	1
CP075068.1	413251		D8B26_000062	1	1	1	1	1	1	1	1	1	1	1	1	1	1	1	1	1	1	1	1	1	1	1	1	1	1	1	1	1	1	1	1	1	1	1	1	1	1	1	1	1
CP075068.1	413501		D8B26_000062	1	1	1	1	1	1	1	1	1	1	1	1	1	1	1	1	1	1	1	1	1	1	1	1	1	1	1	1	1	1	1	1	1	1	1	1	1	1	1	1	1
CP075068.1	413751		D8B26_000062	1	1	1	1	1	1	1	1	1	1	1	1	1	1	1	1	1	1	1	1	1	1	1	1	1	1	1	1	1	1	1	1	1	1	1	1	1	1	1	1	1
CP075068.1	414001		D8B26_000062	1	1	1	1	1	1	1	1	1	1	1	1	1	1	1	1	1	1	1	1	1	1	1	1	1	1	1	1	1	1	1	1	1	1	1	1	1	1	1	1	1
CP075068.1	414251		D8B26_000062	1	1	1	1	1	1	1	1	1	1	1	1	1	1	1	1	1	1	1	1	1	1	1	1	1	1	1	1	1	1	1	1	1	1	1	1	1	1	1	1	1
CP075068.1	414501		D8B26_000062	1	1	1	1	1	1	1	1	1	1	1	1	1	1	1	1	1	1	1	1	1	1	1	1	1	1	1	1	1	1	1	1	1	1	1	1	1	1	1	1	1
CP075068.1	414751		D8B26_000062	1	1	1	1	1	1	1	1	1	1	1	1	1	1	1	1	1	1	1	1	1	1	1	1	1	1	1	1	1	1	1	1	1	1	1	1	1	1	1	1	1
CP075068.1	415001		D8B26_000062	1	1	1	1	1	1	1	1	1	1	1	1	1	1	1	1	1	1	1	1	1	1	1	1	1	1	1	1	1	1	1	1	1	1	1	1	1	1	1	1	1
CP075068.1	415251		D8B26_000062	1	1	1	1	1	1	1	1	1	1	1	1	1	1	1	1	1	1	1	1	1	1	1	1	1	1	1	1	1	1	1	1	1	1	1	1	1	1	1	1	1
CP075068.1	415501		D8B26_000062	1	1	1	1	1	1	1	1	1	1	1	1	1	1	1	1	1	1	1	1	1	1	1	1	1	1	1	1	1	1	1	1	1	1	1	1	1	1	1	1	1
CP075068.1	415751		D8B26_000062	1	1	1	1	1	1	1	1	1	1	1	1	1	1	1	1	1	1	1	1	1	1	1	1	1	1	1	1	1	1	1	1	1	1	1	1	1	1	1	1	1
CP075068.1	416001		D8B26_000062	1	1	1	1	1	1	1	1	1	1	1	1	1	1	1	1	1	1	1	1	1	1	1	1	1	1	1	1	1	1	1	1	1	1	1	1	1	1	1	1	1
CP075068.1	416251		D8B26_000062	1	1	1	1	1	1	1	1	1	1	1	1	1	1	1	1	1	1	1	1	1	1	1	1	1	1	1	1	1	1	1	1	1	1	1	1	1	1	1	1	1
CP075068.1	416501		D8B26_000062	1	1	1	1	1	1	1	1	1	1	1	1	1	1	1	1	1	1	1	1	1	1	1	1	1	1	1	1	1	1	1	1	1	1	1	1	1	1	1	1	1
CP075068.1	416751		D8B26_000062	1	1	1	1	1	1	1	1	1	1	1	1	1	1	1	1	1	1	1	1	1	1	1	1	1	1	1	1	1	1	1	1	1	1	1	1	1	1	1	1	1
CP075068.1	417001		D8B26_000062	1	1	1	1	1	1	1	1	1	1	1	1	1	1	1	1	1	1	1	1	1	1	1	1	1	1	1	1	1	1	1	1	1	1	1	1	1	1	1	1	1
CP075068.1	417251		D8B26_000062	1	1	1	1	1	1	1	1	1	1	1	1	1	1	1	1	1	1	1	1	1	1	1	1	1	1	1	1	1	1	1	1	1	1	1	1	1	1	1	1	1
CP075068.1	417501			1	1	1	1	1	1	1	1	1	1	1	1	1	1	1	1	1	1	1	1	1	1	1	1	1	1	1	1	1	1	1	1	1	1	1	1	1	1	1	1	1
CP075068.1	417751		D8B26_000063	1	1	1	1	1	1	1	1	1	1	1	1	1	1	1	1	1	1	1	1	1	1	1	1	1	1	1	1	1	1	1	1	1	1	1	1	1	1	1	1	1
CP075068.1	418001		D8B26_000063	1	1	1	1	1	1	1	1	1	1	1	1	1	1	1	1	1	1	1	1	1	1	1	1	1	1	1	1	1	1	1	1	1	1	1	1	1	1	1	1	1
CP075068.1	418251		D8B26_000063	1	1	1	1	1	1	1	1	1	1	1	1	1	1	1	1	1	1	1	1	1	1	1	1	1	1	1	1	1	1	1	1	1	1	1	1	1	1	1	1	1
CP075068.1	418501		D8B26_000063	1	1	1	1	1	1	1	1	1	1	1	1	1	1	1	1	1	1	1	1	1	1	1	1	1	1	1	1	1	1	1	1	1	1	1	1	1	1	1	1	1
CP075068.1	418751		D8B26_000063	1	1	1	1	1	1	1	1	1	1	1	1	1	1	1	1	1	1	1	1	1	1	1	1	1	1	1	1	1	1	1	1	1	1	1	1	1	1	1	1	1
CP075068.1	419001		D8B26_000063	1	1	1	1	1	1	1	1	1	1	1	1	1	1	1	1	1	1	1	1	1	1	1	1	1	1	1	1	1	1	1	1	1	1	1	1	1	1	1	1	1
CP075068.1	419251		D8B26_000063	1	1	1	1	1	1	1	1	1	1	1	1	1	1	1	1	1	1	1	1	1	1	1	1	1	1	1	1	1	1	1	1	1	1	1	1	1	1	1	1	1
CP075068.1	419501		D8B26_000063	1	1	1	1	1	1	1	1	1	1	1	1	1	1	1	1	1	1	1	1	1	1	1	1	1	1	1	1	1	1	1	1	1	1	1	1	1	1	1	1	1
CP075068.1	419751		D8B26_000063	1	1	1	1	1	1	1	1	1	1	1	1	1	1	1	1	1	1	1	1	1	1	1	1	1	1	1	1	1	1	1	1	1	1	1	1	1	1	1	1	1
CP075068.1	420001			1	1	1	1	1	1	1	1	1	1	1	1	1	1	1	1	1	1	1	1	1	1	1	1	1	1	1	1	1	1	1	1	1	1	1	1	1	1	1	1	1
CP075068.1	420251			1	1	1	1	1	1	1	1	1	1	1	1	1	1	1	1	1	1	1	1	1	1	1	1	1	1	1	1	1	1	1	1	1	1	1	1	1	1	1	1	1
CP075068.1	420501		D8B26_000064	1	1	1	1	1	1	1	1	1	1	1	1	1	1	1	1	1	1	1	1	1	1	1	1	1	1	1	1	1	1	1	1	1	1	1	1	1	1	1	1	1
CP075068.1	420751		D8B26_000064	1	1	1	1	1	1	1	1	1	1	1	1	1	1	1	1	1	1	1	1	1	1	1	1	1	1	1	1	1	1	1	1	1	1	1	1	1	1	1	1	1
CP075068.1	421001		D8B26_000064	1	1	1	1	1	1	1	1	1	1	1	1	1	1	1	1	1	1	1	1	1	1	1	1	1	1	1	1	1	1	1	1	1	1	1	1	1	1	1	1	1
CP075068.1	421251		D8B26_000064	1	1	1	1	1	1	1	1	1	1	1	1	1	1	1	1	1	1	1	1	1	1	1	1	1	1	1	1	1	1	1	1	1	1	1	1	1	1	1	1	1
CP075068.1	421501		D8B26_000064	1	1	1	1	1	1	1	1	1	1	1	1	1	1	1	1	1	1	1	1	1	1	1	1	1	1	1	1	1	1	1	1	1	1	1	1	1	1	1	1	1
CP075068.1	421751		D8B26_000064	1	1	1	1	1	1	1	1	1	1	1	1	1	1	1	1	1	1	1	1	1	1	1	1	1	1	1	1	1	1	1	1	1	1	1	1	1	1	1	1	1
CP075068.1	422001		D8B26_000064	1	1	1	1	1	1	1	1	1	1	1	1	1	1	1	1	1	1	1	1	1	1	1	1	1	1	1	1	1	1	1	1	1	1	1	1	1	1	1	1	1
CP075068.1	422251		D8B26_000064	1	1	1	1	1	1	1	1	1	1	1	1	1	1	1	1	1	1	1	1	1	1	1	1	1	1	1	1	1	1	1	1	1	1	1	1	1	1	1	1	1
CP075068.1	422501		D8B26_000064	1	1	1	1	1	1	1	1	1	1	1	1	1	1	1	1	1	1	1	1	1	1	1	1	1	1	1	1	1	1	1	1	1	1	1	1	1	1	1	1	1
CP075068.1	422751			1	1	1	1	1	1	1	1	1	1	1	1	1	1	1	1	1	1	1	1	1	1	1	1	1	1	1	1	1	1	1	1	1	1	1	1	1	1	1	1	1
CP075068.1	423001		D8B26_000065	1	1	1	1	1	1	1	1	1	1	1	1	1	1	1	1	1	1	1	1	1	1	1	1	1	1	1	1	1	1	1	1	1	1	1	1	1	1	1	1	1
CP075068.1	423251		D8B26_000065	1	1	1	1	1	1	1	1	1	1	1	1	1	1	1	1	1	1	1	1	1	1	1	1	1	1	1	1	1	1	1	1	1	1	1	1	1	1	1	1	1
CP075068.1	423501		D8B26_000065	1	1	1	1	1	1	1	1	1	1	1	1	1	1	1	1	1	1	1	1	1	1	1	1	1	1	1	1	1	1	1	1	1	1	1	1	1	1	1	1	1
CP075068.1	423751			1	1	1	1	1	1	1	1	1	1	1	1	1	1	1	1	1	1	1	1	1	1	1	1	1	1	1	1	1	1	1	1	1	1	1	1	1	1	1	1	1
CP075068.1	424001		D8B26_000066	1	1	1	1	1	1	1	1	1	1	1	1	1	1	1	1	1	1	1	1	1	1	1	1	1	1	1	1	1	1	1	1	1	1	1	1	1	1	1	1	1
CP075068.1	424251		D8B26_000066	1	1	1	1	1	1	1	1	1	1	1	1	1	1	1	1	1	1	1	1	1	1	1	1	1	1	1	1	1	1	1	1	1	1	1	1	1	1	1	1	1
CP075068.1	424501		D8B26_000066	1	1	1	1	1	1	1	1	1	1	1	1	1	1	1	1	1	1	1	1	1	1	1	1	1	1	1	1	1	1	1	1	1	1	1	1	1	1	1	1	1
CP075068.1	424751			1	1	1	1	1	1	1	1	1	1	1	1	1	1	1	1	1	1	1	1	1	1	1	1	1	1	1	1	1	1	1	1	1	1	1	1	1	1	1	1	1
CP075068.1	425001		D8B26_000067	1	1	1	1	1	1	1	1	1	1	1	1	1	1	1	1	1	1	1	1	1	1	1	1	1	1	1	1	1	1	1	1	1	1	1	1	1	1	1	1	1
CP075068.1	425251		D8B26_000067	1	1	1	1	1	1	1	1	1	1	1	1	1	1	1	1	1	1	1	1	1	1	1	1	1	1	1	1	1	1	1	1	1	1	1	1	1	1	1	1	1
CP075068.1	425501		D8B26_000067	1	1	1	1	1	1	1	1	1	1	1	1	1	1	1	1	1	1	1	1	1	1	1	1	1	1	1	1	1	1	1	1	1	1	1	1	1	1	1	1	1
CP075068.1	425751		D8B26_000067	1	1	1	1	1	1	1	1	1	1	1	1	1	1	1	1	1	1	1	1	1	1	1	1	1	1	1	1	1	1	1	1	1	1	1	1	1	1	1	1	1
CP075068.1	426001		D8B26_000067	1	1	1	1	1	1	1	1	1	1	1	1	1	1	1	1	1	1	1	1	1	1	1	1	1	1	1	1	1	1	1	1	1	1	1	1	1	1	1	1	1
CP075068.1	426251		D8B26_000067	1	1	1	1	1	1	1	1	1	1	1	1	1	1	1	1	1	1	1	1	1	1	1	1	1	1	1	1	1	1	1	1	1	1	1	1	1	1	1	1	1
CP075068.1	426501		D8B26_000067	1	1	1	1	1	1	1	1	1	1	1	1	1	1	1	1	1	1	1	1	1	1	1	1	1	1	1	1	1	1	1	1	1	1	1	1	1	1	1	1	1
CP075068.1	426751		D8B26_000067	1	1	1	1	1	1	1	1	1	1	1	1	1	1	1	1	1	1	1	1	1	1	1	1	1	1	1	1	1	1	1	1	1	1	1	1	1	1	1	1	1
CP075068.1	427001		D8B26_000067	1	1	1	1	1	1	1	1	1	1	1	1	1	1	1	1	1	1	1	1	1	1	1	1	1	1	1	1	1	1	1	1	1	1	1	1	1	1	1	1	1
CP075068.1	427251		D8B26_000067	1	1	1	1	1	1	1	1	1	1	1	1	1	1	1	1	1	1	1	1	1	1	1	1	1	1	1	1	1	1	1	1	1	1	1	1	1	1	1	1	1
CP075068.1	427501		D8B26_000067	1	1	1	1	1	1	1	1	1	1	1	1	1	1	1	1	1	1	1	1	1	1	1	1	1	1	1	1	1	1	1	1	1	1	1	1	1	1	1	1	1
CP075068.1	427751		D8B26_000067	1	1	1	1	1	1	1	1	1	1	1	1	1	1	1	1	1	1	1	1	1	1	1	1	1	1	1	1	1	1	1	1	1	1	1	1	1	1	1	1	1
CP075068.1	428001		D8B26_000067	1	1	1	1	1	1	1	1	1	1	1	1	1	1	1	1	1	1	1	1	1	1	1	1	1	1	1	1	1	1	1	1	1	1	1	1	1	1	1	1	1
CP075068.1	428251			1	1	1	1	1	1	1	1	1	1	1	1	1	1	1	1	1	1	1	1	1	1	1	1	1	1	1	1	1	1	1	1	1	1	1	1	1	1	1	1	1
CP075068.1	428501		D8B26_000068	1	1	1	1	1	1	1	1	1	1	1	1	1	1	1	1	1	1	1	1	1	1	1	1	1	1	1	1	1	1	1	1	1	1	1	1	1	1	1	1	1
CP075068.1	428751		D8B26_000068	1	1	1	1	1	1	1	1	1	1	1	1	1	1	1	1	1	1	1	1	1	1	1	1	1	1	1	1	1	1	1	1	1	1	1	1	1	1	1	1	1
CP075068.1	429001		D8B26_000068	1	1	1	1	1	1	1	1	1	1	1	1	1	1	1	1	1	1	1	1	1	1	1	1	1	1	1	1	1	1	1	1	1	1	1	1	1	1	1	1	1
CP075068.1	429251		D8B26_000068	1	1	1	1	1	1	1	1	1	1	1	1	1	1	1	1	1	1	1	1	1	1	1	1	1	1	1	1	1	1	1	1	1	1	1	1	1	1	1	1	1
CP075068.1	429501		D8B26_000068	1	1	1	1	1	1	1	1	1	1	1	1	1	1	1	1	1	1	1	1	1	1	1	1	1	1	1	1	1	1	1	1	1	1	1	1	1	1	1	1	1
CP075068.1	429751		D8B26_000068	1	1	1	1	1	1	1	1	1	1	1	1	1	1	1	1	1	1	1	1	1	1	1	1	1	1	1	1	1	1	1	1	1	1	1	1	1	1	1	1	1
CP075068.1	430001		D8B26_000068	1	1	1	1	1	1	1	1	1	1	1	1	1	1	1	1	1	1	1	1	1	1	1	1	1	1	1	1	1	1	1	1	1	1	1	1	1	1	1	1	1
CP075068.1	430251		D8B26_000068	1	1	1	1	1	1	1	1	1	1	1	1	1	1	1	1	1	1	1	1	1	1	1	1	1	1	1	1	1	1	1	1	1	1	1	1	1	1	1	1	1
CP075068.1	430501		D8B26_000068	1	1	1	1	1	1	1	1	1	1	1	1	1	1	1	1	1	1	1	1	1	1	1	1	1	1	1	1	1	1	1	1	1	1	1	1	1	1	1	1	1
CP075068.1	430751		D8B26_000068	1	1	1	1	1	1	1	1	1	1	1	1	1	1	1	1	1	1	1	1	1	1	1	1	1	1	1	1	1	1	1	1	1	1	1	1	1	1	1	1	1
CP075068.1	431001		D8B26_000068	1	1	1	1	1	1	1	1	1	1	1	1	1	1	1	1	1	1	1	1	1	1	1	1	1	1	1	1	1	1	1	1	1	1	1	1	1	1	1	1	1
CP075068.1	431251		D8B26_000068	1	1	1	1	1	1	1	1	1	1	1	1	1	1	1	1	1	1	1	1	1	1	1	1	1	1	1	1	1	1	1	1	1	1	1	1	1	1	1	1	1
CP075068.1	431501		D8B26_000068	1	1	1	1	1	1	1	1	1	1	1	1	1	1	1	1	1	1	1	1	1	1	1	1	1	1	1	1	1	1	1	1	1	1	1	1	1	1	1	1	1
CP075068.1	431751		D8B26_000068	1	1	1	1	1	1	1	1	1	1	1	1	1	1	1	1	1	1	1	1	1	1	1	1	1	1	1	1	1	1	1	1	1	1	1	1	1	1	1	1	1
CP075068.1	432001		D8B26_000068	1	1	1	1	1	1	1	1	1	1	1	1	1	1	1	1	1	1	1	1	1	1	1	1	1	1	1	1	1	1	1	1	1	1	1	1	1	1	1	1	1
CP075068.1	432251		D8B26_000068	1	1	1	1	1	1	1	1	1	1	1	1	1	1	1	1	1	1	1	1	1	1	1	1	1	1	1	1	1	1	1	1	1	1	1	1	1	1	1	1	1
CP075068.1	432501			1	1	1	1	1	1	1	1	1	1	1	1	1	1	1	1	1	1	1	1	1	1	1	1	1	1	1	1	1	1	1	1	1	1	1	1	1	1	1	1	1
CP075068.1	432751		D8B26_000069	1	1	1	1	1	1	1	1	1	1	1	1	1	1	1	1	1	1	1	1	1	1	1	1	1	1	1	1	1	1	1	1	1	1	1	1	1	1	1	1	1
CP075068.1	433001		D8B26_000069	1	1	1	1	1	1	1	1	1	1	1	1	1	1	1	1	1	1	1	1	1	1	1	1	1	1	1	1	1	1	1	1	1	1	1	1	1	1	1	1	1
CP075068.1	433251		D8B26_000069	1	1	1	1	1	1	1	1	1	1	1	1	1	1	1	1	1	1	1	1	1	1	1	1	1	1	1	1	1	1	1	1	1	1	1	1	1	1	1	1	1
CP075068.1	433501		D8B26_000069	1	1	1	1	1	1	1	1	1	1	1	1	1	1	1	1	1	1	1	1	1	1	1	1	1	1	1	1	1	1	1	1	1	1	1	1	1	1	1	1	1
CP075068.1	433751		D8B26_000069	1	1	1	1	1	1	1	1	1	1	1	1	1	1	1	1	1	1	1	1	1	1	1	1	1	1	1	1	1	1	1	1	1	1	1	1	1	1	1	1	1
CP075068.1	434001		D8B26_000069	1	1	1	1	1	1	1	1	1	1	1	1	1	1	1	1	1	1	1	1	1	1	1	1	1	1	1	1	1	1	1	1	1	1	1	1	1	1	1	1	1
CP075068.1	434251		D8B26_000069	1	1	1	1	1	1	1	1	1	1	1	1	1	1	1	1	1	1	1	1	1	1	1	1	1	1	1	1	1	1	1	1	1	1	1	1	1	1	1	1	1
CP075068.1	434501		D8B26_000070	1	1	1	1	1	1	1	1	1	1	1	1	1	1	1	1	1	1	1	1	1	1	1	1	1	1	1	1	1	1	1	1	1	1	1	1	1	1	1	1	1
CP075068.1	434751		D8B26_000070	1	1	1	1	1	1	1	1	1	1	1	1	1	1	1	1	1	1	1	1	1	1	1	1	1	1	1	1	1	1	1	1	1	1	1	1	1	1	1	1	1
CP075068.1	435001		D8B26_000070	1	1	1	1	1	1	1	1	1	1	1	1	1	1	1	1	1	1	1	1	1	1	1	1	1	1	1	1	1	1	1	1	1	1	1	1	1	1	1	1	1
CP075068.1	435251		D8B26_000070	1	1	1	1	1	1	1	1	1	1	1	1	1	1	1	1	1	1	1	1	1	1	1	1	1	1	1	1	1	1	1	1	1	1	1	1	1	1	1	1	1
CP075068.1	435501		D8B26_000071	1	1	1	1	1	1	1	1	1	1	1	1	1	1	1	1	1	1	1	1	1	1	1	1	1	1	1	1	1	1	1	1	1	1	1	1	1	1	1	1	1
CP075068.1	435751		D8B26_000071	1	1	1	1	1	1	1	1	1	1	1	1	1	1	1	1	1	1	1	1	1	1	1	1	1	1	1	1	1	1	1	1	1	1	1	1	1	1	1	1	1
CP075068.1	436001		D8B26_000071	1	1	1	1	1	1	1	1	1	1	1	1	1	1	1	1	1	1	1	1	1	1	1	1	1	1	1	1	1	1	1	1	1	1	1	1	1	1	1	1	1
CP075068.1	436251		D8B26_000071	1	1	1	1	1	1	1	1	1	1	1	1	1	1	1	1	1	1	1	1	1	1	1	1	1	1	1	1	1	1	1	1	1	1	1	1	1	1	1	1	1
CP075068.1	436501		D8B26_000071	1	1	1	1	1	1	1	1	1	1	1	1	1	1	1	1	1	1	1	1	1	1	1	1	1	1	1	1	1	1	1	1	1	1	1	1	1	1	1	1	1
CP075068.1	436751		D8B26_000071	1	1	1	1	1	1	1	1	1	1	1	1	1	1	1	1	1	1	1	1	1	1	1	1	1	1	1	1	1	1	1	1	1	1	1	1	1	1	1	1	1
CP075068.1	437001		D8B26_000071	1	1	1	1	1	1	1	1	1	1	1	1	1	1	1	1	1	1	1	1	1	1	1	1	1	1	1	1	1	1	1	1	1	1	1	1	1	1	1	1	1
CP075068.1	437251		D8B26_000071	1	1	1	1	1	1	1	1	1	1	1	1	1	1	1	1	1	1	1	1	1	1	1	1	1	1	1	1	1	1	1	1	1	1	1	1	1	1	1	1	1
CP075068.1	437501		D8B26_000071	1	1	1	1	1	1	1	1	1	1	1	1	1	1	1	1	1	1	1	1	1	1	1	1	1	1	1	1	1	1	1	1	1	1	1	1	1	1	1	1	1
CP075068.1	437751		D8B26_000071	1	1	1	1	1	1	1	1	1	1	1	1	1	1	1	1	1	1	1	1	1	1	1	1	1	1	1	1	1	1	1	1	1	1	1	1	1	1	1	1	1
CP075068.1	438001		D8B26_000071	1	1	1	1	1	1	1	1	1	1	1	1	1	1	1	1	1	1	1	1	1	1	1	1	1	1	1	1	1	1	1	1	1	1	1	1	1	1	1	1	1
CP075068.1	438251			1	1	1	1	1	1	1	1	1	1	1	1	1	1	1	1	1	1	1	1	1	1	1	1	1	1	1	1	1	1	1	1	1	1	1	1	1	1	1	1	1
CP075068.1	438501		D8B26_000072	1	1	1	1	1	1	1	1	1	1	1	1	1	1	1	1	1	1	1	1	1	1	1	1	1	1	1	1	1	1	1	1	1	1	1	1	1	1	1	1	1
CP075068.1	438751		D8B26_000072	1	1	1	1	1	1	1	1	1	1	1	1	1	1	1	1	1	1	1	1	1	1	1	1	1	1	1	1	1	1	1	1	1	1	1	1	1	1	1	1	1
CP075068.1	439001		D8B26_000072	1	1	1	1	1	1	1	1	1	1	1	1	1	1	1	1	1	1	1	1	1	1	1	1	1	1	1	1	1	1	1	1	1	1	1	1	1	1	1	1	1
CP075068.1	439251			1	1	1	1	1	1	1	1	1	1	1	1	1	1	1	1	1	1	1	1	1	1	1	1	1	1	1	1	1	1	1	1	1	1	1	1	1	1	1	1	1
CP075068.1	439501		D8B26_000073	1	1	1	1	1	1	1	1	1	1	1	1	1	1	1	1	1	1	1	1	1	1	1	1	1	1	1	1	1	1	1	1	1	1	1	1	1	1	1	1	1
CP075068.1	439751		D8B26_000073	1	1	1	1	1	1	1	1	1	1	1	1	1	1	1	1	1	1	1	1	1	1	1	1	1	1	1	1	1	1	1	1	1	1	1	1	1	1	1	1	1
CP075068.1	440001		D8B26_000073	1	1	1	1	1	1	1	1	1	1	1	1	1	1	1	1	1	1	1	1	1	1	1	1	1	1	1	1	1	1	1	1	1	1	1	1	1	1	1	1	1
CP075068.1	440251		D8B26_000073	1	1	1	1	1	1	1	1	1	1	1	1	1	1	1	1	1	1	1	1	1	1	1	1	1	1	1	1	1	1	1	1	1	1	1	1	1	1	1	1	1
CP075068.1	440501		D8B26_000073	1	1	1	1	1	1	1	1	1	1	1	1	1	1	1	1	1	1	1	1	1	1	1	1	1	1	1	1	1	1	1	1	1	1	1	1	1	1	1	1	1
CP075068.1	440751		D8B26_000073	1	1	1	1	1	1	1	1	1	1	1	1	1	1	1	1	1	1	1	1	1	1	1	1	1	1	1	1	1	1	1	1	1	1	1	1	1	1	1	1	1
CP075068.1	441001		D8B26_000073	1	1	1	1	1	1	1	1	1	1	1	1	1	1	1	1	1	1	1	1	1	1	1	1	1	1	1	1	1	1	1	1	1	1	1	1	1	1	1	1	1
CP075068.1	441251			1	1	1	1	1	1	1	1	1	1	1	1	1	1	1	1	1	1	1	1	1	1	1	1	1	1	1	1	1	1	1	1	1	1	1	1	1	1	1	1	1
CP075068.1	441501			1	1	1	1	1	1	1	1	1	1	1	1	1	1	1	1	1	1	1	1	1	1	1	1	1	1	1	1	1	1	1	1	1	1	1	1	1	1	1	1	1
CP075068.1	441751			1	1	1	1	1	1	1	1	1	1	1	1	1	1	1	1	1	1	1	1	1	1	1	1	1	1	1	1	1	1	1	1	1	1	1	1	1	1	1	1	1
CP075068.1	442001			1	1	1	1	1	1	1	1	1	1	1	1	1	1	1	1	1	1	1	1	1	1	1	1	1	1	1	1	1	1	1	1	1	1	1	1	1	1	1	1	1
CP075068.1	442251			1	1	1	1	1	1	1	1	1	1	1	1	1	1	1	1	1	1	1	1	1	1	1	1	1	1	1	1	1	1	1	1	1	1	1	1	1	1	1	1	1
CP075068.1	442501			1	1	1	1	1	1	1	1	1	1	1	1	1	1	1	1	1	1	1	1	1	1	1	1	1	1	1	1	1	1	1	1	1	1	1	1	1	1	1	1	1
CP075068.1	442751			1	1	1	1	1	1	1	1	1	1	1	1	1	1	1	1	1	1	1	1	1	1	1	1	1	1	1	1	1	1	1	1	1	1	1	1	1	1	1	1	1
CP075068.1	443001			1	1	1	1	1	1	1	1	1	1	1	1	1	1	1	1	1	1	1	1	1	1	1	1	1	1	1	1	1	1	1	1	1	1	1	1	1	1	1	1	1
CP075068.1	443251		D8B26_000074	1	1	1	1	1	1	1	1	1	1	1	1	1	1	1	1	1	1	1	1	1	1	1	1	1	1	1	1	1	1	1	1	1	1	1	1	1	1	1	1	1
CP075068.1	443501		D8B26_000074	1	1	1	1	1	1	1	1	1	1	1	1	1	1	1	1	1	1	1	1	1	1	1	1	1	1	1	1	1	1	1	1	1	1	1	1	1	1	1	1	1
CP075068.1	443751		D8B26_000074	1	1	1	1	1	1	1	1	1	1	1	1	1	1	1	1	1	1	1	1	1	1	1	1	1	1	1	1	1	1	1	1	1	1	1	1	1	1	1	1	1
CP075068.1	444001		D8B26_000074	1	1	1	1	1	1	1	1	1	1	1	1	1	1	1	1	1	1	1	1	1	1	1	1	1	1	1	1	1	1	1	1	1	1	1	1	1	1	1	1	1
CP075068.1	444251		D8B26_000074	1	1	1	1	1	1	1	1	1	1	1	1	1	1	1	1	1	1	1	1	1	1	1	1	1	1	1	1	1	1	1	1	1	1	1	1	1	1	1	1	1
CP075068.1	444501		D8B26_000074	1	1	1	1	1	1	1	1	1	1	1	1	1	1	1	1	1	1	1	1	1	1	1	1	1	1	1	1	1	1	1	1	1	1	1	1	1	1	1	1	1
CP075068.1	444751		D8B26_000074	1	1	1	1	1	1	1	1	1	1	1	1	1	1	1	1	1	1	1	1	1	1	1	1	1	1	1	1	1	1	1	1	1	1	1	1	1	1	1	1	1
CP075068.1	445001		D8B26_000074	1	1	1	1	1	1	1	1	1	1	1	1	1	1	1	1	1	1	1	1	1	1	1	1	1	1	1	1	1	1	1	1	1	1	1	1	1	1	1	1	1
CP075068.1	445251		D8B26_000074	1	1	1	1	1	1	1	1	1	1	1	1	1	1	1	1	1	1	1	1	1	1	1	1	1	1	1	1	1	1	1	1	1	1	1	1	1	1	1	1	1
CP075068.1	445501			1	1	1	1	1	1	1	1	1	1	1	1	1	1	1	1	1	1	1	1	1	1	1	1	1	1	1	1	1	1	1	1	1	1	1	1	1	1	1	1	1
CP075068.1	445751		D8B26_000075	1	1	1	1	1	1	1	1	1	1	1	1	1	1	1	1	1	1	1	1	1	1	1	1	1	1	1	1	1	1	1	1	1	1	1	1	1	1	1	1	1
CP075068.1	446001		D8B26_000075	1	1	1	1	1	1	1	1	1	1	1	1	1	1	1	1	1	1	1	1	1	1	1	1	1	1	1	1	1	1	1	1	1	1	1	1	1	1	1	1	1
CP075068.1	446251		D8B26_000075	1	1	1	1	1	1	1	1	1	1	1	1	1	1	1	1	1	1	1	1	1	1	1	1	1	1	1	1	1	1	1	1	1	1	1	1	1	1	1	1	1
CP075068.1	446501		D8B26_000075	1	1	1	1	1	1	1	1	1	1	1	1	1	1	1	1	1	1	1	1	1	1	1	1	1	1	1	1	1	1	1	1	1	1	1	1	1	1	1	1	1
CP075068.1	446751		D8B26_000076	1	1	1	1	1	1	1	1	1	1	1	1	1	1	1	1	1	1	1	1	1	1	1	1	1	1	1	1	1	1	1	1	1	1	1	1	1	1	1	1	1
CP075068.1	447001		D8B26_000076	1	1	1	1	1	1	1	1	1	1	1	1	1	1	1	1	1	1	1	1	1	1	1	1	1	1	1	1	1	1	1	1	1	1	1	1	1	1	1	1	1
CP075068.1	447251			1	1	1	1	1	1	1	1	1	1	1	1	1	1	1	1	1	1	1	1	1	1	1	1	1	1	1	1	1	1	1	1	1	1	1	1	1	1	1	1	1
CP075068.1	447501		D8B26_000077	1	1	1	1	1	1	1	1	1	1	1	1	1	1	1	1	1	1	1	1	1	1	1	1	1	1	1	1	1	1	1	1	1	1	1	1	1	1	1	1	1
CP075068.1	447751		D8B26_000077	1	1	1	1	1	1	1	1	1	1	1	1	1	1	1	1	1	1	1	1	1	1	1	1	1	1	1	1	1	1	1	1	1	1	1	1	1	1	1	1	1
CP075068.1	448001		D8B26_000077	1	1	1	1	1	1	1	1	1	1	1	1	1	1	1	1	1	1	1	1	1	1	1	1	1	1	1	1	1	1	1	1	1	1	1	1	1	1	1	1	1
CP075068.1	448251		D8B26_000077	1	1	1	1	1	1	1	1	1	1	1	1	1	1	1	1	1	1	1	1	1	1	1	1	1	1	1	1	1	1	1	1	1	1	1	1	1	1	1	1	1
CP075068.1	448501		D8B26_000077	1	1	1	1	1	1	1	1	1	1	1	1	1	1	1	1	1	1	1	1	1	1	1	1	1	1	1	1	1	1	1	1	1	1	1	1	1	1	1	1	1
CP075068.1	448751		D8B26_000077	1	1	1	1	1	1	1	1	1	1	1	1	1	1	1	1	1	1	1	1	1	1	1	1	1	1	1	1	1	1	1	1	1	1	1	1	1	1	1	1	1
CP075068.1	449001		D8B26_000077	1	1	1	1	1	1	1	1	1	1	1	1	1	1	1	1	1	1	1	1	1	1	1	1	1	1	1	1	1	1	1	1	1	1	1	1	1	1	1	1	1
CP075068.1	449251		D8B26_000077	1	1	1	1	1	1	1	1	1	1	1	1	1	1	1	1	1	1	1	1	1	1	1	1	1	1	1	1	1	1	1	1	1	1	1	1	1	1	1	1	1
CP075068.1	449501		D8B26_000077	1	1	1	1	1	1	1	1	1	1	1	1	1	1	1	1	1	1	1	1	1	1	1	1	1	1	1	1	1	1	1	1	1	1	1	1	1	1	1	1	1
CP075068.1	449751			1	1	1	1	1	1	1	1	1	1	1	1	1	1	1	1	1	1	1	1	1	1	1	1	1	1	1	1	1	1	1	1	1	1	1	1	1	1	1	1	1
CP075068.1	450001			1	1	1	1	1	1	1	1	1	1	1	1	1	1	1	1	1	1	1	1	1	1	1	1	1	1	1	1	1	1	1	1	1	1	1	1	1	1	1	1	1
CP075068.1	450251			1	1	1	1	1	1	1	1	1	1	1	1	1	1	1	1	1	1	1	1	1	1	1	1	1	1	1	1	1	1	1	1	1	1	1	1	1	1	1	1	1
CP075068.1	450501			1	1	1	1	1	1	1	1	1	1	1	1	1	1	1	1	1	1	1	1	1	1	1	1	1	1	1	1	1	1	1	1	1	1	1	1	1	1	1	1	1
CP075068.1	450751			1	1	1	1	1	1	1	1	1	1	1	1	1	1	1	1	1	1	1	1	1	1	1	1	1	1	1	1	1	1	1	1	1	1	1	1	1	1	1	1	1
CP075068.1	451001		D8B26_000078	1	1	1	1	1	1	1	1	1	1	1	1	1	1	1	1	1	1	1	1	1	1	1	1	1	1	1	1	1	1	1	1	1	1	1	1	1	1	1	1	1
CP075068.1	451251		D8B26_000078	1	1	1	1	1	1	1	1	1	1	1	1	1	1	1	1	1	1	1	1	1	1	1	1	1	1	1	1	1	1	1	1	1	1	1	1	1	1	1	1	1
CP075068.1	451501		D8B26_000078	1	1	1	1	1	1	1	1	1	1	1	1	1	1	1	1	1	1	1	1	1	1	1	1	1	1	1	1	1	1	1	1	1	1	1	1	1	1	1	1	1
CP075068.1	451751			1	1	1	1	1	1	1	1	1	1	1	1	1	1	1	1	1	1	1	1	1	1	1	1	1	1	1	1	1	1	1	1	1	1	1	1	1	1	1	1	1
CP075068.1	452001			1	1	1	1	1	1	1	1	1	1	1	1	1	1	1	1	1	1	1	1	1	1	1	1	1	1	1	1	1	1	1	1	1	1	1	1	1	1	1	1	1
CP075068.1	452251			1	1	1	1	1	1	1	1	1	1	1	1	1	1	1	1	1	1	1	1	1	1	1	1	1	1	1	1	1	1	1	1	1	1	1	1	1	1	1	1	1
CP075068.1	452501			1	1	1	1	1	1	1	1	1	1	1	1	1	1	1	1	1	1	1	1	1	1	1	1	1	1	1	1	1	1	1	1	1	1	1	1	1	1	1	1	1
CP075068.1	452751			1	1	1	1	1	1	1	1	1	1	1	1	1	1	1	1	1	1	1	1	1	1	1	1	1	1	1	1	1	1	1	1	1	1	1	1	1	1	1	1	1
CP075068.1	453001			1	1	1	1	1	1	1	1	1	1	1	1	1	1	1	1	1	1	1	1	1	1	1	1	1	1	1	1	1	1	1	1	1	1	1	1	1	1	1	1	1
CP075068.1	453251			1	1	1	1	1	1	1	1	1	1	1	1	1	1	1	1	1	1	1	1	1	1	1	1	1	1	1	1	1	1	1	1	1	1	1	1	1	1	1	1	1
CP075068.1	453501			1	1	1	1	1	1	1	1	1	1	1	1	1	1	1	1	1	1	1	1	1	1	1	1	1	1	1	1	1	1	1	1	1	1	1	1	1	1	1	1	1
CP075068.1	453751			1	1	1	1	1	1	1	1	1	1	1	1	1	1	1	1	1	1	1	1	1	1	1	1	1	1	1	1	1	1	1	1	1	1	1	1	1	1	1	1	1
CP075068.1	454001		D8B26_000079	1	1	1	1	1	1	1	1	1	1	1	1	1	1	1	1	1	1	1	1	1	1	1	1	1	1	1	1	1	1	1	1	1	1	1	1	1	1	1	1	1
CP075068.1	454251		D8B26_000079	1	1	1	1	1	1	1	1	1	1	1	1	1	1	1	1	1	1	1	1	1	1	1	1	1	1	1	1	1	1	1	1	1	1	1	1	1	1	1	1	1
CP075068.1	454501		D8B26_000079	1	1	1	1	1	1	1	1	1	1	1	1	1	1	1	1	1	1	1	1	1	1	1	1	1	1	1	1	1	1	1	1	1	1	1	1	1	1	1	1	1
CP075068.1	454751		D8B26_000079	1	1	1	1	1	1	1	1	1	1	1	1	1	1	1	1	1	1	1	1	1	1	1	1	1	1	1	1	1	1	1	1	1	1	1	1	1	1	1	1	1
CP075068.1	455001		D8B26_000079	1	1	1	1	1	1	1	1	1	1	1	1	1	1	1	1	1	1	1	1	1	1	1	1	1	1	1	1	1	1	1	1	1	1	1	1	1	1	1	1	1
CP075068.1	455251		D8B26_000079	1	1	1	1	1	1	1	1	1	1	1	1	1	1	1	1	1	1	1	1	1	1	1	1	1	1	1	1	1	1	1	1	1	1	1	1	1	1	1	1	1
CP075068.1	455501			1	1	1	1	1	1	1	1	1	1	1	1	1	1	1	1	1	1	1	1	1	1	1	1	1	1	1	1	1	1	1	1	1	1	1	1	1	1	1	1	1
CP075068.1	455751			1	1	1	1	1	1	1	1	1	1	1	1	1	1	1	1	1	1	1	1	1	1	1	1	1	1	1	1	1	1	1	1	1	1	1	1	1	1	1	1	1
CP075068.1	456001		D8B26_000080	1	1	1	1	1	1	1	1	1	1	1	1	1	1	1	1	1	1	1	1	1	1	1	1	1	1	1	1	1	1	1	1	1	1	1	1	1	1	1	1	1
CP075068.1	456251		D8B26_000080	1	1	1	1	1	1	1	1	1	1	1	1	1	1	1	1	1	1	1	1	1	1	1	1	1	1	1	1	1	1	1	1	1	1	1	1	1	1	1	1	1
CP075068.1	456501		D8B26_000080	1	1	1	1	1	1	1	1	1	1	1	1	1	1	1	1	1	1	1	1	1	1	1	1	1	1	1	1	1	1	1	1	1	1	1	1	1	1	1	1	1
CP075068.1	456751		D8B26_000080	1	1	1	1	1	1	1	1	1	1	1	1	1	1	1	1	1	1	1	1	1	1	1	1	1	1	1	1	1	1	1	1	1	1	1	1	1	1	1	1	1
CP075068.1	457001		D8B26_000080	1	1	1	1	1	1	1	1	1	1	1	1	1	1	1	1	1	1	1	1	1	1	1	1	1	1	1	1	1	1	1	1	1	1	1	1	1	1	1	1	1
CP075068.1	457251		D8B26_000080	1	1	1	1	1	1	1	1	1	1	1	1	1	1	1	1	1	1	1	1	1	1	1	1	1	1	1	1	1	1	1	1	1	1	1	1	1	1	1	1	1
CP075068.1	457501		D8B26_000080	1	1	1	1	1	1	1	1	1	1	1	1	1	1	1	1	1	1	1	1	1	1	1	1	1	1	1	1	1	1	1	1	1	1	1	1	1	1	1	1	1
CP075068.1	457751		D8B26_000080	1	1	1	1	1	1	1	1	1	1	1	1	1	1	1	1	1	1	1	1	1	1	1	1	1	1	1	1	1	1	1	1	1	1	1	1	1	1	1	1	1
CP075068.1	458001		D8B26_000080	1	1	1	1	1	1	1	1	1	1	1	1	1	1	1	1	1	1	1	1	1	1	1	1	1	1	1	1	1	1	1	1	1	1	1	1	1	1	1	1	1
CP075068.1	458251		D8B26_000080	1	1	1	1	1	1	1	1	1	1	1	1	1	1	1	1	1	1	1	1	1	1	1	1	1	1	1	1	1	1	1	1	1	1	1	1	1	1	1	1	1
CP075068.1	458501		D8B26_000080	1	1	1	1	1	1	1	1	1	1	1	1	1	1	1	1	1	1	1	1	1	1	1	1	1	1	1	1	1	1	1	1	1	1	1	1	1	1	1	1	1
CP075068.1	458751			1	1	1	1	1	1	1	1	1	1	1	1	1	1	1	1	1	1	1	1	1	1	1	1	1	1	1	1	1	1	1	1	1	1	1	1	1	1	1	1	1
CP075068.1	459001			1	1	1	1	1	1	1	1	1	1	1	1	1	1	1	1	1	1	1	1	1	1	1	1	1	1	1	1	1	1	1	1	1	1	1	1	1	1	1	1	1
CP075068.1	459251		D8B26_000081	1	1	1	1	1	1	1	1	1	1	1	1	1	1	1	1	1	1	1	1	1	1	1	1	1	1	1	1	1	1	1	1	1	1	1	1	1	1	1	1	1
CP075068.1	459501		D8B26_000081	1	1	1	1	1	1	1	1	1	1	1	1	1	1	1	1	1	1	1	1	1	1	1	1	1	1	1	1	1	1	1	1	1	1	1	1	1	1	1	1	1
CP075068.1	459751		D8B26_000081	1	1	1	1	1	1	1	1	1	1	1	1	1	1	1	1	1	1	1	1	1	1	1	1	1	1	1	1	1	1	1	1	1	1	1	1	1	1	1	1	1
CP075068.1	460001		D8B26_000081	1	1	1	1	1	1	1	1	1	1	1	1	1	1	1	1	1	1	1	1	1	1	1	1	1	1	1	1	1	1	1	1	1	1	1	1	1	1	1	1	1
CP075068.1	460251		D8B26_000082	1	1	1	1	1	1	1	1	1	1	1	1	1	1	1	1	1	1	1	1	1	1	1	1	1	1	1	1	1	1	1	1	1	1	1	1	1	1	1	1	1
CP075068.1	460501		D8B26_000082	1	1	1	1	1	1	1	1	1	1	1	1	1	1	1	1	1	1	1	1	1	1	1	1	1	1	1	1	1	1	1	1	1	1	1	1	1	1	1	1	1
CP075068.1	460751		D8B26_000082	1	1	1	1	1	1	1	1	1	1	1	1	1	1	1	1	1	1	1	1	1	1	1	1	1	1	1	1	1	1	1	1	1	1	1	1	1	1	1	1	1
CP075068.1	461001		D8B26_000082	1	1	1	1	1	1	1	1	1	1	1	1	1	1	1	1	1	1	1	1	1	1	1	1	1	1	1	1	1	1	1	1	1	1	1	1	1	1	1	1	1
CP075068.1	461251		D8B26_000082	1	1	1	1	1	1	1	1	1	1	1	1	1	1	1	1	1	1	1	1	1	1	1	1	1	1	1	1	1	1	1	1	1	1	1	1	1	1	1	1	1
CP075068.1	461501		D8B26_000082	1	1	1	1	1	1	1	1	1	1	1	1	1	1	1	1	1	1	1	1	1	1	1	1	1	1	1	1	1	1	1	1	1	1	1	1	1	1	1	1	1
CP075068.1	461751		D8B26_000082	1	1	1	1	1	1	1	1	1	1	1	1	1	1	1	1	1	1	1	1	1	1	1	1	1	1	1	1	1	1	1	1	1	1	1	1	1	1	1	1	1
CP075068.1	462001		D8B26_000082	1	1	1	1	1	1	1	1	1	1	1	1	1	1	1	1	1	1	1	1	1	1	1	1	1	1	1	1	1	1	1	1	1	1	1	1	1	1	1	1	1
CP075068.1	462001		D8B26_000083	1	1	1	1	1	1	1	1	1	1	1	1	1	1	1	1	1	1	1	1	1	1	1	1	1	1	1	1	1	1	1	1	1	1	1	1	1	1	1	1	1
CP075068.1	462001		D8B26_000082	1	1	1	1	1	1	1	1	1	1	1	1	1	1	1	1	1	1	1	1	1	1	1	1	1	1	1	1	1	1	1	1	1	1	1	1	1	1	1	1	1
CP075068.1	462001		D8B26_000083	1	1	1	1	1	1	1	1	1	1	1	1	1	1	1	1	1	1	1	1	1	1	1	1	1	1	1	1	1	1	1	1	1	1	1	1	1	1	1	1	1
CP075068.1	462251		D8B26_000083	1	1	1	1	1	1	1	1	1	1	1	1	1	1	1	1	1	1	1	1	1	1	1	1	1	1	1	1	1	1	1	1	1	1	1	1	1	1	1	1	1
CP075068.1	462501		D8B26_000083	1	1	1	1	1	1	1	1	1	1	1	1	1	1	1	1	1	1	1	1	1	1	1	1	1	1	1	1	1	1	1	1	1	1	1	1	1	1	1	1	1
CP075068.1	462751		D8B26_000083	1	1	1	1	1	1	1	1	1	1	1	1	1	1	1	1	1	1	1	1	1	1	1	1	1	1	1	1	1	1	1	1	1	1	1	1	1	1	1	1	1
CP075068.1	463001		D8B26_000083	1	1	1	1	1	1	1	1	1	1	1	1	1	1	1	1	1	1	1	1	1	1	1	1	1	1	1	1	1	1	1	1	1	1	1	1	1	1	1	1	1
CP075068.1	463251		D8B26_000083	1	1	1	1	1	1	1	1	1	1	1	1	1	1	1	1	1	1	1	1	1	1	1	1	1	1	1	1	1	1	1	1	1	1	1	1	1	1	1	1	1
CP075068.1	463501		D8B26_000083	1	1	1	1	1	1	1	1	1	1	1	1	1	1	1	1	1	1	1	1	1	1	1	1	1	1	1	1	1	1	1	1	1	1	1	1	1	1	1	1	1
CP075068.1	463751		D8B26_000083	1	1	1	1	1	1	1	1	1	1	1	1	1	1	1	1	1	1	1	1	1	1	1	1	1	1	1	1	1	1	1	1	1	1	1	1	1	1	1	1	1
CP075068.1	464001		D8B26_000083	1	1	1	1	1	1	1	1	1	1	1	1	1	1	1	1	1	1	1	1	1	1	1	1	1	1	1	1	1	1	1	1	1	1	1	1	1	1	1	1	1
CP075068.1	464251			1	1	1	1	1	1	1	1	1	1	1	1	1	1	1	1	1	1	1	1	1	1	1	1	1	1	1	1	1	1	1	1	1	1	1	1	1	1	1	1	1
CP075068.1	464501			1	1	1	1	1	1	1	1	1	1	1	1	1	1	1	1	1	1	1	1	1	1	1	1	1	1	1	1	1	1	1	1	1	1	1	1	1	1	1	1	1
CP075068.1	464751			1	1	1	1	1	1	1	1	1	1	1	1	1	1	1	1	1	1	1	1	1	1	1	1	1	1	1	1	1	1	1	1	1	1	1	1	1	1	1	1	1
CP075068.1	465001			1	1	1	1	1	1	1	1	1	1	1	1	1	1	1	1	1	1	1	1	1	1	1	1	1	1	1	1	1	1	1	1	1	1	1	1	1	1	1	1	1
CP075068.1	465251			1	1	1	1	1	1	1	1	1	1	1	1	1	1	1	1	1	1	1	1	1	1	1	1	1	1	1	1	1	1	1	1	1	1	1	1	1	1	1	1	1
CP075068.1	465501		D8B26_000084	1	1	1	1	1	1	1	1	1	1	1	1	1	1	1	1	1	1	1	1	1	1	1	1	1	1	1	1	1	1	1	1	1	1	1	1	1	1	1	1	1
CP075068.1	465751		D8B26_000084	1	1	1	1	1	1	1	1	1	1	1	1	1	1	1	1	1	1	1	1	1	1	1	1	1	1	1	1	1	1	1	1	1	1	1	1	1	1	1	1	1
CP075068.1	466001		D8B26_000084	1	1	1	1	1	1	1	1	1	1	1	1	1	1	1	1	1	1	1	1	1	1	1	1	1	1	1	1	1	1	1	1	1	1	1	1	1	1	1	1	1
CP075068.1	466251		D8B26_000084	1	1	1	1	1	1	1	1	1	1	1	1	1	1	1	1	1	1	1	1	1	1	1	1	1	1	1	1	1	1	1	1	1	1	1	1	1	1	1	1	1
CP075068.1	466501		D8B26_000084	1	1	1	1	1	1	1	1	1	1	1	1	1	1	1	1	1	1	1	1	1	1	1	1	1	1	1	1	1	1	1	1	1	1	1	1	1	1	1	1	1
CP075068.1	466751		D8B26_000084	1	1	1	1	1	1	1	1	1	1	1	1	1	1	1	1	1	1	1	1	1	1	1	1	1	1	1	1	1	1	1	1	1	1	1	1	1	1	1	1	1
CP075068.1	467001			1	1	1	1	1	1	1	1	1	1	1	1	1	1	1	1	1	1	1	1	1	1	1	1	1	1	1	1	1	1	1	1	1	1	1	1	1	1	1	1	1
CP075068.1	467251			1	1	1	1	1	1	1	1	1	1	1	1	1	1	1	1	1	1	1	1	1	1	1	1	1	1	1	1	1	1	1	1	1	1	1	1	1	1	1	1	1
CP075068.1	467501			1	1	1	1	1	1	1	1	1	1	1	1	1	1	1	1	1	1	1	1	1	1	1	1	1	1	1	1	1	1	1	1	1	1	1	1	1	1	1	1	1
CP075068.1	467751		D8B26_000085	1	1	1	1	1	1	1	1	1	1	1	1	1	1	1	1	1	1	1	1	1	1	1	1	1	1	1	1	1	1	1	1	1	1	1	1	1	1	1	1	1
CP075068.1	468001		D8B26_000085	1	1	1	1	1	1	1	1	1	1	1	1	1	1	1	1	1	1	1	1	1	1	1	1	1	1	1	1	1	1	1	1	1	1	1	1	1	1	1	1	1
CP075068.1	468251		D8B26_000085	1	1	1	1	1	1	1	1	1	1	1	1	1	1	1	1	1	1	1	1	1	1	1	1	1	1	1	1	1	1	1	1	1	1	1	1	1	1	1	1	1
CP075068.1	468501		D8B26_000085	1	1	1	1	1	1	1	1	1	1	1	1	1	1	1	1	1	1	1	1	1	1	1	1	1	1	1	1	1	1	1	1	1	1	1	1	1	1	1	1	1
CP075068.1	468751		D8B26_000085	1	1	1	1	1	1	1	1	1	1	1	1	1	1	1	1	1	1	1	1	1	1	1	1	1	1	1	1	1	1	1	1	1	1	1	1	1	1	1	1	1
CP075068.1	469001		D8B26_000085	1	1	1	1	1	1	1	1	1	1	1	1	1	1	1	1	1	1	1	1	1	1	1	1	1	1	1	1	1	1	1	1	1	1	1	1	1	1	1	1	1
CP075068.1	469251		D8B26_000085	1	1	1	1	1	1	1	1	1	1	1	1	1	1	1	1	1	1	1	1	1	1	1	1	1	1	1	1	1	1	1	1	1	1	1	1	1	1	1	1	1
CP075068.1	469501		D8B26_000085	1	1	1	1	1	1	1	1	1	1	1	1	1	1	1	1	1	1	1	1	1	1	1	1	1	1	1	1	1	1	1	1	1	1	1	1	1	1	1	1	1
CP075068.1	469751		D8B26_000085	1	1	1	1	1	1	1	1	1	1	1	1	1	1	1	1	1	1	1	1	1	1	1	1	1	1	1	1	1	1	1	1	1	1	1	1	1	1	1	1	1
CP075068.1	470001		D8B26_000085	1	1	1	1	1	1	1	1	1	1	1	1	1	1	1	1	1	1	1	1	1	1	1	1	1	1	1	1	1	1	1	1	1	1	1	1	1	1	1	1	1
CP075068.1	470251			1	1	1	1	1	1	1	1	1	1	1	1	1	1	1	1	1	1	1	1	1	1	1	1	1	1	1	1	1	1	1	1	1	1	1	1	1	1	1	1	1
CP075068.1	470501			1	1	1	1	1	1	1	1	1	1	1	1	1	1	1	1	1	1	1	1	1	1	1	1	1	1	1	1	1	1	1	1	1	1	1	1	1	1	1	1	1
CP075068.1	470751			1	1	1	1	1	1	1	1	1	1	1	1	1	1	1	1	1	1	1	1	1	1	1	1	1	1	1	1	1	1	1	1	1	1	1	1	1	1	1	1	1
CP075068.1	471001			1	1	1	1	1	1	1	1	1	1	1	1	1	1	1	1	1	1	1	1	1	1	1	1	1	1	1	1	1	1	1	1	1	1	1	1	1	1	1	1	1
CP075068.1	471251			1	1	1	1	1	1	1	1	1	1	1	1	1	1	1	1	1	1	1	1	1	1	1	1	1	1	1	1	1	1	1	1	1	1	1	1	1	1	1	1	1
CP075068.1	471501			1	1	1	1	1	1	1	1	1	1	1	1	1	1	1	1	1	1	1	1	1	1	1	1	1	1	1	1	1	1	1	1	1	1	1	1	1	1	1	1	1
CP075068.1	471751			1	1	1	1	1	1	1	1	1	1	1	1	1	1	1	1	1	1	1	1	1	1	1	1	1	1	1	1	1	1	1	1	1	1	1	1	1	1	1	1	1
CP075068.1	472001			1	1	1	1	1	1	1	1	1	1	1	1	1	1	1	1	1	1	1	1	1	1	1	1	1	1	1	1	1	1	1	1	1	1	1	1	1	1	1	1	1
CP075068.1	472251			1	1	1	1	1	1	1	1	1	1	1	1	1	1	1	1	1	1	1	1	1	1	1	1	1	1	1	1	1	1	1	1	1	1	1	1	1	1	1	1	1
CP075068.1	472501			1	1	1	1	1	1	1	1	1	1	1	1	1	1	1	1	1	1	1	1	1	1	1	1	1	1	1	1	1	1	1	1	1	1	1	1	1	1	1	1	1
CP075068.1	472751			1	1	1	1	1	1	1	1	1	1	1	1	1	1	1	1	1	1	1	1	1	1	1	1	1	1	1	1	1	1	1	1	1	1	1	1	1	1	1	1	1
CP075068.1	473001			1	1	1	1	1	1	1	1	1	1	1	1	1	1	1	1	1	1	1	1	1	1	1	1	1	1	1	1	1	1	1	1	1	1	1	1	1	1	1	1	1
CP075068.1	473251			1	1	1	1	1	1	1	1	1	1	1	1	1	1	1	1	1	1	1	1	1	1	1	1	1	1	1	1	1	1	1	1	1	1	1	1	1	1	1	1	1
CP075068.1	473501		D8B26_000086	1	1	1	1	1	1	1	1	1	1	1	1	1	1	1	1	1	1	1	1	1	1	1	1	1	1	1	1	1	1	1	1	1	1	1	1	1	1	1	1	1
CP075068.1	473751		D8B26_000086	1	1	1	1	1	1	1	1	1	1	1	1	1	1	1	1	1	1	1	1	1	1	1	1	1	1	1	1	1	1	1	1	1	1	1	1	1	1	1	1	1
CP075068.1	474001		D8B26_000086	1	1	1	1	1	1	1	1	1	1	1	1	1	1	1	1	1	1	1	1	1	1	1	1	1	1	1	1	1	1	1	1	1	1	1	1	1	1	1	1	1
CP075068.1	474251		D8B26_000086	1	1	1	1	1	1	1	1	1	1	1	1	1	1	1	1	1	1	1	1	1	1	1	1	1	1	1	1	1	1	1	1	1	1	1	1	1	1	1	1	1
CP075068.1	474501		D8B26_000086	1	1	1	1	1	1	1	1	1	1	1	1	1	1	1	1	1	1	1	1	1	1	1	1	1	1	1	1	1	1	1	1	1	1	1	1	1	1	1	1	1
CP075068.1	474751		D8B26_000086	1	1	1	1	1	1	1	1	1	1	1	1	1	1	1	1	1	1	1	1	1	1	1	1	1	1	1	1	1	1	1	1	1	1	1	1	1	1	1	1	1
CP075068.1	475001		D8B26_000086	1	1	1	1	1	1	1	1	1	1	1	1	1	1	1	1	1	1	1	1	1	1	1	1	1	1	1	1	1	1	1	1	1	1	1	1	1	1	1	1	1
CP075068.1	475001		D8B26_000087	1	1	1	1	1	1	1	1	1	1	1	1	1	1	1	1	1	1	1	1	1	1	1	1	1	1	1	1	1	1	1	1	1	1	1	1	1	1	1	1	1
CP075068.1	475001		D8B26_000086	1	1	1	1	1	1	1	1	1	1	1	1	1	1	1	1	1	1	1	1	1	1	1	1	1	1	1	1	1	1	1	1	1	1	1	1	1	1	1	1	1
CP075068.1	475001		D8B26_000087	1	1	1	1	1	1	1	1	1	1	1	1	1	1	1	1	1	1	1	1	1	1	1	1	1	1	1	1	1	1	1	1	1	1	1	1	1	1	1	1	1
CP075068.1	475251		D8B26_000086	1	1	1	1	1	1	1	1	1	1	1	1	1	1	1	1	1	1	1	1	1	1	1	1	1	1	1	1	1	1	1	1	1	1	1	1	1	1	1	1	1
CP075068.1	475251		D8B26_000087	1	1	1	1	1	1	1	1	1	1	1	1	1	1	1	1	1	1	1	1	1	1	1	1	1	1	1	1	1	1	1	1	1	1	1	1	1	1	1	1	1
CP075068.1	475251		D8B26_000086	1	1	1	1	1	1	1	1	1	1	1	1	1	1	1	1	1	1	1	1	1	1	1	1	1	1	1	1	1	1	1	1	1	1	1	1	1	1	1	1	1
CP075068.1	475251		D8B26_000087	1	1	1	1	1	1	1	1	1	1	1	1	1	1	1	1	1	1	1	1	1	1	1	1	1	1	1	1	1	1	1	1	1	1	1	1	1	1	1	1	1
CP075068.1	475501		D8B26_000087	1	1	1	1	1	1	1	1	1	1	1	1	1	1	1	1	1	1	1	1	1	1	1	1	1	1	1	1	1	1	1	1	1	1	1	1	1	1	1	1	1
CP075068.1	475751		D8B26_000087	1	1	1	1	1	1	1	1	1	1	1	1	1	1	1	1	1	1	1	1	1	1	1	1	1	1	1	1	1	1	1	1	1	1	1	1	1	1	1	1	1
CP075068.1	476001		D8B26_000087	1	1	1	1	1	1	1	1	1	1	1	1	1	1	1	1	1	1	1	1	1	1	1	1	1	1	1	1	1	1	1	1	1	1	1	1	1	1	1	1	1
CP075068.1	476251		D8B26_000087	1	1	1	1	1	1	1	1	1	1	1	1	1	1	1	1	1	1	1	1	1	1	1	1	1	1	1	1	1	1	1	1	1	1	1	1	1	1	1	1	1
CP075068.1	476501		D8B26_000087	1	1	1	1	1	1	1	1	1	1	1	1	1	1	1	1	1	1	1	1	1	1	1	1	1	1	1	1	1	1	1	1	1	1	1	1	1	1	1	1	1
CP075068.1	476751		D8B26_000087	1	1	1	1	1	1	1	1	1	1	1	1	1	1	1	1	1	1	1	1	1	1	1	1	1	1	1	1	1	1	1	1	1	1	1	1	1	1	1	1	1
CP075068.1	477001			1	1	1	1	1	1	1	1	1	1	1	1	1	1	1	1	1	1	1	1	1	1	1	1	1	1	1	1	1	1	1	1	1	1	1	1	1	1	1	1	1
CP075068.1	477251		D8B26_000088	1	1	1	1	1	1	1	1	1	1	1	1	1	1	1	1	1	1	1	1	1	1	1	1	1	1	1	1	1	1	1	1	1	1	1	1	1	1	1	1	1
CP075068.1	477501		D8B26_000088	1	1	1	1	1	1	1	1	1	1	1	1	1	1	1	1	1	1	1	1	1	1	1	1	1	1	1	1	1	1	1	1	1	1	1	1	1	1	1	1	1
CP075068.1	477751		D8B26_000088	1	1	1	1	1	1	1	1	1	1	1	1	1	1	1	1	1	1	1	1	1	1	1	1	1	1	1	1	1	1	1	1	1	1	1	1	1	1	1	1	1
CP075068.1	478001		D8B26_000088	1	1	1	1	1	1	1	1	1	1	1	1	1	1	1	1	1	1	1	1	1	1	1	1	1	1	1	1	1	1	1	1	1	1	1	1	1	1	1	1	1
CP075068.1	478251		D8B26_000088	1	1	1	1	1	1	1	1	1	1	1	1	1	1	1	1	1	1	1	1	1	1	1	1	1	1	1	1	1	1	1	1	1	1	1	1	1	1	1	1	1
CP075068.1	478501		D8B26_000088	1	1	1	1	1	1	1	1	1	1	1	1	1	1	1	1	1	1	1	1	1	1	1	1	1	1	1	1	1	1	1	1	1	1	1	1	1	1	1	1	1
CP075068.1	478751		D8B26_000088	1	1	1	1	1	1	1	1	1	1	1	1	1	1	1	1	1	1	1	1	1	1	1	1	1	1	1	1	1	1	1	1	1	1	1	1	1	1	1	1	1
CP075068.1	479001		D8B26_000088	1	1	1	1	1	1	1	1	1	1	1	1	1	1	1	1	1	1	1	1	1	1	1	1	1	1	1	1	1	1	1	1	1	1	1	1	1	1	1	1	1
CP075068.1	479251		D8B26_000088	1	1	1	1	1	1	1	1	1	1	1	1	1	1	1	1	1	1	1	1	1	1	1	1	1	1	1	1	1	1	1	1	1	1	1	1	1	1	1	1	1
CP075068.1	479501			1	1	1	1	1	1	1	1	1	1	1	1	1	1	1	1	1	1	1	1	1	1	1	1	1	1	1	1	1	1	1	1	1	1	1	1	1	1	1	1	1
CP075068.1	479751			1	1	1	1	1	1	1	1	1	1	1	1	1	1	1	1	1	1	1	1	1	1	1	1	1	1	1	1	1	1	1	1	1	1	1	1	1	1	1	1	1
CP075068.1	480001		D8B26_000089	1	1	1	1	1	1	1	1	1	1	1	1	1	1	1	1	1	1	1	1	1	1	1	1	1	1	1	1	1	1	1	1	1	1	1	1	1	1	1	1	1
CP075068.1	480251		D8B26_000089	1	1	1	1	1	1	1	1	1	1	1	1	1	1	1	1	1	1	1	1	1	1	1	1	1	1	1	1	1	1	1	1	1	1	1	1	1	1	1	1	1
CP075068.1	480501		D8B26_000089	1	1	1	1	1	1	1	1	1	1	1	1	1	1	1	1	1	1	1	1	1	1	1	1	1	1	1	1	1	1	1	1	1	1	1	1	1	1	1	1	1
CP075068.1	480751		D8B26_000089	1	1	1	1	1	1	1	1	1	1	1	1	1	1	1	1	1	1	1	1	1	1	1	1	1	1	1	1	1	1	1	1	1	1	1	1	1	1	1	1	1
CP075068.1	481001		D8B26_000089	1	1	1	1	1	1	1	1	1	1	1	1	1	1	1	1	1	1	1	1	1	1	1	1	1	1	1	1	1	1	1	1	1	1	1	1	1	1	1	1	1
CP075068.1	481251		D8B26_000089	1	1	1	1	1	1	1	1	1	1	1	1	1	1	1	1	1	1	1	1	1	1	1	1	1	1	1	1	1	1	1	1	1	1	1	1	1	1	1	1	1
CP075068.1	481501		D8B26_000089	1	1	1	1	1	1	1	1	1	1	1	1	1	1	1	1	1	1	1	1	1	1	1	1	1	1	1	1	1	1	1	1	1	1	1	1	1	1	1	1	1
CP075068.1	481751		D8B26_000089	1	1	1	1	1	1	1	1	1	1	1	1	1	1	1	1	1	1	1	1	1	1	1	1	1	1	1	1	1	1	1	1	1	1	1	1	1	1	1	1	1
CP075068.1	482001		D8B26_000089	1	1	1	1	1	1	1	1	1	1	1	1	1	1	1	1	1	1	1	1	1	1	1	1	1	1	1	1	1	1	1	1	1	1	1	1	1	1	1	1	1
CP075068.1	482251		D8B26_000089	1	1	1	1	1	1	1	1	1	1	1	1	1	1	1	1	1	1	1	1	1	1	1	1	1	1	1	1	1	1	1	1	1	1	1	1	1	1	1	1	1
CP075068.1	482501		D8B26_000089	1	1	1	1	1	1	1	1	1	1	1	1	1	1	1	1	1	1	1	1	1	1	1	1	1	1	1	1	1	1	1	1	1	1	1	1	1	1	1	1	1
CP075068.1	482751		D8B26_000089	1	1	1	1	1	1	1	1	1	1	1	1	1	1	1	1	1	1	1	1	1	1	1	1	1	1	1	1	1	1	1	1	1	1	1	1	1	1	1	1	1
CP075068.1	483001		D8B26_000089	1	1	1	1	1	1	1	1	1	1	1	1	1	1	1	1	1	1	1	1	1	1	1	1	1	1	1	1	1	1	1	1	1	1	1	1	1	1	1	1	1
CP075068.1	483251		D8B26_000089	1	1	1	1	1	1	1	1	1	1	1	1	1	1	1	1	1	1	1	1	1	1	1	1	1	1	1	1	1	1	1	1	1	1	1	1	1	1	1	1	1
CP075068.1	483501		D8B26_000089	1	1	1	1	1	1	1	1	1	1	1	1	1	1	1	1	1	1	1	1	1	1	1	1	1	1	1	1	1	1	1	1	1	1	1	1	1	1	1	1	1
CP075068.1	483751		D8B26_000089	1	1	1	1	1	1	1	1	1	1	1	1	1	1	1	1	1	1	1	1	1	1	1	1	1	1	1	1	1	1	1	1	1	1	1	1	1	1	1	1	1
CP075068.1	484001		D8B26_000089	1	1	1	1	1	1	1	1	1	1	1	1	1	1	1	1	1	1	1	1	1	1	1	1	1	1	1	1	1	1	1	1	1	1	1	1	1	1	1	1	1
CP075068.1	484251		D8B26_000089	1	1	1	1	1	1	1	1	1	1	1	1	1	1	1	1	1	1	1	1	1	1	1	1	1	1	1	1	1	1	1	1	1	1	1	1	1	1	1	1	1
CP075068.1	484501		D8B26_000089	1	1	1	1	1	1	1	1	1	1	1	1	1	1	1	1	1	1	1	1	1	1	1	1	1	1	1	1	1	1	1	1	1	1	1	1	1	1	1	1	1
CP075068.1	484751		D8B26_000089	1	1	1	1	1	1	1	1	1	1	1	1	1	1	1	1	1	1	1	1	1	1	1	1	1	1	1	1	1	1	1	1	1	1	1	1	1	1	1	1	1
CP075068.1	485001		D8B26_000089	1	1	1	1	1	1	1	1	1	1	1	1	1	1	1	1	1	1	1	1	1	1	1	1	1	1	1	1	1	1	1	1	1	1	1	1	1	1	1	1	1
CP075068.1	485251		D8B26_000089	1	1	1	1	1	1	1	1	1	1	1	1	1	1	1	1	1	1	1	1	1	1	1	1	1	1	1	1	1	1	1	1	1	1	1	1	1	1	1	1	1
CP075068.1	485501		D8B26_000089	1	1	1	1	1	1	1	1	1	1	1	1	1	1	1	1	1	1	1	1	1	1	1	1	1	1	1	1	1	1	1	1	1	1	1	1	1	1	1	1	1
CP075068.1	485751		D8B26_000089	1	1	1	1	1	1	1	1	1	1	1	1	1	1	1	1	1	1	1	1	1	1	1	1	1	1	1	1	1	1	1	1	1	1	1	1	1	1	1	1	1
CP075068.1	486001		D8B26_000089	1	1	1	1	1	1	1	1	1	1	1	1	1	1	1	1	1	1	1	1	1	1	1	1	1	1	1	1	1	1	1	1	1	1	1	1	1	1	1	1	1
CP075068.1	486251		D8B26_000089	1	1	1	1	1	1	1	1	1	1	1	1	1	1	1	1	1	1	1	1	1	1	1	1	1	1	1	1	1	1	1	1	1	1	1	1	1	1	1	1	1
CP075068.1	486501		D8B26_000089	1	1	1	1	1	1	1	1	1	1	1	1	1	1	1	1	1	1	1	1	1	1	1	1	1	1	1	1	1	1	1	1	1	1	1	1	1	1	1	1	1
CP075068.1	486751			1	1	1	1	1	1	1	1	1	1	1	1	1	1	1	1	1	1	1	1	1	1	1	1	1	1	1	1	1	1	1	1	1	1	1	1	1	1	1	1	1
CP075068.1	487001			1	1	1	1	1	1	1	1	1	1	1	1	1	1	1	1	1	1	1	1	1	1	1	1	1	1	1	1	1	1	1	1	1	1	1	1	1	1	1	1	1
CP075068.1	487251			1	1	1	1	1	1	1	1	1	1	1	1	1	1	1	1	1	1	1	1	1	1	1	1	1	1	1	1	1	1	1	1	1	1	1	1	1	1	1	1	1
CP075068.1	487501			1	1	1	1	1	1	1	1	1	1	1	1	1	1	1	1	1	1	1	1	1	1	1	1	1	1	1	1	1	1	1	1	1	1	1	1	1	1	1	1	1
CP075068.1	487751		D8B26_000090	1	1	1	1	1	1	1	1	1	1	1	1	1	1	1	1	1	1	1	1	1	1	1	1	1	1	1	1	1	1	1	1	1	1	1	1	1	1	1	1	1
CP075068.1	488001		D8B26_000090	1	1	1	1	1	1	1	1	1	1	1	1	1	1	1	1	1	1	1	1	1	1	1	1	1	1	1	1	1	1	1	1	1	1	1	1	1	1	1	1	1
CP075068.1	488251		D8B26_000090	1	1	1	1	1	1	1	1	1	1	1	1	1	1	1	1	1	1	1	1	1	1	1	1	1	1	1	1	1	1	1	1	1	1	1	1	1	1	1	1	1
CP075068.1	488501		D8B26_000090	1	1	1	1	1	1	1	1	1	1	1	1	1	1	1	1	1	1	1	1	1	1	1	1	1	1	1	1	1	1	1	1	1	1	1	1	1	1	1	1	1
CP075068.1	488751		D8B26_000090	1	1	1	1	1	1	1	1	1	1	1	1	1	1	1	1	1	1	1	1	1	1	1	1	1	1	1	1	1	1	1	1	1	1	1	1	1	1	1	1	1
CP075068.1	489001		D8B26_000090	1	1	1	1	1	1	1	1	1	1	1	1	1	1	1	1	1	1	1	1	1	1	1	1	1	1	1	1	1	1	1	1	1	1	1	1	1	1	1	1	1
CP075068.1	489251			1	1	1	1	1	1	1	1	1	1	1	1	1	1	1	1	1	1	1	1	1	1	1	1	1	1	1	1	1	1	1	1	1	1	1	1	1	1	1	1	1
CP075068.1	489501			1	1	1	1	1	1	1	1	1	1	1	1	1	1	1	1	1	1	1	1	1	1	1	1	1	1	1	1	1	1	1	1	1	1	1	1	1	1	1	1	1
CP075068.1	489751			1	1	1	1	1	1	1	1	1	1	1	1	1	1	1	1	1	1	1	1	1	1	1	1	1	1	1	1	1	1	1	1	1	1	1	1	1	1	1	1	1
CP075068.1	490001			1	1	1	1	1	1	1	1	1	1	1	1	1	1	1	1	1	1	1	1	1	1	1	1	1	1	1	1	1	1	1	1	1	1	1	1	1	1	1	1	1
CP075068.1	490251		D8B26_000091	1	1	1	1	1	1	1	1	1	1	1	1	1	1	1	1	1	1	1	1	1	1	1	1	1	1	1	1	1	1	1	1	1	1	1	1	1	1	1	1	1
CP075068.1	490501		D8B26_000091	1	1	1	1	1	1	1	1	1	1	1	1	1	1	1	1	1	1	1	1	1	1	1	1	1	1	1	1	1	1	1	1	1	1	1	1	1	1	1	1	1
CP075068.1	490751		D8B26_000091	1	1	1	1	1	1	1	1	1	1	1	1	1	1	1	1	1	1	1	1	1	1	1	1	1	1	1	1	1	1	1	1	1	1	1	1	1	1	1	1	1
CP075068.1	491001		D8B26_000091	1	1	1	1	1	1	1	1	1	1	1	1	1	1	1	1	1	1	1	1	1	1	1	1	1	1	1	1	1	1	1	1	1	1	1	1	1	1	1	1	1
CP075068.1	491251		D8B26_000091	1	1	1	1	1	1	1	1	1	1	1	1	1	1	1	1	1	1	1	1	1	1	1	1	1	1	1	1	1	1	1	1	1	1	1	1	1	1	1	1	1
CP075068.1	491501		D8B26_000091	1	1	1	1	1	1	1	1	1	1	1	1	1	1	1	1	1	1	1	1	1	1	1	1	1	1	1	1	1	1	1	1	1	1	1	1	1	1	1	1	1
CP075068.1	491751		D8B26_000091	1	1	1	1	1	1	1	1	1	1	1	1	1	1	1	1	1	1	1	1	1	1	1	1	1	1	1	1	1	1	1	1	1	1	1	1	1	1	1	1	1
CP075068.1	492001		D8B26_000091	1	1	1	1	1	1	1	1	1	1	1	1	1	1	1	1	1	1	1	1	1	1	1	1	1	1	1	1	1	1	1	1	1	1	1	1	1	1	1	1	1
CP075068.1	492251		D8B26_000091	1	1	1	1	1	1	1	1	1	1	1	1	1	1	1	1	1	1	1	1	1	1	1	1	1	1	1	1	1	1	1	1	1	1	1	1	1	1	1	1	1
CP075068.1	492501		D8B26_000091	1	1	1	1	1	1	1	1	1	1	1	1	1	1	1	1	1	1	1	1	1	1	1	1	1	1	1	1	1	1	1	1	1	1	1	1	1	1	1	1	1
CP075068.1	492751		D8B26_000091	1	1	1	1	1	1	1	1	1	1	1	1	1	1	1	1	1	1	1	1	1	1	1	1	1	1	1	1	1	1	1	1	1	1	1	1	1	1	1	1	1
CP075068.1	493001		D8B26_000091	1	1	1	1	1	1	1	1	1	1	1	1	1	1	1	1	1	1	1	1	1	1	1	1	1	1	1	1	1	1	1	1	1	1	1	1	1	1	1	1	1
CP075068.1	493251		D8B26_000091	1	1	1	1	1	1	1	1	1	1	1	1	1	1	1	1	1	1	1	1	1	1	1	1	1	1	1	1	1	1	1	1	1	1	1	1	1	1	1	1	1
CP075068.1	493501		D8B26_000091	1	1	1	1	1	1	1	1	1	1	1	1	1	1	1	1	1	1	1	1	1	1	1	1	1	1	1	1	1	1	1	1	1	1	1	1	1	1	1	1	1
[truncated: 113,682 more rows]
