# Supplementary material for: Genome Organization and Copy-Number Variation Reveal Clues to Virulence Evolution in Coccidioides posadasii
Source: J Fungi (Basel). 2022 Nov 22;8(12):1235. doi: 10.3390/jof8121235 (PMC9782707; doi:10.3390/jof8121235)
Supplement: Supplementary file 1 [file jof-08-01235-s001.zip › jof-2020636-supplementary/Dubin_Supplementary_Files/Dubin_TableS6.xlsx]

## Sheet: TableS6
Gene	Expression (Mandel et al 2022)	GenBank Annotations	C. immitis homolog (BLAST)	Uncinocarpus homolog (BLAST)	Paralog
D8B26_005343	hyphae_upreg	PF11917: DUF3435	CIMG_08443	XP_002582215.1
D8B26_005344	no upreg	GO:0005524 - ATP binding; GO:0004672 - protein kinase activity; GO:0006468 - protein phosphorylation	CIMG_13201	XP_002582228.1
D8B26_005345	hyphae_upreg	hypothetical protein	CIMG_08389	None
D8B26_005346	no upreg	hypothetical protein	None	XP_002582232.1
D8B26_005347	no upreg	hypothetical protein	CIMG_12163	None
D8B26_005348	no upreg	hypothetical protein	CIMG_07606	XP_002582225.1
D8B26_005349	hyphae_upreg	hypothetical protein	CIMG_13209	None
D8B26_005350		PF00097: C3HC4 type zinc-finger; PF13445: RING-type zinc-finger; GO:0046872 - metal ion binding	CIMG_02741	XP_002543474.1
D8B26_005351	spherule_upreg	polysaccharide synthase Cps1; PF00005: ATP binding cassette (ABC) transporter; GO:0005524 - ATP binding; GO:0016887 - ATPase activity	CIMG_12222	XP_002582216.1	D8B26_005411
D8B26_005352	spherule_upreg	hypothetical	CIMG_02021	None	D8B26_005403
D8B26_005353	spherule_upreg	hypothetical	CIMG_08420	XP_002544878.1	D8B26_005402; D8B26_005401
D8B26_005354	no upreg	PF11001: DUF2841	CIMG_08421	XP_002544692.1
D8B26_005355	no upreg	FKBP-type peptidyl-prolyl cis-trans isomerase; PF00254: FK506 binding protein; GO:0003755 - peptidyl-prolyl cis-trans isomerase activity	CIMG_08422	XP_002543139.1
D8B26_005356	hyphae_upreg	hypothetical; transmembrane domain	CIMG_12164	None
D8B26_005357	hyphae_upreg	hypothetical	CIMG_08423	None
D8B26_005358	no upreg	hypothetical	CIMG_08749	None
D8B26_005359	spherule_upreg	hypothetical; transmembrane domain	CIMG_13215	None
D8B26_005360	no upreg	hypothetical	CIMG_08402	XP_002582221.1
D8B26_005361	no upreg	hypothetical	CIMG_08401	XP_002582223.1
D8B26_005362	hyphae_upreg	hypothetical	CIMG_08400	None
D8B26_005363	spherule_upreg	hypothetical	CIMG_08399	XP_002584138.1
D8B26_005364	spherule_upreg	GO:0005515 - protein binding	CIMG_08398	XP_002544878.1
D8B26_005365	no upreg	hypothetical	CIMG_08732	None
D8B26_005366	no upreg	hypothetical	CIMG_03892	XP_002583612.1
D8B26_005367	spherule_upreg	hypothetical	CIMG_12713	None
D8B26_005368	no upreg	hypothetical	None	XP_002582236.1
D8B26_005369	no upreg	hypothetical	CIMG_08389	None
D8B26_005370	no upreg	hypothetical	CIMG_12163	None
D8B26_005371		hypothetical	None	None
D8B26_005372		hypothetical	CIMG_08385	None	D8B26_005400
D8B26_005373	no upreg	hypothetical	CIMG_09342	XP_002583254.1	D8B26_005399
D8B26_005374		GO:0016491 - oxidoreductase activity; GO:0055114 - oxidation-reduction process	CIMG_07382	XP_002582233.1	D8B26_005398
D8B26_005375		hypothetical	None	None
D8B26_005376		PF12520: DUF3723	CIMG_08260	XP_002582227.1	D8B26_005396
D8B26_005377	no upreg	GO:0006629 - lipid metabolic process; PF01734: Patatin-like phospholipase	CIMG_08261	XP_002582226.1	D8B26_005395
D8B26_005378		hypothetical protein	CIMG_08385	XP_002583253.1	D8B26_005394
D8B26_005379		hypothetical protein	CIHG_02043	None
D8B26_005380	no upreg	hypothetical protein	None	None
D8B26_005381	spherule_upreg	hypothetical protein; transmembrane domain	CIMG_08757	None
D8B26_005382	spherule_upreg	hypothetical protein	CIMG_13226	None
D8B26_005383	spherule_upreg	hypothetical protein	CIMG_12163	None	D8B26_005347
D8B26_005384		GO:0005515 - protein binding; PF00023 - Ankyrin repeat; PF12796 - Ankyrin repeats (3 copies); PF13606 - Ankyrin repeat; PF13857 - Ankyrin repeats (many copies)	CIMG_08377	XP_002544954.1
D8B26_005385	no upreg	hypothetical protein	None	None
D8B26_005386		PF01636: Phosphotransferase enzyme family	CIMG_00067	XP_002543631.1
D8B26_005387		hypothetical protein; transmembrane domain	CIMG_13221	XP_002543631.1
D8B26_005388	no upreg	hypothetical protein	None	None
D8B26_005389	no upreg	F-box domain containing protein; GO:0005515 - protein binding	CIMG_13220	XP_002540710.1
D8B26_005390	no upreg	GO:0005524 - ATP binding; GO:0016887 - ATPase activity; GO:0016021 - integral component of membrane; PF00005 - ABC transporter	CIMG_08380	XP_002582580.1
D8B26_005391	no upreg	hypothetical protein	CIMG_13169	None
D8B26_005392		hypothetical protein	CIMG_13227	XP_002582218.1
D8B26_005393	no upreg	GO:0016021 - integral component of membrane; PF03006: Hemolysin-III related; transmembrane domain	CIMG_05168	XP_002582601.1
D8B26_005394		hypothetical protein	CIMG_08385	XP_002583253.1	D8B26_005378
D8B26_005395		GO:0006629 - lipid metabolic process; PF01734: Patatin-like phospholipase	CIMG_08261	XP_002582226.1	D8B26_005377
D8B26_005396	no upreg	PF12520: DUF3723	CIMG_08260	XP_002582227.1	D8B26_005376
D8B26_005397		hypothetical protein	None	None
D8B26_005398	hyphae_upreg	GO:0016491 - oxidoreductase activity; GO:0055114 - oxidation-reduction process; PF08030: Ferric reductase NAD binding domain	CIMG_07382	XP_002582233.1	D8B26_005374
D8B26_005399		hypothetical protein	CIMG_09342	XP_002583254.1	D8B26_005373
D8B26_005400		hypothetical protein	CIMG_08385	None	D8B26_005372
D8B26_005401		hypothetical protein	CIMG_05962	XP_002544878.1	D8B26_005353
D8B26_005402		hypothetical protein	CIMG_08420	None	D8B26_005353
D8B26_005403	spherule_upreg	Serine/threonine protein kinase	CIMG_08419	XP_002583612.1	D8B26_005352
D8B26_005404	spherule_upreg	hypothetical protein	CIRG_09897	None
D8B26_005405		hypothetical protein	CIRG_10080	None
D8B26_005406		CHROMO (CHRromatin Organization Modifier) domains and chromo shadow domains; putative peptide binding site	CIMG_02023	XP_002583363.1
D8B26_005407	spherule_upreg	PF17667: Fungal protein kinase	CIMG_09989	XP_002582225.1
D8B26_005408	spherule_upreg	GO:0003755 - peptidyl-prolyl cis-trans isomerase activity; PF00254: FKBP-type peptidyl-prolyl cis-trans isomerase	CIMG_08422	None
D8B26_005409	no upreg	hypothetical protein	CIHG_09959	None
D8B26_005410	no upreg	hypothetical protein	CIRG_09895	None
D8B26_005411	no upreg	polysaccharide synthase Cps1; PF00005: ATP binding cassette (ABC) transporter; PF00664: ABC transporter transmembrane region; PF13641: Glycosyltransferase like family 2; GO:0005524 - ATP binding; GO:0016887 - ATPase activity; GO:0055085 - transmembrane transport; GO:0016021 - integral component of membrane; transmembrane domain	CIMG_12222	XP_002582216.1	D8B26_005351
D8B26_005412	hyphae_upreg	hypothetical protein	CIMG_13206	None
D8B26_005413	hyphae_upreg	Flagellar capping protein FliD region	CIRG_09889	None
D8B26_005414	spherule_upreg	GO:0016491 - oxidoreductase activity; GO:0055114 - oxidation-reduction process; NAD pyrophosphate binding region	CIMG_08973	XP_002582233.1
D8B26_005415	no upreg	Protein Kinases, catalytic domain region	CIMG_12566	None
D8B26_005416	no upreg	PF12520: DUF3723	CIMG_05004	XP_002543012.1
D8B26_005417	no upreg	hypothetical protein	CIMG_02733	None
D8B26_005418	no upreg	hypothetical protein	None	None
D8B26_005419	no upreg	GO:0005515 - protein binding	CIMG_08747	XP_002544878.1
D8B26_005420	spherule_upreg	hypothetical protein	CIMG_01028	XP_002583612.1
